# Supplementary material for: Cooperative ligand binding in a bacterial heme-based oxygen sensor
Source: J Biol Chem. 2025 Dec 8;302(2):111025. doi: 10.1016/j.jbc.2025.111025 (PMC12805357; doi:10.1016/j.jbc.2025.111025)
Supplement: Supplementary Material 3 [file mmc3.zip › jbc_111025_BpeGlobinCN1_refmac58_mmc3.pdb]

HEADER    ----                                    04-MAY-23   xxxx              
TITLE     ---                                                                   
COMPND    ---                                                                   
REMARK   3                                                                      
REMARK   3 REFINEMENT.                                                          
REMARK   3   PROGRAM     : REFMAC 5.8.0267                                      
REMARK   3   AUTHORS     : MURSHUDOV,SKUBAK,LEBEDEV,PANNU,                      
REMARK   3                 STEINER,NICHOLLS,WINN,LONG,VAGIN                     
REMARK   3                                                                      
REMARK   3    REFINEMENT TARGET : MAXIMUM LIKELIHOOD                            
REMARK   3                                                                      
REMARK   3  DATA USED IN REFINEMENT.                                            
REMARK   3   RESOLUTION RANGE HIGH (ANGSTROMS) :   2.08                         
REMARK   3   RESOLUTION RANGE LOW  (ANGSTROMS) :  46.34                         
REMARK   3   DATA CUTOFF            (SIGMA(F)) : NONE                           
REMARK   3   COMPLETENESS FOR RANGE        (%) :  99.48                         
REMARK   3   NUMBER OF REFLECTIONS             :   25856                        
REMARK   3                                                                      
REMARK   3  FIT TO DATA USED IN REFINEMENT.                                     
REMARK   3   CROSS-VALIDATION METHOD          : THROUGHOUT                      
REMARK   3   FREE R VALUE TEST SET SELECTION  : RANDOM                          
REMARK   3   R VALUE     (WORKING + TEST SET) : 0.21372                         
REMARK   3   R VALUE            (WORKING SET) :  0.21141                        
REMARK   3   FREE R VALUE                     :  0.26039                        
REMARK   3   FREE R VALUE TEST SET SIZE   (%) :  4.9                            
REMARK   3   FREE R VALUE TEST SET COUNT      :  1329                           
REMARK   3                                                                      
REMARK   3  FIT IN THE HIGHEST RESOLUTION BIN.                                  
REMARK   3   TOTAL NUMBER OF BINS USED           :      20                      
REMARK   3   BIN RESOLUTION RANGE HIGH           :    2.079                     
REMARK   3   BIN RESOLUTION RANGE LOW            :    2.133                     
REMARK   3   REFLECTION IN BIN     (WORKING SET) :     1868                     
REMARK   3   BIN COMPLETENESS (WORKING+TEST) (%) :    97.33                     
REMARK   3   BIN R VALUE           (WORKING SET) :    0.259                     
REMARK   3   BIN FREE R VALUE SET COUNT          :       97                     
REMARK   3   BIN FREE R VALUE                    :    0.274                     
REMARK   3                                                                      
REMARK   3  NUMBER OF NON-HYDROGEN ATOMS USED IN REFINEMENT.                    
REMARK   3   ALL ATOMS                :     3885                                
REMARK   3                                                                      
REMARK   3  B VALUES.                                                           
REMARK   3   FROM WILSON PLOT           (A**2) : NULL                           
REMARK   3   MEAN B VALUE      (OVERALL, A**2) :  33.572                        
REMARK   3   OVERALL ANISOTROPIC B VALUE.                                       
REMARK   3    B11 (A**2) :    -2.34                                             
REMARK   3    B22 (A**2) :     3.10                                             
REMARK   3    B33 (A**2) :     0.12                                             
REMARK   3    B12 (A**2) :    -0.00                                             
REMARK   3    B13 (A**2) :    -1.22                                             
REMARK   3    B23 (A**2) :     0.00                                             
REMARK   3                                                                      
REMARK   3  ESTIMATED OVERALL COORDINATE ERROR.                                 
REMARK   3   ESU BASED ON R VALUE                            (A):   0.275       
REMARK   3   ESU BASED ON FREE R VALUE                       (A):   0.214       
REMARK   3   ESU BASED ON MAXIMUM LIKELIHOOD                 (A):   0.150       
REMARK   3   ESU FOR B VALUES BASED ON MAXIMUM LIKELIHOOD (A**2):   5.592       
REMARK   3                                                                      
REMARK   3 CORRELATION COEFFICIENTS.                                            
REMARK   3   CORRELATION COEFFICIENT FO-FC      :   0.941                       
REMARK   3   CORRELATION COEFFICIENT FO-FC FREE :   0.912                       
REMARK   3                                                                      
REMARK   3  RMS DEVIATIONS FROM IDEAL VALUES        COUNT    RMS    WEIGHT      
REMARK   3   BOND LENGTHS REFINED ATOMS        (A):  3870 ; 0.003 ; 0.013       
REMARK   3   BOND LENGTHS OTHERS               (A):  3548 ; 0.001 ; 0.015       
REMARK   3   BOND ANGLES REFINED ATOMS   (DEGREES):  5304 ; 1.155 ; 1.700       
REMARK   3   BOND ANGLES OTHERS          (DEGREES):  8107 ; 1.143 ; 1.605       
REMARK   3   TORSION ANGLES, PERIOD 1    (DEGREES):   461 ; 4.781 ; 5.000       
REMARK   3   TORSION ANGLES, PERIOD 2    (DEGREES):   198 ;30.641 ;20.909       
REMARK   3   TORSION ANGLES, PERIOD 3    (DEGREES):   590 ;12.785 ;15.000       
REMARK   3   TORSION ANGLES, PERIOD 4    (DEGREES):    30 ;10.415 ;15.000       
REMARK   3   CHIRAL-CENTER RESTRAINTS       (A**3):   500 ; 0.049 ; 0.200       
REMARK   3   GENERAL PLANES REFINED ATOMS      (A):  4316 ; 0.003 ; 0.020       
REMARK   3   GENERAL PLANES OTHERS             (A):   872 ; 0.001 ; 0.020       
REMARK   3                                                                      
REMARK   3  ISOTROPIC THERMAL FACTOR RESTRAINTS.     COUNT   RMS    WEIGHT      
REMARK   3   MAIN-CHAIN BOND REFINED ATOMS  (A**2):  1857 ; 1.088 ; 3.512       
REMARK   3   MAIN-CHAIN BOND OTHER ATOMS    (A**2):  1854 ; 1.081 ; 3.510       
REMARK   3   MAIN-CHAIN ANGLE REFINED ATOMS (A**2):  2311 ; 1.804 ; 5.260       
REMARK   3   MAIN-CHAIN ANGLE OTHER ATOMS (A**2)  :  2312 ; 1.804 ; 5.262       
REMARK   3   SIDE-CHAIN BOND REFINED ATOMS  (A**2):  2013 ; 1.144 ; 3.666       
REMARK   3   SIDE-CHAIN BOND OTHER ATOMS  (A**2)  :  2008 ; 1.139 ; 3.665       
REMARK   3   SIDE-CHAIN ANGLE OTHER ATOMS (A**2)  :  2994 ; 1.922 ; 5.425       
REMARK   3   LONG RANGE B REFINED ATOMS (A**2)    :  4591 ; 3.407 ;41.056       
REMARK   3   LONG RANGE B OTHER ATOMS (A**2)      :  4572 ; 3.365 ;41.023       
REMARK   3                                                                      
REMARK   3  NCS RESTRAINTS STATISTICS                                           
REMARK   3   NUMBER OF NCS GROUPS : NULL                                        
REMARK   3                                                                      
REMARK   3  TWIN DETAILS                                                        
REMARK   3   NUMBER OF TWIN DOMAINS  : NULL                                     
REMARK   3                                                                      
REMARK   3                                                                      
REMARK   3  TLS DETAILS                                                         
REMARK   3   NUMBER OF TLS GROUPS  : NULL                                       
REMARK   3                                                                      
REMARK   3                                                                      
REMARK   3  BULK SOLVENT MODELLING.                                             
REMARK   3   METHOD USED :  MASK                                                
REMARK   3   PARAMETERS FOR MASK CALCULATION                                    
REMARK   3   VDW PROBE RADIUS   :   1.20                                        
REMARK   3   ION PROBE RADIUS   :   0.80                                        
REMARK   3   SHRINKAGE RADIUS   :   0.80                                        
REMARK   3                                                                      
REMARK   3  OTHER REFINEMENT REMARKS:                                           
REMARK   3  HYDROGENS HAVE BEEN ADDED IN THE RIDING POSITIONS                   
REMARK   3  U VALUES      : REFINED INDIVIDUALLY                                
REMARK   3                                                                      
CRYST1  145.136   49.237   67.828  90.00 110.48  90.00 C 1 2 1                  
SCALE1      0.006890  0.000000  0.002573        0.00000                         
SCALE2     -0.000000  0.020310  0.000000        0.00000                         
SCALE3      0.000000 -0.000000  0.015738        0.00000                         
ATOM      1  N   SER A  14       6.624  14.541  32.827  1.00 47.96           N  
ATOM      2  CA  SER A  14       7.784  14.074  32.004  1.00 48.17           C  
ATOM      3  CB  SER A  14       9.067  14.132  32.794  1.00 49.27           C  
ATOM      4  OG  SER A  14      10.081  13.352  32.175  1.00 50.98           O  
ATOM      5  C   SER A  14       7.519  12.662  31.486  1.00 47.16           C  
ATOM      6  O   SER A  14       7.022  11.816  32.226  1.00 45.52           O  
ATOM      7  N   PRO A  15       7.860  12.355  30.211  1.00 46.69           N  
ATOM      8  CA  PRO A  15       7.574  11.041  29.633  1.00 45.62           C  
ATOM      9  CB  PRO A  15       8.016  11.179  28.166  1.00 46.39           C  
ATOM     10  CG  PRO A  15       9.032  12.301  28.181  1.00 46.87           C  
ATOM     11  CD  PRO A  15       8.556  13.244  29.265  1.00 46.97           C  
ATOM     12  C   PRO A  15       8.329   9.903  30.340  1.00 44.46           C  
ATOM     13  O   PRO A  15       7.780   8.824  30.450  1.00 42.78           O  
ATOM     14  N   GLU A  16       9.553  10.175  30.807  1.00 43.23           N  
ATOM     15  CA  GLU A  16      10.415   9.205  31.538  1.00 43.03           C  
ATOM     16  CB  GLU A  16      11.761   9.844  31.891  1.00 45.57           C  
ATOM     17  CG  GLU A  16      12.598  10.225  30.679  1.00 47.01           C  
ATOM     18  CD  GLU A  16      13.474  11.454  30.856  1.00 48.89           C  
ATOM     19  OE1 GLU A  16      12.976  12.456  31.409  1.00 50.40           O  
ATOM     20  OE2 GLU A  16      14.650  11.412  30.435  1.00 51.73           O  
ATOM     21  C   GLU A  16       9.678   8.731  32.798  1.00 40.86           C  
ATOM     22  O   GLU A  16       9.733   7.521  33.090  1.00 40.38           O  
ATOM     23  N   ILE A  17       9.002   9.652  33.495  1.00 38.79           N  
ATOM     24  CA  ILE A  17       8.211   9.379  34.733  1.00 38.63           C  
ATOM     25  CB  ILE A  17       7.792  10.689  35.435  1.00 39.61           C  
ATOM     26  CG1 ILE A  17       8.988  11.598  35.734  1.00 40.75           C  
ATOM     27  CG2 ILE A  17       6.982  10.395  36.688  1.00 39.17           C  
ATOM     28  CD1 ILE A  17      10.131  10.904  36.433  1.00 41.59           C  
ATOM     29  C   ILE A  17       6.992   8.528  34.356  1.00 37.19           C  
ATOM     30  O   ILE A  17       6.767   7.493  35.012  1.00 36.74           O  
ATOM     31  N   LEU A  18       6.246   8.952  33.332  1.00 35.83           N  
ATOM     32  CA  LEU A  18       5.010   8.272  32.857  1.00 35.77           C  
ATOM     33  CB  LEU A  18       4.357   9.115  31.756  1.00 36.63           C  
ATOM     34  CG  LEU A  18       3.828  10.482  32.197  1.00 37.39           C  
ATOM     35  CD1 LEU A  18       3.310  11.277  31.007  1.00 38.40           C  
ATOM     36  CD2 LEU A  18       2.744  10.341  33.254  1.00 37.31           C  
ATOM     37  C   LEU A  18       5.353   6.859  32.363  1.00 34.32           C  
ATOM     38  O   LEU A  18       4.531   5.952  32.587  1.00 33.36           O  
ATOM     39  N   ALA A  19       6.527   6.672  31.746  1.00 33.40           N  
ATOM     40  CA  ALA A  19       7.023   5.363  31.252  1.00 33.35           C  
ATOM     41  CB  ALA A  19       8.367   5.525  30.586  1.00 33.69           C  
ATOM     42  C   ALA A  19       7.089   4.347  32.403  1.00 33.42           C  
ATOM     43  O   ALA A  19       6.791   3.160  32.155  1.00 32.25           O  
ATOM     44  N   LEU A  20       7.460   4.791  33.612  1.00 33.07           N  
ATOM     45  CA  LEU A  20       7.526   3.928  34.824  1.00 32.94           C  
ATOM     46  CB  LEU A  20       8.045   4.724  36.024  1.00 34.09           C  
ATOM     47  CG  LEU A  20       9.475   5.249  35.916  1.00 34.38           C  
ATOM     48  CD1 LEU A  20       9.758   6.249  37.025  1.00 35.48           C  
ATOM     49  CD2 LEU A  20      10.478   4.107  35.948  1.00 33.97           C  
ATOM     50  C   LEU A  20       6.128   3.381  35.120  1.00 31.92           C  
ATOM     51  O   LEU A  20       6.012   2.168  35.372  1.00 31.27           O  
ATOM     52  N   ARG A  21       5.116   4.254  35.097  1.00 31.47           N  
ATOM     53  CA  ARG A  21       3.698   3.886  35.347  1.00 31.51           C  
ATOM     54  CB  ARG A  21       2.789   5.115  35.252  1.00 34.26           C  
ATOM     55  CG  ARG A  21       1.333   4.824  35.589  1.00 36.36           C  
ATOM     56  CD  ARG A  21       0.567   6.061  36.020  1.00 38.37           C  
ATOM     57  NE  ARG A  21       1.069   6.587  37.282  1.00 39.08           N  
ATOM     58  CZ  ARG A  21       0.811   6.080  38.486  1.00 39.68           C  
ATOM     59  NH2 ARG A  21       0.041   5.015  38.626  1.00 40.58           N  
ATOM     60  NH1 ARG A  21       1.340   6.644  39.558  1.00 41.11           N  
ATOM     61  C   ARG A  21       3.289   2.792  34.354  1.00 29.13           C  
ATOM     62  O   ARG A  21       2.728   1.777  34.803  1.00 28.07           O  
ATOM     63  N   TRP A  22       3.583   2.980  33.063  1.00 27.23           N  
ATOM     64  CA  TRP A  22       3.267   1.996  31.992  1.00 26.43           C  
ATOM     65  CB  TRP A  22       3.633   2.531  30.601  1.00 25.98           C  
ATOM     66  CG  TRP A  22       2.975   1.763  29.497  1.00 25.42           C  
ATOM     67  CD1 TRP A  22       3.126   0.436  29.219  1.00 25.06           C  
ATOM     68  NE1 TRP A  22       2.348   0.083  28.152  1.00 25.40           N  
ATOM     69  CE2 TRP A  22       1.673   1.186  27.706  1.00 25.07           C  
ATOM     70  CD2 TRP A  22       2.040   2.270  28.530  1.00 25.18           C  
ATOM     71  CE3 TRP A  22       1.479   3.526  28.279  1.00 25.36           C  
ATOM     72  CZ3 TRP A  22       0.591   3.665  27.236  1.00 25.49           C  
ATOM     73  CH2 TRP A  22       0.246   2.580  26.431  1.00 25.40           C  
ATOM     74  CZ2 TRP A  22       0.771   1.327  26.651  1.00 25.65           C  
ATOM     75  C   TRP A  22       3.988   0.677  32.288  1.00 26.01           C  
ATOM     76  O   TRP A  22       3.318  -0.370  32.299  1.00 23.78           O  
ATOM     77  N   LYS A  23       5.304   0.748  32.516  1.00 27.07           N  
ATOM     78  CA  LYS A  23       6.190  -0.411  32.805  1.00 28.28           C  
ATOM     79  CB  LYS A  23       7.612   0.082  33.087  1.00 30.80           C  
ATOM     80  CG  LYS A  23       8.668  -1.007  33.227  1.00 32.84           C  
ATOM     81  CD  LYS A  23      10.089  -0.468  33.273  1.00 34.84           C  
ATOM     82  CE  LYS A  23      10.331   0.498  34.416  1.00 36.07           C  
ATOM     83  NZ  LYS A  23      11.751   0.921  34.488  1.00 37.65           N  
ATOM     84  C   LYS A  23       5.637  -1.196  34.000  1.00 27.60           C  
ATOM     85  O   LYS A  23       5.455  -2.421  33.867  1.00 27.09           O  
ATOM     86  N   ASP A  24       5.377  -0.506  35.115  1.00 27.25           N  
ATOM     87  CA  ASP A  24       4.870  -1.103  36.381  1.00 27.68           C  
ATOM     88  CB  ASP A  24       4.697  -0.045  37.475  1.00 28.11           C  
ATOM     89  CG  ASP A  24       6.007   0.520  37.996  1.00 28.80           C  
ATOM     90  OD1 ASP A  24       7.074   0.034  37.562  1.00 28.08           O  
ATOM     91  OD2 ASP A  24       5.950   1.440  38.836  1.00 29.57           O  
ATOM     92  C   ASP A  24       3.543  -1.821  36.114  1.00 26.55           C  
ATOM     93  O   ASP A  24       3.400  -2.971  36.551  1.00 26.30           O  
ATOM     94  N   THR A  25       2.615  -1.165  35.417  1.00 26.47           N  
ATOM     95  CA  THR A  25       1.267  -1.713  35.103  1.00 26.72           C  
ATOM     96  CB  THR A  25       0.416  -0.692  34.341  1.00 27.15           C  
ATOM     97  OG1 THR A  25       0.297   0.457  35.178  1.00 27.46           O  
ATOM     98  CG2 THR A  25      -0.956  -1.221  33.986  1.00 27.97           C  
ATOM     99  C   THR A  25       1.431  -3.029  34.333  1.00 25.35           C  
ATOM    100  O   THR A  25       0.801  -4.020  34.729  1.00 25.44           O  
ATOM    101  N   CYS A  26       2.266  -3.037  33.292  1.00 25.13           N  
ATOM    102  CA  CYS A  26       2.517  -4.222  32.425  1.00 25.16           C  
ATOM    103  CB  CYS A  26       3.264  -3.819  31.161  1.00 25.35           C  
ATOM    104  SG  CYS A  26       2.310  -2.691  30.114  1.00 24.69           S  
ATOM    105  C   CYS A  26       3.293  -5.297  33.195  1.00 24.97           C  
ATOM    106  O   CYS A  26       3.028  -6.496  32.961  1.00 25.35           O  
ATOM    107  N   ALA A  27       4.200  -4.894  34.090  1.00 25.06           N  
ATOM    108  CA  ALA A  27       5.057  -5.809  34.881  1.00 26.26           C  
ATOM    109  CB  ALA A  27       6.087  -5.031  35.662  1.00 26.27           C  
ATOM    110  C   ALA A  27       4.189  -6.678  35.801  1.00 26.63           C  
ATOM    111  O   ALA A  27       4.694  -7.713  36.266  1.00 26.26           O  
ATOM    112  N   HIS A  28       2.928  -6.292  36.033  1.00 27.08           N  
ATOM    113  CA  HIS A  28       1.942  -7.090  36.812  1.00 28.08           C  
ATOM    114  CB  HIS A  28       0.672  -6.270  37.086  1.00 28.90           C  
ATOM    115  CG  HIS A  28      -0.241  -6.883  38.096  1.00 29.60           C  
ATOM    116  ND1 HIS A  28       0.156  -7.131  39.396  1.00 30.61           N  
ATOM    117  CE1 HIS A  28      -0.843  -7.675  40.066  1.00 31.19           C  
ATOM    118  NE2 HIS A  28      -1.890  -7.783  39.240  1.00 30.73           N  
ATOM    119  CD2 HIS A  28      -1.527  -7.292  38.010  1.00 30.56           C  
ATOM    120  C   HIS A  28       1.644  -8.403  36.076  1.00 27.94           C  
ATOM    121  O   HIS A  28       1.243  -9.372  36.745  1.00 28.56           O  
ATOM    122  N   TYR A  29       1.838  -8.432  34.754  1.00 27.35           N  
ATOM    123  CA  TYR A  29       1.551  -9.596  33.875  1.00 27.99           C  
ATOM    124  CB  TYR A  29       0.560  -9.176  32.787  1.00 27.07           C  
ATOM    125  CG  TYR A  29      -0.683  -8.552  33.367  1.00 26.85           C  
ATOM    126  CD1 TYR A  29      -1.713  -9.340  33.855  1.00 26.74           C  
ATOM    127  CE1 TYR A  29      -2.842  -8.779  34.429  1.00 26.99           C  
ATOM    128  CZ  TYR A  29      -2.943  -7.403  34.543  1.00 26.68           C  
ATOM    129  OH  TYR A  29      -4.051  -6.845  35.113  1.00 25.15           O  
ATOM    130  CE2 TYR A  29      -1.911  -6.602  34.084  1.00 26.68           C  
ATOM    131  CD2 TYR A  29      -0.792  -7.180  33.507  1.00 26.14           C  
ATOM    132  C   TYR A  29       2.865 -10.153  33.321  1.00 28.80           C  
ATOM    133  O   TYR A  29       3.916  -9.510  33.483  1.00 27.77           O  
ATOM    134  N   SER A  30       2.800 -11.337  32.709  1.00 30.35           N  
ATOM    135  CA  SER A  30       3.949 -12.000  32.039  1.00 31.90           C  
ATOM    136  CB  SER A  30       3.930 -13.489  32.276  1.00 31.52           C  
ATOM    137  OG  SER A  30       3.156 -14.149  31.293  1.00 31.86           O  
ATOM    138  C   SER A  30       3.923 -11.657  30.551  1.00 32.89           C  
ATOM    139  O   SER A  30       2.895 -11.213  30.037  1.00 32.77           O  
ATOM    140  N   PRO A  31       5.046 -11.848  29.818  1.00 33.54           N  
ATOM    141  CA  PRO A  31       5.078 -11.617  28.372  1.00 33.19           C  
ATOM    142  CB  PRO A  31       6.476 -12.101  27.951  1.00 33.47           C  
ATOM    143  CG  PRO A  31       7.311 -11.976  29.207  1.00 33.65           C  
ATOM    144  CD  PRO A  31       6.354 -12.274  30.345  1.00 33.65           C  
ATOM    145  C   PRO A  31       4.004 -12.391  27.594  1.00 32.65           C  
ATOM    146  O   PRO A  31       3.653 -11.964  26.514  1.00 32.81           O  
ATOM    147  N   HIS A  32       3.511 -13.497  28.158  1.00 33.08           N  
ATOM    148  CA  HIS A  32       2.479 -14.379  27.549  1.00 33.27           C  
ATOM    149  CB  HIS A  32       2.321 -15.656  28.381  1.00 34.78           C  
ATOM    150  CG  HIS A  32       3.569 -16.471  28.455  1.00 36.27           C  
ATOM    151  ND1 HIS A  32       3.584 -17.744  28.980  1.00 36.94           N  
ATOM    152  CE1 HIS A  32       4.809 -18.225  28.923  1.00 37.91           C  
ATOM    153  NE2 HIS A  32       5.595 -17.303  28.357  1.00 37.97           N  
ATOM    154  CD2 HIS A  32       4.835 -16.208  28.057  1.00 37.09           C  
ATOM    155  C   HIS A  32       1.160 -13.611  27.384  1.00 32.40           C  
ATOM    156  O   HIS A  32       0.492 -13.821  26.353  1.00 31.22           O  
ATOM    157  N   GLU A  33       0.804 -12.753  28.349  1.00 30.60           N  
ATOM    158  CA  GLU A  33      -0.395 -11.871  28.268  1.00 29.76           C  
ATOM    159  CB  GLU A  33      -0.745 -11.254  29.624  1.00 29.71           C  
ATOM    160  CG  GLU A  33      -1.381 -12.234  30.591  1.00 30.05           C  
ATOM    161  CD  GLU A  33      -0.390 -13.015  31.435  1.00 30.37           C  
ATOM    162  OE1 GLU A  33       0.266 -12.396  32.282  1.00 31.13           O  
ATOM    163  OE2 GLU A  33      -0.272 -14.236  31.235  1.00 31.42           O  
ATOM    164  C   GLU A  33      -0.144 -10.770  27.231  1.00 28.47           C  
ATOM    165  O   GLU A  33      -1.050 -10.515  26.419  1.00 27.54           O  
ATOM    166  N   TRP A  34       1.036 -10.144  27.262  1.00 28.28           N  
ATOM    167  CA  TRP A  34       1.435  -9.068  26.316  1.00 28.55           C  
ATOM    168  CB  TRP A  34       2.876  -8.600  26.550  1.00 29.43           C  
ATOM    169  CG  TRP A  34       3.214  -8.138  27.934  1.00 30.18           C  
ATOM    170  CD1 TRP A  34       2.361  -7.849  28.959  1.00 30.26           C  
ATOM    171  NE1 TRP A  34       3.064  -7.430  30.057  1.00 30.76           N  
ATOM    172  CE2 TRP A  34       4.403  -7.431  29.760  1.00 31.32           C  
ATOM    173  CD2 TRP A  34       4.539  -7.866  28.425  1.00 31.12           C  
ATOM    174  CE3 TRP A  34       5.821  -7.946  27.863  1.00 31.62           C  
ATOM    175  CZ3 TRP A  34       6.910  -7.604  28.636  1.00 31.81           C  
ATOM    176  CH2 TRP A  34       6.751  -7.185  29.959  1.00 32.44           C  
ATOM    177  CZ2 TRP A  34       5.506  -7.088  30.542  1.00 31.99           C  
ATOM    178  C   TRP A  34       1.281  -9.570  24.873  1.00 28.05           C  
ATOM    179  O   TRP A  34       0.782  -8.804  24.025  1.00 26.05           O  
ATOM    180  N   VAL A  35       1.727 -10.801  24.612  1.00 28.15           N  
ATOM    181  CA  VAL A  35       1.784 -11.418  23.251  1.00 28.65           C  
ATOM    182  CB  VAL A  35       2.775 -12.599  23.215  1.00 28.91           C  
ATOM    183  CG1 VAL A  35       2.648 -13.422  21.940  1.00 28.97           C  
ATOM    184  CG2 VAL A  35       4.205 -12.122  23.399  1.00 28.94           C  
ATOM    185  C   VAL A  35       0.370 -11.841  22.830  1.00 27.87           C  
ATOM    186  O   VAL A  35      -0.019 -11.528  21.689  1.00 28.50           O  
ATOM    187  N   ALA A  36      -0.375 -12.517  23.709  1.00 27.31           N  
ATOM    188  CA  ALA A  36      -1.758 -12.979  23.434  1.00 26.51           C  
ATOM    189  CB  ALA A  36      -2.304 -13.746  24.611  1.00 26.44           C  
ATOM    190  C   ALA A  36      -2.637 -11.769  23.080  1.00 25.91           C  
ATOM    191  O   ALA A  36      -3.386 -11.848  22.091  1.00 25.62           O  
ATOM    192  N   ALA A  37      -2.519 -10.676  23.840  1.00 25.22           N  
ATOM    193  CA  ALA A  37      -3.263  -9.411  23.624  1.00 24.69           C  
ATOM    194  CB  ALA A  37      -3.025  -8.472  24.782  1.00 24.57           C  
ATOM    195  C   ALA A  37      -2.849  -8.783  22.286  1.00 23.89           C  
ATOM    196  O   ALA A  37      -3.743  -8.448  21.487  1.00 23.32           O  
ATOM    197  N   ARG A  38      -1.543  -8.644  22.043  1.00 24.27           N  
ATOM    198  CA  ARG A  38      -0.984  -7.969  20.835  1.00 24.50           C  
ATOM    199  CB  ARG A  38       0.541  -7.878  20.924  1.00 24.46           C  
ATOM    200  CG  ARG A  38       1.169  -6.988  19.861  1.00 25.00           C  
ATOM    201  CD  ARG A  38       2.679  -7.056  19.908  1.00 25.44           C  
ATOM    202  NE  ARG A  38       3.303  -6.163  18.942  1.00 25.90           N  
ATOM    203  CZ  ARG A  38       4.594  -6.170  18.631  1.00 25.52           C  
ATOM    204  NH2 ARG A  38       5.055  -5.326  17.727  1.00 25.27           N  
ATOM    205  NH1 ARG A  38       5.416  -7.028  19.213  1.00 26.13           N  
ATOM    206  C   ARG A  38      -1.420  -8.713  19.564  1.00 24.59           C  
ATOM    207  O   ARG A  38      -1.730  -8.039  18.568  1.00 24.16           O  
ATOM    208  N   ASN A  39      -1.459 -10.046  19.609  1.00 25.12           N  
ATOM    209  CA  ASN A  39      -1.817 -10.918  18.459  1.00 26.44           C  
ATOM    210  CB  ASN A  39      -1.437 -12.375  18.734  1.00 26.83           C  
ATOM    211  CG  ASN A  39       0.064 -12.579  18.777  1.00 27.02           C  
ATOM    212  OD1 ASN A  39       0.826 -11.695  18.391  1.00 28.36           O  
ATOM    213  ND2 ASN A  39       0.498 -13.734  19.249  1.00 27.67           N  
ATOM    214  C   ASN A  39      -3.303 -10.744  18.114  1.00 26.57           C  
ATOM    215  O   ASN A  39      -3.606 -10.515  16.925  1.00 26.20           O  
ATOM    216  N   VAL A  40      -4.200 -10.834  19.100  1.00 26.52           N  
ATOM    217  CA  VAL A  40      -5.667 -10.658  18.870  1.00 26.80           C  
ATOM    218  CB  VAL A  40      -6.502 -10.970  20.128  1.00 27.59           C  
ATOM    219  CG1 VAL A  40      -7.958 -10.577  19.951  1.00 27.93           C  
ATOM    220  CG2 VAL A  40      -6.402 -12.437  20.519  1.00 28.30           C  
ATOM    221  C   VAL A  40      -5.916  -9.237  18.339  1.00 26.16           C  
ATOM    222  O   VAL A  40      -6.782  -9.089  17.460  1.00 26.76           O  
ATOM    223  N   VAL A  41      -5.172  -8.232  18.815  1.00 26.08           N  
ATOM    224  CA  VAL A  41      -5.362  -6.808  18.397  1.00 26.21           C  
ATOM    225  CB  VAL A  41      -4.663  -5.822  19.353  1.00 25.41           C  
ATOM    226  CG1 VAL A  41      -4.663  -4.406  18.795  1.00 24.82           C  
ATOM    227  CG2 VAL A  41      -5.297  -5.848  20.735  1.00 25.04           C  
ATOM    228  C   VAL A  41      -4.897  -6.621  16.941  1.00 26.70           C  
ATOM    229  O   VAL A  41      -5.630  -5.976  16.170  1.00 25.53           O  
ATOM    230  N   THR A  42      -3.729  -7.149  16.568  1.00 28.80           N  
ATOM    231  CA  THR A  42      -3.135  -6.944  15.217  1.00 30.50           C  
ATOM    232  CB  THR A  42      -1.651  -7.341  15.180  1.00 32.51           C  
ATOM    233  OG1 THR A  42      -1.029  -6.614  14.120  1.00 35.01           O  
ATOM    234  CG2 THR A  42      -1.424  -8.822  14.976  1.00 33.55           C  
ATOM    235  C   THR A  42      -3.999  -7.674  14.181  1.00 29.84           C  
ATOM    236  O   THR A  42      -4.236  -7.097  13.109  1.00 30.30           O  
ATOM    237  N   ALA A  43      -4.490  -8.871  14.512  1.00 29.71           N  
ATOM    238  CA  ALA A  43      -5.313  -9.724  13.623  1.00 30.12           C  
ATOM    239  CB  ALA A  43      -5.418 -11.115  14.198  1.00 30.43           C  
ATOM    240  C   ALA A  43      -6.704  -9.108  13.402  1.00 29.95           C  
ATOM    241  O   ALA A  43      -7.340  -9.489  12.411  1.00 31.17           O  
ATOM    242  N   ASN A  44      -7.157  -8.194  14.275  1.00 29.34           N  
ATOM    243  CA  ASN A  44      -8.554  -7.671  14.282  1.00 28.92           C  
ATOM    244  CB  ASN A  44      -9.352  -8.257  15.453  1.00 28.80           C  
ATOM    245  CG  ASN A  44      -9.497  -9.764  15.386  1.00 29.10           C  
ATOM    246  OD1 ASN A  44     -10.375 -10.278  14.698  1.00 29.19           O  
ATOM    247  ND2 ASN A  44      -8.658 -10.480  16.117  1.00 28.93           N  
ATOM    248  C   ASN A  44      -8.591  -6.134  14.338  1.00 28.30           C  
ATOM    249  O   ASN A  44      -9.673  -5.594  14.627  1.00 27.50           O  
ATOM    250  N   LYS A  45      -7.483  -5.446  14.047  1.00 28.67           N  
ATOM    251  CA  LYS A  45      -7.351  -3.978  14.269  1.00 29.53           C  
ATOM    252  CB  LYS A  45      -5.917  -3.488  14.036  1.00 30.06           C  
ATOM    253  CG  LYS A  45      -5.297  -3.814  12.686  1.00 31.36           C  
ATOM    254  CD  LYS A  45      -3.850  -3.382  12.600  1.00 31.60           C  
ATOM    255  CE  LYS A  45      -3.133  -3.929  11.386  1.00 32.29           C  
ATOM    256  NZ  LYS A  45      -1.707  -3.523  11.374  1.00 33.27           N  
ATOM    257  C   LYS A  45      -8.350  -3.207  13.398  1.00 29.43           C  
ATOM    258  O   LYS A  45      -8.916  -2.228  13.906  1.00 29.41           O  
ATOM    259  N   ALA A  46      -8.551  -3.615  12.140  1.00 29.45           N  
ATOM    260  CA  ALA A  46      -9.526  -2.992  11.213  1.00 28.90           C  
ATOM    261  CB  ALA A  46      -9.382  -3.569   9.823  1.00 29.50           C  
ATOM    262  C   ALA A  46     -10.945  -3.182  11.764  1.00 27.76           C  
ATOM    263  O   ALA A  46     -11.712  -2.206  11.760  1.00 27.77           O  
ATOM    264  N   ALA A  47     -11.268  -4.389  12.239  1.00 26.09           N  
ATOM    265  CA  ALA A  47     -12.589  -4.748  12.808  1.00 26.32           C  
ATOM    266  CB  ALA A  47     -12.673  -6.241  13.023  1.00 26.72           C  
ATOM    267  C   ALA A  47     -12.833  -3.973  14.113  1.00 25.87           C  
ATOM    268  O   ALA A  47     -13.995  -3.635  14.380  1.00 25.86           O  
ATOM    269  N   LEU A  48     -11.781  -3.709  14.895  1.00 25.64           N  
ATOM    270  CA  LEU A  48     -11.853  -2.932  16.165  1.00 25.51           C  
ATOM    271  CB  LEU A  48     -10.561  -3.142  16.963  1.00 25.35           C  
ATOM    272  CG  LEU A  48     -10.426  -4.512  17.630  1.00 24.79           C  
ATOM    273  CD1 LEU A  48      -9.006  -4.752  18.113  1.00 24.75           C  
ATOM    274  CD2 LEU A  48     -11.408  -4.659  18.781  1.00 24.69           C  
ATOM    275  C   LEU A  48     -12.100  -1.449  15.849  1.00 26.09           C  
ATOM    276  O   LEU A  48     -12.958  -0.839  16.517  1.00 25.39           O  
ATOM    277  N   ALA A  49     -11.395  -0.896  14.859  1.00 26.22           N  
ATOM    278  CA  ALA A  49     -11.619   0.474  14.341  1.00 26.96           C  
ATOM    279  CB  ALA A  49     -10.636   0.785  13.237  1.00 27.05           C  
ATOM    280  C   ALA A  49     -13.075   0.598  13.867  1.00 27.68           C  
ATOM    281  O   ALA A  49     -13.743   1.566  14.276  1.00 28.65           O  
ATOM    282  N   ASP A  50     -13.553  -0.365  13.068  1.00 27.86           N  
ATOM    283  CA  ASP A  50     -14.949  -0.422  12.549  1.00 28.34           C  
ATOM    284  CB  ASP A  50     -15.233  -1.723  11.791  1.00 28.17           C  
ATOM    285  CG  ASP A  50     -14.549  -1.833  10.438  1.00 28.89           C  
ATOM    286  OD1 ASP A  50     -14.036  -0.806   9.953  1.00 28.82           O  
ATOM    287  OD2 ASP A  50     -14.528  -2.952   9.885  1.00 28.15           O  
ATOM    288  C   ASP A  50     -15.932  -0.290  13.718  1.00 28.39           C  
ATOM    289  O   ASP A  50     -16.801   0.606  13.664  1.00 27.91           O  
ATOM    290  N   TYR A  51     -15.800  -1.153  14.730  1.00 27.83           N  
ATOM    291  CA  TYR A  51     -16.690  -1.188  15.921  1.00 29.19           C  
ATOM    292  CB  TYR A  51     -16.322  -2.343  16.855  1.00 30.67           C  
ATOM    293  CG  TYR A  51     -17.257  -2.525  18.025  1.00 32.58           C  
ATOM    294  CD1 TYR A  51     -18.609  -2.770  17.835  1.00 33.88           C  
ATOM    295  CE1 TYR A  51     -19.473  -2.943  18.905  1.00 34.60           C  
ATOM    296  CZ  TYR A  51     -18.984  -2.884  20.200  1.00 35.28           C  
ATOM    297  OH  TYR A  51     -19.816  -3.053  21.271  1.00 35.32           O  
ATOM    298  CE2 TYR A  51     -17.639  -2.643  20.411  1.00 34.42           C  
ATOM    299  CD2 TYR A  51     -16.791  -2.465  19.329  1.00 34.26           C  
ATOM    300  C   TYR A  51     -16.636   0.165  16.642  1.00 28.00           C  
ATOM    301  O   TYR A  51     -17.706   0.674  17.023  1.00 28.68           O  
ATOM    302  N   PHE A  52     -15.436   0.733  16.809  1.00 26.75           N  
ATOM    303  CA  PHE A  52     -15.217   2.030  17.504  1.00 26.63           C  
ATOM    304  CB  PHE A  52     -13.728   2.382  17.576  1.00 25.75           C  
ATOM    305  CG  PHE A  52     -13.436   3.698  18.251  1.00 25.04           C  
ATOM    306  CD1 PHE A  52     -13.563   4.897  17.562  1.00 24.63           C  
ATOM    307  CE1 PHE A  52     -13.301   6.106  18.189  1.00 24.46           C  
ATOM    308  CZ  PHE A  52     -12.907   6.131  19.507  1.00 24.20           C  
ATOM    309  CD2 PHE A  52     -13.044   3.741  19.581  1.00 24.46           C  
ATOM    310  CE2 PHE A  52     -12.780   4.951  20.203  1.00 24.09           C  
ATOM    311  C   PHE A  52     -16.037   3.120  16.804  1.00 26.80           C  
ATOM    312  O   PHE A  52     -16.798   3.823  17.492  1.00 25.89           O  
ATOM    313  N   TYR A  53     -15.901   3.244  15.480  1.00 27.46           N  
ATOM    314  CA  TYR A  53     -16.525   4.332  14.677  1.00 28.41           C  
ATOM    315  CB  TYR A  53     -15.715   4.589  13.405  1.00 27.21           C  
ATOM    316  CG  TYR A  53     -14.368   5.174  13.729  1.00 26.23           C  
ATOM    317  CD1 TYR A  53     -14.261   6.465  14.216  1.00 25.72           C  
ATOM    318  CE1 TYR A  53     -13.036   7.002  14.571  1.00 25.74           C  
ATOM    319  CZ  TYR A  53     -11.894   6.231  14.461  1.00 25.26           C  
ATOM    320  OH  TYR A  53     -10.679   6.739  14.803  1.00 25.25           O  
ATOM    321  CE2 TYR A  53     -11.983   4.932  13.996  1.00 25.79           C  
ATOM    322  CD2 TYR A  53     -13.217   4.412  13.646  1.00 25.78           C  
ATOM    323  C   TYR A  53     -18.013   4.047  14.441  1.00 30.86           C  
ATOM    324  O   TYR A  53     -18.759   5.024  14.299  1.00 31.11           O  
ATOM    325  N   GLU A  54     -18.440   2.780  14.445  1.00 33.40           N  
ATOM    326  CA  GLU A  54     -19.884   2.414  14.444  1.00 37.02           C  
ATOM    327  CB  GLU A  54     -20.084   0.897  14.441  1.00 39.39           C  
ATOM    328  CG  GLU A  54     -19.965   0.272  13.067  1.00 42.72           C  
ATOM    329  CD  GLU A  54     -19.934  -1.247  13.076  1.00 45.93           C  
ATOM    330  OE1 GLU A  54     -20.425  -1.844  14.065  1.00 48.62           O  
ATOM    331  OE2 GLU A  54     -19.416  -1.829  12.098  1.00 47.65           O  
ATOM    332  C   GLU A  54     -20.557   3.028  15.676  1.00 37.37           C  
ATOM    333  O   GLU A  54     -21.557   3.750  15.504  1.00 38.33           O  
ATOM    334  N   CYS A  55     -20.012   2.754  16.865  1.00 37.96           N  
ATOM    335  CA  CYS A  55     -20.528   3.218  18.183  1.00 39.06           C  
ATOM    336  CB  CYS A  55     -19.683   2.677  19.329  1.00 40.45           C  
ATOM    337  SG  CYS A  55     -19.837   0.884  19.548  1.00 44.15           S  
ATOM    338  C   CYS A  55     -20.565   4.751  18.243  1.00 39.45           C  
ATOM    339  O   CYS A  55     -21.562   5.287  18.762  1.00 39.20           O  
ATOM    340  N   MET A  56     -19.526   5.426  17.737  1.00 37.21           N  
ATOM    341  CA  MET A  56     -19.375   6.904  17.827  1.00 37.32           C  
ATOM    342  CB  MET A  56     -17.919   7.335  17.606  1.00 36.32           C  
ATOM    343  CG  MET A  56     -16.996   6.962  18.753  1.00 35.93           C  
ATOM    344  SD  MET A  56     -17.442   7.733  20.338  1.00 35.22           S  
ATOM    345  CE  MET A  56     -16.489   6.724  21.470  1.00 34.56           C  
ATOM    346  C   MET A  56     -20.280   7.599  16.799  1.00 37.35           C  
ATOM    347  O   MET A  56     -21.007   8.524  17.204  1.00 36.37           O  
ATOM    348  N   LEU A  57     -20.241   7.178  15.529  1.00 38.05           N  
ATOM    349  CA  LEU A  57     -20.991   7.831  14.417  1.00 39.51           C  
ATOM    350  CB  LEU A  57     -20.554   7.247  13.069  1.00 39.35           C  
ATOM    351  CG  LEU A  57     -19.164   7.653  12.582  1.00 39.75           C  
ATOM    352  CD1 LEU A  57     -18.811   6.911  11.304  1.00 39.21           C  
ATOM    353  CD2 LEU A  57     -19.075   9.157  12.364  1.00 40.21           C  
ATOM    354  C   LEU A  57     -22.506   7.659  14.609  1.00 39.90           C  
ATOM    355  O   LEU A  57     -23.251   8.500  14.075  1.00 40.79           O  
ATOM    356  N   ALA A  58     -22.937   6.619  15.333  1.00 40.39           N  
ATOM    357  CA  ALA A  58     -24.361   6.276  15.577  1.00 40.63           C  
ATOM    358  CB  ALA A  58     -24.495   4.807  15.903  1.00 41.16           C  
ATOM    359  C   ALA A  58     -24.955   7.152  16.690  1.00 40.19           C  
ATOM    360  O   ALA A  58     -26.193   7.273  16.732  1.00 42.64           O  
ATOM    361  N   ASP A  59     -24.117   7.732  17.557  1.00 38.37           N  
ATOM    362  CA  ASP A  59     -24.536   8.664  18.641  1.00 37.49           C  
ATOM    363  CB  ASP A  59     -23.740   8.397  19.922  1.00 38.07           C  
ATOM    364  CG  ASP A  59     -23.832   9.491  20.972  1.00 38.30           C  
ATOM    365  OD1 ASP A  59     -24.897  10.119  21.086  1.00 39.69           O  
ATOM    366  OD2 ASP A  59     -22.829   9.703  21.672  1.00 41.14           O  
ATOM    367  C   ASP A  59     -24.361  10.099  18.147  1.00 36.31           C  
ATOM    368  O   ASP A  59     -23.260  10.483  17.761  1.00 36.02           O  
ATOM    369  N   PRO A  60     -25.427  10.936  18.140  1.00 35.84           N  
ATOM    370  CA  PRO A  60     -25.341  12.291  17.588  1.00 35.07           C  
ATOM    371  CB  PRO A  60     -26.796  12.791  17.606  1.00 34.84           C  
ATOM    372  CG  PRO A  60     -27.457  11.980  18.696  1.00 35.59           C  
ATOM    373  CD  PRO A  60     -26.775  10.627  18.647  1.00 36.04           C  
ATOM    374  C   PRO A  60     -24.436  13.236  18.396  1.00 34.37           C  
ATOM    375  O   PRO A  60     -23.863  14.128  17.803  1.00 33.93           O  
ATOM    376  N   ASN A  61     -24.330  13.016  19.712  1.00 34.23           N  
ATOM    377  CA  ASN A  61     -23.466  13.804  20.633  1.00 34.00           C  
ATOM    378  CB  ASN A  61     -23.725  13.438  22.099  1.00 35.40           C  
ATOM    379  CG  ASN A  61     -25.115  13.814  22.571  1.00 36.64           C  
ATOM    380  OD1 ASN A  61     -25.660  14.838  22.166  1.00 38.43           O  
ATOM    381  ND2 ASN A  61     -25.700  12.996  23.429  1.00 37.18           N  
ATOM    382  C   ASN A  61     -21.993  13.606  20.244  1.00 32.38           C  
ATOM    383  O   ASN A  61     -21.233  14.587  20.316  1.00 32.93           O  
ATOM    384  N   ALA A  62     -21.611  12.390  19.841  1.00 30.28           N  
ATOM    385  CA  ALA A  62     -20.238  12.034  19.408  1.00 29.37           C  
ATOM    386  CB  ALA A  62     -19.985  10.559  19.615  1.00 29.18           C  
ATOM    387  C   ALA A  62     -20.041  12.432  17.940  1.00 28.23           C  
ATOM    388  O   ALA A  62     -19.006  13.054  17.633  1.00 27.11           O  
ATOM    389  N   ALA A  63     -21.008  12.096  17.080  1.00 28.36           N  
ATOM    390  CA  ALA A  63     -20.998  12.372  15.621  1.00 29.29           C  
ATOM    391  CB  ALA A  63     -22.250  11.828  14.978  1.00 29.65           C  
ATOM    392  C   ALA A  63     -20.849  13.879  15.368  1.00 29.29           C  
ATOM    393  O   ALA A  63     -20.393  14.249  14.277  1.00 29.87           O  
ATOM    394  N   PHE A  64     -21.226  14.707  16.345  1.00 30.46           N  
ATOM    395  CA  PHE A  64     -21.045  16.184  16.358  1.00 30.69           C  
ATOM    396  CB  PHE A  64     -21.464  16.741  17.720  1.00 32.23           C  
ATOM    397  CG  PHE A  64     -21.658  18.234  17.780  1.00 33.48           C  
ATOM    398  CD1 PHE A  64     -20.579  19.086  17.960  1.00 34.34           C  
ATOM    399  CE1 PHE A  64     -20.764  20.459  18.030  1.00 35.53           C  
ATOM    400  CZ  PHE A  64     -22.028  20.992  17.929  1.00 35.36           C  
ATOM    401  CD2 PHE A  64     -22.926  18.786  17.686  1.00 34.54           C  
ATOM    402  CE2 PHE A  64     -23.110  20.158  17.758  1.00 35.22           C  
ATOM    403  C   PHE A  64     -19.587  16.562  16.061  1.00 30.37           C  
ATOM    404  O   PHE A  64     -19.363  17.616  15.432  1.00 28.89           O  
ATOM    405  N   PHE A  65     -18.628  15.745  16.513  1.00 29.76           N  
ATOM    406  CA  PHE A  65     -17.169  16.037  16.471  1.00 29.53           C  
ATOM    407  CB  PHE A  65     -16.530  15.669  17.811  1.00 29.28           C  
ATOM    408  CG  PHE A  65     -17.094  16.430  18.984  1.00 28.94           C  
ATOM    409  CD1 PHE A  65     -16.615  17.692  19.305  1.00 28.44           C  
ATOM    410  CE1 PHE A  65     -17.145  18.399  20.374  1.00 28.71           C  
ATOM    411  CZ  PHE A  65     -18.155  17.852  21.133  1.00 28.06           C  
ATOM    412  CD2 PHE A  65     -18.117  15.895  19.752  1.00 28.52           C  
ATOM    413  CE2 PHE A  65     -18.641  16.602  20.824  1.00 28.56           C  
ATOM    414  C   PHE A  65     -16.487  15.293  15.318  1.00 29.34           C  
ATOM    415  O   PHE A  65     -15.274  15.475  15.134  1.00 28.62           O  
ATOM    416  N   LEU A  66     -17.236  14.481  14.569  1.00 30.14           N  
ATOM    417  CA  LEU A  66     -16.688  13.582  13.521  1.00 31.42           C  
ATOM    418  CB  LEU A  66     -16.886  12.130  13.965  1.00 31.97           C  
ATOM    419  CG  LEU A  66     -16.124  11.723  15.224  1.00 31.77           C  
ATOM    420  CD1 LEU A  66     -16.586  10.364  15.722  1.00 32.59           C  
ATOM    421  CD2 LEU A  66     -14.626  11.719  14.969  1.00 32.42           C  
ATOM    422  C   LEU A  66     -17.400  13.849  12.193  1.00 32.47           C  
ATOM    423  O   LEU A  66     -18.609  14.125  12.218  1.00 34.67           O  
ATOM    424  N   SER A  67     -16.657  13.797  11.086  1.00 31.96           N  
ATOM    425  CA  SER A  67     -17.195  13.696   9.706  1.00 32.06           C  
ATOM    426  CB  SER A  67     -16.649  14.790   8.818  1.00 30.93           C  
ATOM    427  OG  SER A  67     -15.298  14.541   8.461  1.00 28.99           O  
ATOM    428  C   SER A  67     -16.865  12.305   9.162  1.00 32.74           C  
ATOM    429  O   SER A  67     -15.818  11.757   9.558  1.00 33.80           O  
ATOM    430  N   ASP A  68     -17.722  11.761   8.294  1.00 34.15           N  
ATOM    431  CA  ASP A  68     -17.492  10.466   7.599  1.00 35.66           C  
ATOM    432  CB  ASP A  68     -18.677  10.100   6.701  1.00 38.07           C  
ATOM    433  CG  ASP A  68     -19.971   9.836   7.454  1.00 39.47           C  
ATOM    434  OD1 ASP A  68     -19.903   9.569   8.674  1.00 41.39           O  
ATOM    435  OD2 ASP A  68     -21.037   9.902   6.817  1.00 43.01           O  
ATOM    436  C   ASP A  68     -16.178  10.532   6.806  1.00 36.18           C  
ATOM    437  O   ASP A  68     -15.492   9.492   6.725  1.00 35.67           O  
ATOM    438  N   GLN A  69     -15.833  11.700   6.248  1.00 36.08           N  
ATOM    439  CA  GLN A  69     -14.601  11.904   5.432  1.00 36.10           C  
ATOM    440  CB  GLN A  69     -14.654  13.251   4.707  1.00 37.35           C  
ATOM    441  CG  GLN A  69     -13.383  13.604   3.941  1.00 38.72           C  
ATOM    442  CD  GLN A  69     -13.158  12.749   2.717  1.00 40.56           C  
ATOM    443  OE1 GLN A  69     -13.727  11.671   2.563  1.00 42.10           O  
ATOM    444  NE2 GLN A  69     -12.308  13.230   1.823  1.00 41.90           N  
ATOM    445  C   GLN A  69     -13.362  11.809   6.334  1.00 35.32           C  
ATOM    446  O   GLN A  69     -12.399  11.117   5.950  1.00 34.99           O  
ATOM    447  N   LEU A  70     -13.386  12.492   7.481  1.00 34.29           N  
ATOM    448  CA  LEU A  70     -12.276  12.508   8.470  1.00 34.66           C  
ATOM    449  CB  LEU A  70     -12.659  13.437   9.625  1.00 35.60           C  
ATOM    450  CG  LEU A  70     -11.626  13.591  10.739  1.00 36.56           C  
ATOM    451  CD1 LEU A  70     -10.368  14.281  10.229  1.00 36.50           C  
ATOM    452  CD2 LEU A  70     -12.224  14.357  11.910  1.00 36.58           C  
ATOM    453  C   LEU A  70     -11.995  11.076   8.950  1.00 34.62           C  
ATOM    454  O   LEU A  70     -10.807  10.708   9.015  1.00 33.82           O  
ATOM    455  N   VAL A  71     -13.037  10.289   9.244  1.00 33.91           N  
ATOM    456  CA  VAL A  71     -12.883   8.887   9.740  1.00 34.90           C  
ATOM    457  CB  VAL A  71     -14.160   8.338  10.411  1.00 35.50           C  
ATOM    458  CG1 VAL A  71     -14.553   9.161  11.629  1.00 34.87           C  
ATOM    459  CG2 VAL A  71     -15.335   8.223   9.460  1.00 36.94           C  
ATOM    460  C   VAL A  71     -12.390   7.998   8.589  1.00 35.95           C  
ATOM    461  O   VAL A  71     -11.441   7.232   8.820  1.00 35.25           O  
ATOM    462  N   LYS A  72     -12.971   8.123   7.391  1.00 37.22           N  
ATOM    463  CA  LYS A  72     -12.615   7.286   6.211  1.00 38.60           C  
ATOM    464  CB  LYS A  72     -13.509   7.610   5.008  1.00 40.37           C  
ATOM    465  CG  LYS A  72     -13.188   6.835   3.734  1.00 41.57           C  
ATOM    466  CD  LYS A  72     -14.279   6.913   2.680  1.00 43.08           C  
ATOM    467  CE  LYS A  72     -14.039   6.001   1.495  1.00 43.97           C  
ATOM    468  NZ  LYS A  72     -13.001   6.542   0.586  1.00 44.25           N  
ATOM    469  C   LYS A  72     -11.136   7.485   5.854  1.00 37.36           C  
ATOM    470  O   LYS A  72     -10.451   6.469   5.644  1.00 37.25           O  
ATOM    471  N   THR A  73     -10.661   8.735   5.801  1.00 37.05           N  
ATOM    472  CA  THR A  73      -9.350   9.110   5.199  1.00 37.06           C  
ATOM    473  CB  THR A  73      -9.469  10.373   4.336  1.00 37.06           C  
ATOM    474  OG1 THR A  73      -9.728  11.491   5.186  1.00 37.61           O  
ATOM    475  CG2 THR A  73     -10.548  10.263   3.280  1.00 37.66           C  
ATOM    476  C   THR A  73      -8.251   9.299   6.256  1.00 36.97           C  
ATOM    477  O   THR A  73      -7.078   9.340   5.838  1.00 36.66           O  
ATOM    478  N   LYS A  74      -8.575   9.424   7.552  1.00 35.19           N  
ATOM    479  CA  LYS A  74      -7.547   9.670   8.607  1.00 34.88           C  
ATOM    480  CB  LYS A  74      -7.561  11.130   9.076  1.00 35.74           C  
ATOM    481  CG  LYS A  74      -6.495  11.475  10.109  1.00 36.65           C  
ATOM    482  CD  LYS A  74      -6.496  12.923  10.552  1.00 38.09           C  
ATOM    483  CE  LYS A  74      -5.532  13.798   9.780  1.00 39.22           C  
ATOM    484  NZ  LYS A  74      -5.237  15.052  10.514  1.00 40.54           N  
ATOM    485  C   LYS A  74      -7.728   8.735   9.811  1.00 33.23           C  
ATOM    486  O   LYS A  74      -6.802   7.944  10.065  1.00 33.39           O  
ATOM    487  N   LEU A  75      -8.842   8.852  10.542  1.00 30.97           N  
ATOM    488  CA  LEU A  75      -8.974   8.339  11.937  1.00 31.10           C  
ATOM    489  CB  LEU A  75     -10.187   8.985  12.619  1.00 30.75           C  
ATOM    490  CG  LEU A  75     -10.098  10.496  12.830  1.00 30.74           C  
ATOM    491  CD1 LEU A  75     -11.348  11.020  13.520  1.00 31.61           C  
ATOM    492  CD2 LEU A  75      -8.856  10.867  13.625  1.00 31.04           C  
ATOM    493  C   LEU A  75      -9.070   6.808  11.961  1.00 30.47           C  
ATOM    494  O   LEU A  75      -8.516   6.219  12.901  1.00 30.72           O  
ATOM    495  N   HIS A  76      -9.746   6.185  10.990  1.00 31.13           N  
ATOM    496  CA  HIS A  76      -9.865   4.703  10.895  1.00 31.56           C  
ATOM    497  CB  HIS A  76     -10.681   4.275   9.668  1.00 32.12           C  
ATOM    498  CG  HIS A  76     -11.033   2.825   9.681  1.00 32.79           C  
ATOM    499  ND1 HIS A  76     -10.143   1.846   9.288  1.00 33.16           N  
ATOM    500  CE1 HIS A  76     -10.709   0.664   9.418  1.00 32.81           C  
ATOM    501  NE2 HIS A  76     -11.944   0.845   9.887  1.00 32.62           N  
ATOM    502  CD2 HIS A  76     -12.159   2.183  10.058  1.00 32.98           C  
ATOM    503  C   HIS A  76      -8.465   4.072  10.901  1.00 31.43           C  
ATOM    504  O   HIS A  76      -8.278   3.061  11.612  1.00 30.29           O  
ATOM    505  N   ALA A  77      -7.520   4.658  10.156  1.00 30.17           N  
ATOM    506  CA  ALA A  77      -6.119   4.190  10.032  1.00 30.19           C  
ATOM    507  CB  ALA A  77      -5.476   4.791   8.802  1.00 30.26           C  
ATOM    508  C   ALA A  77      -5.332   4.533  11.305  1.00 29.51           C  
ATOM    509  O   ALA A  77      -4.548   3.681  11.762  1.00 29.27           O  
ATOM    510  N   SER A  78      -5.522   5.739  11.847  1.00 29.15           N  
ATOM    511  CA  SER A  78      -4.844   6.231  13.075  1.00 28.87           C  
ATOM    512  CB  SER A  78      -5.111   7.695  13.302  1.00 30.55           C  
ATOM    513  OG  SER A  78      -4.575   8.466  12.242  1.00 33.98           O  
ATOM    514  C   SER A  78      -5.267   5.393  14.286  1.00 27.29           C  
ATOM    515  O   SER A  78      -4.406   5.135  15.143  1.00 25.31           O  
ATOM    516  N   MET A  79      -6.542   4.993  14.359  1.00 26.27           N  
ATOM    517  CA  MET A  79      -7.061   4.119  15.447  1.00 25.35           C  
ATOM    518  CB  MET A  79      -8.571   3.883  15.315  1.00 25.19           C  
ATOM    519  CG  MET A  79      -9.149   2.979  16.397  1.00 25.30           C  
ATOM    520  SD  MET A  79      -8.810   3.571  18.079  1.00 24.36           S  
ATOM    521  CE  MET A  79      -9.833   5.042  18.123  1.00 24.88           C  
ATOM    522  C   MET A  79      -6.315   2.779  15.404  1.00 25.64           C  
ATOM    523  O   MET A  79      -5.885   2.316  16.475  1.00 25.04           O  
ATOM    524  N   GLN A  80      -6.151   2.193  14.212  1.00 25.43           N  
ATOM    525  CA  GLN A  80      -5.380   0.937  14.000  1.00 26.47           C  
ATOM    526  CB  GLN A  80      -5.408   0.525  12.528  1.00 26.95           C  
ATOM    527  CG  GLN A  80      -6.777   0.059  12.058  1.00 27.47           C  
ATOM    528  CD  GLN A  80      -6.746  -0.398  10.621  1.00 28.53           C  
ATOM    529  OE1 GLN A  80      -6.138  -1.413  10.292  1.00 29.11           O  
ATOM    530  NE2 GLN A  80      -7.404   0.353   9.752  1.00 28.17           N  
ATOM    531  C   GLN A  80      -3.941   1.129  14.495  1.00 26.63           C  
ATOM    532  O   GLN A  80      -3.454   0.240  15.227  1.00 26.40           O  
ATOM    533  N   ASP A  81      -3.303   2.244  14.118  1.00 26.85           N  
ATOM    534  CA  ASP A  81      -1.926   2.626  14.539  1.00 27.65           C  
ATOM    535  CB  ASP A  81      -1.460   3.921  13.867  1.00 29.30           C  
ATOM    536  CG  ASP A  81      -1.155   3.794  12.384  1.00 31.14           C  
ATOM    537  OD1 ASP A  81      -1.247   2.671  11.862  1.00 31.98           O  
ATOM    538  OD2 ASP A  81      -0.819   4.827  11.766  1.00 33.72           O  
ATOM    539  C   ASP A  81      -1.884   2.801  16.062  1.00 26.64           C  
ATOM    540  O   ASP A  81      -0.907   2.347  16.680  1.00 25.15           O  
ATOM    541  N   TRP A  82      -2.897   3.452  16.637  1.00 26.02           N  
ATOM    542  CA  TRP A  82      -3.015   3.671  18.103  1.00 25.75           C  
ATOM    543  CB  TRP A  82      -4.264   4.502  18.436  1.00 25.51           C  
ATOM    544  CG  TRP A  82      -4.395   4.828  19.892  1.00 25.15           C  
ATOM    545  CD1 TRP A  82      -3.874   5.911  20.538  1.00 25.27           C  
ATOM    546  NE1 TRP A  82      -4.193   5.870  21.868  1.00 25.27           N  
ATOM    547  CE2 TRP A  82      -4.919   4.739  22.122  1.00 24.99           C  
ATOM    548  CD2 TRP A  82      -5.077   4.056  20.896  1.00 24.91           C  
ATOM    549  CE3 TRP A  82      -5.802   2.859  20.883  1.00 24.91           C  
ATOM    550  CZ3 TRP A  82      -6.342   2.394  22.063  1.00 24.83           C  
ATOM    551  CH2 TRP A  82      -6.179   3.093  23.260  1.00 24.36           C  
ATOM    552  CZ2 TRP A  82      -5.473   4.272  23.314  1.00 24.97           C  
ATOM    553  C   TRP A  82      -3.016   2.308  18.805  1.00 25.37           C  
ATOM    554  O   TRP A  82      -2.188   2.104  19.709  1.00 24.48           O  
ATOM    555  N   LEU A  83      -3.883   1.394  18.363  1.00 25.40           N  
ATOM    556  CA  LEU A  83      -4.019   0.029  18.938  1.00 26.38           C  
ATOM    557  CB  LEU A  83      -5.121  -0.722  18.185  1.00 26.23           C  
ATOM    558  CG  LEU A  83      -6.545  -0.266  18.497  1.00 26.25           C  
ATOM    559  CD1 LEU A  83      -7.524  -0.804  17.466  1.00 26.37           C  
ATOM    560  CD2 LEU A  83      -6.956  -0.692  19.899  1.00 26.19           C  
ATOM    561  C   LEU A  83      -2.672  -0.705  18.869  1.00 27.10           C  
ATOM    562  O   LEU A  83      -2.254  -1.251  19.908  1.00 26.52           O  
ATOM    563  N   GLU A  84      -2.007  -0.692  17.709  1.00 28.35           N  
ATOM    564  CA  GLU A  84      -0.707  -1.388  17.486  1.00 29.86           C  
ATOM    565  CB  GLU A  84      -0.233  -1.222  16.039  1.00 31.77           C  
ATOM    566  CG  GLU A  84      -1.108  -1.933  15.018  1.00 34.59           C  
ATOM    567  CD  GLU A  84      -0.828  -3.416  14.838  1.00 36.85           C  
ATOM    568  OE1 GLU A  84      -0.975  -4.170  15.820  1.00 39.60           O  
ATOM    569  OE2 GLU A  84      -0.467  -3.815  13.714  1.00 38.53           O  
ATOM    570  C   GLU A  84       0.341  -0.840  18.467  1.00 28.48           C  
ATOM    571  O   GLU A  84       1.073  -1.659  19.066  1.00 27.25           O  
ATOM    572  N   SER A  85       0.399   0.489  18.617  1.00 26.32           N  
ATOM    573  CA  SER A  85       1.314   1.222  19.532  1.00 26.74           C  
ATOM    574  CB  SER A  85       1.124   2.715  19.399  1.00 27.45           C  
ATOM    575  OG  SER A  85       1.942   3.420  20.321  1.00 28.10           O  
ATOM    576  C   SER A  85       1.106   0.761  20.982  1.00 25.92           C  
ATOM    577  O   SER A  85       2.108   0.428  21.646  1.00 26.17           O  
ATOM    578  N   VAL A  86      -0.144   0.735  21.453  1.00 24.08           N  
ATOM    579  CA  VAL A  86      -0.494   0.392  22.863  1.00 23.53           C  
ATOM    580  CB  VAL A  86      -2.008   0.529  23.124  1.00 23.12           C  
ATOM    581  CG1 VAL A  86      -2.410  -0.044  24.475  1.00 23.26           C  
ATOM    582  CG2 VAL A  86      -2.469   1.972  23.008  1.00 23.13           C  
ATOM    583  C   VAL A  86       0.019  -1.022  23.183  1.00 23.25           C  
ATOM    584  O   VAL A  86       0.627  -1.201  24.254  1.00 22.44           O  
ATOM    585  N   TYR A  87      -0.189  -1.988  22.285  1.00 23.57           N  
ATOM    586  CA  TYR A  87       0.090  -3.425  22.553  1.00 24.44           C  
ATOM    587  CB  TYR A  87      -1.018  -4.281  21.935  1.00 24.81           C  
ATOM    588  CG  TYR A  87      -2.311  -4.138  22.696  1.00 24.56           C  
ATOM    589  CD1 TYR A  87      -2.575  -4.928  23.804  1.00 24.75           C  
ATOM    590  CE1 TYR A  87      -3.739  -4.775  24.540  1.00 24.12           C  
ATOM    591  CZ  TYR A  87      -4.651  -3.795  24.191  1.00 23.88           C  
ATOM    592  OH  TYR A  87      -5.796  -3.636  24.918  1.00 24.41           O  
ATOM    593  CE2 TYR A  87      -4.392  -2.977  23.106  1.00 24.29           C  
ATOM    594  CD2 TYR A  87      -3.225  -3.147  22.377  1.00 24.48           C  
ATOM    595  C   TYR A  87       1.520  -3.796  22.135  1.00 24.69           C  
ATOM    596  O   TYR A  87       1.934  -4.931  22.438  1.00 25.38           O  
ATOM    597  N   ALA A  88       2.269  -2.869  21.526  1.00 25.83           N  
ATOM    598  CA  ALA A  88       3.697  -3.050  21.158  1.00 25.86           C  
ATOM    599  CB  ALA A  88       4.001  -2.360  19.849  1.00 25.75           C  
ATOM    600  C   ALA A  88       4.618  -2.535  22.274  1.00 26.30           C  
ATOM    601  O   ALA A  88       5.761  -3.016  22.344  1.00 26.10           O  
ATOM    602  N   ALA A  89       4.148  -1.599  23.111  1.00 26.73           N  
ATOM    603  CA  ALA A  89       4.976  -0.851  24.089  1.00 26.66           C  
ATOM    604  CB  ALA A  89       4.110   0.066  24.915  1.00 27.40           C  
ATOM    605  C   ALA A  89       5.780  -1.819  24.970  1.00 27.25           C  
ATOM    606  O   ALA A  89       7.030  -1.727  24.960  1.00 26.06           O  
ATOM    607  N   ALA A  90       5.108  -2.729  25.683  1.00 26.94           N  
ATOM    608  CA  ALA A  90       5.743  -3.657  26.650  1.00 28.05           C  
ATOM    609  CB  ALA A  90       4.705  -4.334  27.516  1.00 27.95           C  
ATOM    610  C   ALA A  90       6.649  -4.653  25.920  1.00 29.34           C  
ATOM    611  O   ALA A  90       7.827  -4.752  26.257  1.00 28.80           O  
ATOM    612  N   PRO A  91       6.157  -5.422  24.915  1.00 30.11           N  
ATOM    613  CA  PRO A  91       7.010  -6.346  24.161  1.00 30.60           C  
ATOM    614  CB  PRO A  91       6.093  -6.857  23.039  1.00 30.66           C  
ATOM    615  CG  PRO A  91       4.704  -6.741  23.617  1.00 30.46           C  
ATOM    616  CD  PRO A  91       4.747  -5.510  24.497  1.00 30.08           C  
ATOM    617  C   PRO A  91       8.280  -5.746  23.532  1.00 30.99           C  
ATOM    618  O   PRO A  91       9.276  -6.436  23.512  1.00 31.66           O  
ATOM    619  N   THR A  92       8.220  -4.506  23.036  1.00 31.85           N  
ATOM    620  CA  THR A  92       9.353  -3.806  22.368  1.00 33.52           C  
ATOM    621  CB  THR A  92       8.872  -3.027  21.137  1.00 33.66           C  
ATOM    622  OG1 THR A  92       8.006  -1.982  21.582  1.00 33.24           O  
ATOM    623  CG2 THR A  92       8.159  -3.903  20.131  1.00 33.37           C  
ATOM    624  C   THR A  92      10.078  -2.881  23.357  1.00 34.68           C  
ATOM    625  O   THR A  92      11.055  -2.231  22.937  1.00 35.39           O  
ATOM    626  N   GLU A  93       9.618  -2.823  24.613  1.00 35.91           N  
ATOM    627  CA  GLU A  93      10.191  -1.982  25.700  1.00 37.76           C  
ATOM    628  CB  GLU A  93      11.588  -2.483  26.081  1.00 39.65           C  
ATOM    629  CG  GLU A  93      11.592  -3.863  26.710  1.00 41.61           C  
ATOM    630  CD  GLU A  93      12.930  -4.271  27.301  1.00 43.80           C  
ATOM    631  OE1 GLU A  93      13.893  -4.417  26.527  1.00 45.32           O  
ATOM    632  OE2 GLU A  93      13.008  -4.435  28.535  1.00 45.78           O  
ATOM    633  C   GLU A  93      10.235  -0.508  25.270  1.00 37.41           C  
ATOM    634  O   GLU A  93      11.149   0.205  25.724  1.00 39.11           O  
ATOM    635  N   GLU A  94       9.275  -0.058  24.454  1.00 36.87           N  
ATOM    636  CA  GLU A  94       9.217   1.332  23.920  1.00 36.97           C  
ATOM    637  CB  GLU A  94       8.840   1.324  22.436  1.00 37.91           C  
ATOM    638  CG  GLU A  94       9.942   0.809  21.524  1.00 39.44           C  
ATOM    639  CD  GLU A  94      11.055   1.801  21.221  1.00 41.57           C  
ATOM    640  OE1 GLU A  94      11.859   1.519  20.309  1.00 43.70           O  
ATOM    641  OE2 GLU A  94      11.118   2.855  21.892  1.00 43.03           O  
ATOM    642  C   GLU A  94       8.224   2.142  24.762  1.00 35.78           C  
ATOM    643  O   GLU A  94       7.277   2.709  24.190  1.00 36.64           O  
ATOM    644  N   TYR A  95       8.461   2.213  26.073  1.00 35.00           N  
ATOM    645  CA  TYR A  95       7.553   2.830  27.074  1.00 35.04           C  
ATOM    646  CB  TYR A  95       8.000   2.454  28.488  1.00 34.06           C  
ATOM    647  CG  TYR A  95       7.880   0.983  28.789  1.00 33.22           C  
ATOM    648  CD1 TYR A  95       6.637   0.382  28.894  1.00 32.71           C  
ATOM    649  CE1 TYR A  95       6.509  -0.970  29.167  1.00 32.11           C  
ATOM    650  CZ  TYR A  95       7.639  -1.749  29.332  1.00 31.39           C  
ATOM    651  OH  TYR A  95       7.510  -3.079  29.602  1.00 30.65           O  
ATOM    652  CE2 TYR A  95       8.891  -1.168  29.225  1.00 31.99           C  
ATOM    653  CD2 TYR A  95       9.001   0.186  28.952  1.00 32.09           C  
ATOM    654  C   TYR A  95       7.491   4.348  26.872  1.00 35.85           C  
ATOM    655  O   TYR A  95       6.375   4.875  26.717  1.00 35.32           O  
ATOM    656  N   GLU A  96       8.650   5.014  26.856  1.00 38.34           N  
ATOM    657  CA  GLU A  96       8.780   6.499  26.801  1.00 40.08           C  
ATOM    658  CB  GLU A  96      10.250   6.920  26.904  1.00 42.04           C  
ATOM    659  CG  GLU A  96      10.440   8.392  27.241  1.00 44.52           C  
ATOM    660  CD  GLU A  96      11.868   8.813  27.559  1.00 47.60           C  
ATOM    661  OE1 GLU A  96      12.684   7.932  27.915  1.00 47.72           O  
ATOM    662  OE2 GLU A  96      12.165  10.024  27.451  1.00 48.84           O  
ATOM    663  C   GLU A  96       8.141   7.033  25.510  1.00 40.28           C  
ATOM    664  O   GLU A  96       7.409   8.043  25.589  1.00 41.22           O  
ATOM    665  N   ARG A  97       8.408   6.388  24.371  1.00 39.53           N  
ATOM    666  CA  ARG A  97       7.870   6.785  23.039  1.00 41.12           C  
ATOM    667  CB  ARG A  97       8.452   5.913  21.922  1.00 43.60           C  
ATOM    668  CG  ARG A  97       9.632   6.539  21.193  1.00 46.81           C  
ATOM    669  CD  ARG A  97      10.143   5.675  20.053  1.00 49.31           C  
ATOM    670  NE  ARG A  97       9.101   5.302  19.101  1.00 51.16           N  
ATOM    671  CZ  ARG A  97       9.288   4.546  18.021  1.00 53.66           C  
ATOM    672  NH2 ARG A  97       8.268   4.276  17.225  1.00 54.89           N  
ATOM    673  NH1 ARG A  97      10.488   4.063  17.737  1.00 54.34           N  
ATOM    674  C   ARG A  97       6.340   6.682  23.040  1.00 38.79           C  
ATOM    675  O   ARG A  97       5.692   7.604  22.512  1.00 37.40           O  
ATOM    676  N   THR A  98       5.793   5.594  23.593  1.00 37.72           N  
ATOM    677  CA  THR A  98       4.334   5.308  23.630  1.00 36.92           C  
ATOM    678  CB  THR A  98       4.032   3.909  24.181  1.00 37.30           C  
ATOM    679  OG1 THR A  98       4.798   2.965  23.430  1.00 38.95           O  
ATOM    680  CG2 THR A  98       2.563   3.557  24.102  1.00 37.38           C  
ATOM    681  C   THR A  98       3.621   6.373  24.467  1.00 35.44           C  
ATOM    682  O   THR A  98       2.603   6.897  23.985  1.00 33.72           O  
ATOM    683  N   VAL A  99       4.125   6.662  25.672  1.00 35.26           N  
ATOM    684  CA  VAL A  99       3.483   7.613  26.631  1.00 35.87           C  
ATOM    685  CB  VAL A  99       4.114   7.555  28.038  1.00 36.63           C  
ATOM    686  CG1 VAL A  99       3.982   6.173  28.661  1.00 36.60           C  
ATOM    687  CG2 VAL A  99       5.567   8.001  28.057  1.00 37.59           C  
ATOM    688  C   VAL A  99       3.539   9.022  26.027  1.00 35.57           C  
ATOM    689  O   VAL A  99       2.561   9.779  26.201  1.00 33.73           O  
ATOM    690  N   ALA A 100       4.633   9.343  25.326  1.00 36.77           N  
ATOM    691  CA  ALA A 100       4.842  10.624  24.613  1.00 36.43           C  
ATOM    692  CB  ALA A 100       6.236  10.681  24.034  1.00 36.73           C  
ATOM    693  C   ALA A 100       3.771  10.782  23.530  1.00 35.82           C  
ATOM    694  O   ALA A 100       3.215  11.887  23.410  1.00 36.37           O  
ATOM    695  N   PHE A 101       3.486   9.709  22.786  1.00 35.45           N  
ATOM    696  CA  PHE A 101       2.458   9.666  21.710  1.00 34.58           C  
ATOM    697  CB  PHE A 101       2.603   8.383  20.888  1.00 35.48           C  
ATOM    698  CG  PHE A 101       1.509   8.155  19.877  1.00 36.91           C  
ATOM    699  CD1 PHE A 101       1.337   9.023  18.808  1.00 37.32           C  
ATOM    700  CE1 PHE A 101       0.331   8.810  17.877  1.00 37.28           C  
ATOM    701  CZ  PHE A 101      -0.509   7.727  18.003  1.00 37.48           C  
ATOM    702  CD2 PHE A 101       0.655   7.066  19.989  1.00 37.54           C  
ATOM    703  CE2 PHE A 101      -0.348   6.855  19.056  1.00 37.40           C  
ATOM    704  C   PHE A 101       1.057   9.827  22.323  1.00 33.92           C  
ATOM    705  O   PHE A 101       0.266  10.627  21.787  1.00 32.23           O  
ATOM    706  N   GLN A 102       0.761   9.103  23.411  1.00 32.88           N  
ATOM    707  CA  GLN A 102      -0.525   9.211  24.161  1.00 32.86           C  
ATOM    708  CB  GLN A 102      -0.523   8.318  25.406  1.00 32.04           C  
ATOM    709  CG  GLN A 102      -0.439   6.829  25.103  1.00 31.64           C  
ATOM    710  CD  GLN A 102      -1.516   6.372  24.151  1.00 31.51           C  
ATOM    711  OE1 GLN A 102      -2.645   6.856  24.188  1.00 30.83           O  
ATOM    712  NE2 GLN A 102      -1.174   5.422  23.295  1.00 31.55           N  
ATOM    713  C   GLN A 102      -0.746  10.665  24.589  1.00 34.13           C  
ATOM    714  O   GLN A 102      -1.870  11.168  24.427  1.00 33.19           O  
ATOM    715  N   ARG A 103       0.300  11.297  25.123  1.00 36.03           N  
ATOM    716  CA  ARG A 103       0.297  12.702  25.608  1.00 40.07           C  
ATOM    717  CB  ARG A 103       1.690  13.037  26.155  1.00 43.82           C  
ATOM    718  CG  ARG A 103       1.887  14.474  26.613  1.00 47.12           C  
ATOM    719  CD  ARG A 103       3.220  14.606  27.329  1.00 50.74           C  
ATOM    720  NE  ARG A 103       3.674  15.983  27.470  1.00 53.76           N  
ATOM    721  CZ  ARG A 103       4.801  16.352  28.076  1.00 54.42           C  
ATOM    722  NH2 ARG A 103       5.116  17.634  28.155  1.00 55.32           N  
ATOM    723  NH1 ARG A 103       5.608  15.443  28.601  1.00 54.92           N  
ATOM    724  C   ARG A 103      -0.146  13.636  24.473  1.00 39.49           C  
ATOM    725  O   ARG A 103      -1.033  14.473  24.718  1.00 41.38           O  
ATOM    726  N   LYS A 104       0.430  13.484  23.276  1.00 38.75           N  
ATOM    727  CA  LYS A 104       0.139  14.336  22.090  1.00 39.43           C  
ATOM    728  CB  LYS A 104       1.176  14.103  20.986  1.00 42.36           C  
ATOM    729  CG  LYS A 104       2.486  14.859  21.175  1.00 44.96           C  
ATOM    730  CD  LYS A 104       3.588  14.421  20.234  1.00 46.31           C  
ATOM    731  CE  LYS A 104       4.221  13.108  20.642  1.00 47.45           C  
ATOM    732  NZ  LYS A 104       5.195  12.629  19.634  1.00 48.32           N  
ATOM    733  C   LYS A 104      -1.285  14.073  21.581  1.00 36.95           C  
ATOM    734  O   LYS A 104      -1.957  15.044  21.194  1.00 36.09           O  
ATOM    735  N   VAL A 105      -1.728  12.813  21.576  1.00 35.71           N  
ATOM    736  CA  VAL A 105      -3.113  12.422  21.170  1.00 34.77           C  
ATOM    737  CB  VAL A 105      -3.292  10.890  21.166  1.00 35.18           C  
ATOM    738  CG1 VAL A 105      -4.751  10.483  21.016  1.00 35.59           C  
ATOM    739  CG2 VAL A 105      -2.451  10.238  20.078  1.00 35.53           C  
ATOM    740  C   VAL A 105      -4.107  13.123  22.105  1.00 33.66           C  
ATOM    741  O   VAL A 105      -5.114  13.658  21.602  1.00 34.28           O  
ATOM    742  N   GLY A 106      -3.818  13.141  23.410  1.00 32.91           N  
ATOM    743  CA  GLY A 106      -4.627  13.836  24.429  1.00 33.27           C  
ATOM    744  C   GLY A 106      -4.730  15.326  24.147  1.00 34.60           C  
ATOM    745  O   GLY A 106      -5.845  15.874  24.274  1.00 34.28           O  
ATOM    746  N   GLU A 107      -3.605  15.954  23.783  1.00 36.28           N  
ATOM    747  CA  GLU A 107      -3.492  17.407  23.475  1.00 38.10           C  
ATOM    748  CB  GLU A 107      -2.038  17.798  23.192  1.00 39.97           C  
ATOM    749  CG  GLU A 107      -1.181  17.876  24.444  1.00 43.10           C  
ATOM    750  CD  GLU A 107       0.319  17.995  24.220  1.00 45.70           C  
ATOM    751  OE1 GLU A 107       0.736  18.210  23.060  1.00 48.68           O  
ATOM    752  OE2 GLU A 107       1.071  17.881  25.213  1.00 47.53           O  
ATOM    753  C   GLU A 107      -4.397  17.758  22.289  1.00 37.46           C  
ATOM    754  O   GLU A 107      -4.998  18.845  22.324  1.00 38.42           O  
ATOM    755  N   VAL A 108      -4.491  16.876  21.286  1.00 37.51           N  
ATOM    756  CA  VAL A 108      -5.361  17.072  20.087  1.00 37.62           C  
ATOM    757  CB  VAL A 108      -5.172  15.965  19.029  1.00 38.32           C  
ATOM    758  CG1 VAL A 108      -6.207  16.069  17.917  1.00 38.39           C  
ATOM    759  CG2 VAL A 108      -3.769  15.963  18.439  1.00 38.58           C  
ATOM    760  C   VAL A 108      -6.821  17.158  20.556  1.00 37.22           C  
ATOM    761  O   VAL A 108      -7.508  18.117  20.158  1.00 37.83           O  
ATOM    762  N   HIS A 109      -7.266  16.205  21.380  1.00 36.14           N  
ATOM    763  CA  HIS A 109      -8.670  16.094  21.868  1.00 36.35           C  
ATOM    764  CB  HIS A 109      -8.894  14.766  22.603  1.00 36.02           C  
ATOM    765  CG  HIS A 109      -8.837  13.571  21.715  1.00 36.08           C  
ATOM    766  ND1 HIS A 109      -8.056  12.478  22.009  1.00 38.25           N  
ATOM    767  CE1 HIS A 109      -8.188  11.576  21.060  1.00 38.24           C  
ATOM    768  NE2 HIS A 109      -9.036  12.051  20.150  1.00 37.85           N  
ATOM    769  CD2 HIS A 109      -9.447  13.294  20.544  1.00 37.29           C  
ATOM    770  C   HIS A 109      -9.025  17.293  22.756  1.00 36.23           C  
ATOM    771  O   HIS A 109     -10.131  17.840  22.587  1.00 35.72           O  
ATOM    772  N   ALA A 110      -8.128  17.673  23.670  1.00 36.75           N  
ATOM    773  CA  ALA A 110      -8.311  18.805  24.610  1.00 39.60           C  
ATOM    774  CB  ALA A 110      -7.153  18.874  25.575  1.00 39.70           C  
ATOM    775  C   ALA A 110      -8.467  20.110  23.820  1.00 40.90           C  
ATOM    776  O   ALA A 110      -9.401  20.871  24.126  1.00 40.64           O  
ATOM    777  N   ARG A 111      -7.605  20.332  22.822  1.00 44.61           N  
ATOM    778  CA  ARG A 111      -7.571  21.560  21.979  1.00 46.20           C  
ATOM    779  CB  ARG A 111      -6.479  21.448  20.909  1.00 49.70           C  
ATOM    780  CG  ARG A 111      -6.453  22.611  19.925  1.00 53.11           C  
ATOM    781  CD  ARG A 111      -5.112  22.797  19.238  1.00 56.21           C  
ATOM    782  NE  ARG A 111      -4.783  21.708  18.324  1.00 58.66           N  
ATOM    783  CZ  ARG A 111      -3.948  20.697  18.579  1.00 60.25           C  
ATOM    784  NH2 ARG A 111      -3.742  19.773  17.655  1.00 61.39           N  
ATOM    785  NH1 ARG A 111      -3.321  20.601  19.741  1.00 61.11           N  
ATOM    786  C   ARG A 111      -8.943  21.808  21.336  1.00 45.24           C  
ATOM    787  O   ARG A 111      -9.369  22.977  21.315  1.00 48.06           O  
ATOM    788  N   ILE A 112      -9.607  20.759  20.832  1.00 42.11           N  
ATOM    789  CA  ILE A 112     -10.890  20.864  20.067  1.00 39.41           C  
ATOM    790  CB  ILE A 112     -10.822  20.039  18.764  1.00 39.39           C  
ATOM    791  CG1 ILE A 112     -10.726  18.533  19.033  1.00 39.29           C  
ATOM    792  CG2 ILE A 112      -9.684  20.534  17.883  1.00 39.87           C  
ATOM    793  CD1 ILE A 112     -10.607  17.686  17.788  1.00 39.45           C  
ATOM    794  C   ILE A 112     -12.077  20.453  20.955  1.00 37.24           C  
ATOM    795  O   ILE A 112     -13.176  20.255  20.404  1.00 35.99           O  
ATOM    796  N   ASP A 113     -11.859  20.339  22.271  1.00 36.17           N  
ATOM    797  CA  ASP A 113     -12.900  20.126  23.314  1.00 34.97           C  
ATOM    798  CB  ASP A 113     -13.837  21.334  23.422  1.00 36.61           C  
ATOM    799  CG  ASP A 113     -13.171  22.584  23.966  1.00 37.43           C  
ATOM    800  OD1 ASP A 113     -12.166  22.448  24.693  1.00 37.82           O  
ATOM    801  OD2 ASP A 113     -13.668  23.683  23.662  1.00 39.68           O  
ATOM    802  C   ASP A 113     -13.700  18.850  23.031  1.00 33.22           C  
ATOM    803  O   ASP A 113     -14.935  18.896  23.145  1.00 32.76           O  
ATOM    804  N   ILE A 114     -13.029  17.745  22.699  1.00 31.91           N  
ATOM    805  CA  ILE A 114     -13.666  16.394  22.715  1.00 30.63           C  
ATOM    806  CB  ILE A 114     -12.732  15.304  22.150  1.00 30.66           C  
ATOM    807  CG1 ILE A 114     -12.283  15.602  20.715  1.00 30.74           C  
ATOM    808  CG2 ILE A 114     -13.381  13.930  22.262  1.00 30.77           C  
ATOM    809  CD1 ILE A 114     -13.405  15.902  19.752  1.00 30.57           C  
ATOM    810  C   ILE A 114     -14.055  16.117  24.166  1.00 29.90           C  
ATOM    811  O   ILE A 114     -13.188  16.104  25.038  1.00 29.15           O  
ATOM    812  N   PRO A 115     -15.356  15.933  24.487  1.00 29.03           N  
ATOM    813  CA  PRO A 115     -15.769  15.650  25.862  1.00 29.36           C  
ATOM    814  CB  PRO A 115     -17.287  15.434  25.768  1.00 29.15           C  
ATOM    815  CG  PRO A 115     -17.688  16.142  24.490  1.00 29.64           C  
ATOM    816  CD  PRO A 115     -16.498  15.991  23.564  1.00 29.16           C  
ATOM    817  C   PRO A 115     -15.049  14.400  26.384  1.00 29.14           C  
ATOM    818  O   PRO A 115     -15.061  13.393  25.693  1.00 27.58           O  
ATOM    819  N   VAL A 116     -14.421  14.499  27.561  1.00 29.07           N  
ATOM    820  CA  VAL A 116     -13.583  13.407  28.140  1.00 29.69           C  
ATOM    821  CB  VAL A 116     -12.885  13.832  29.449  1.00 30.58           C  
ATOM    822  CG1 VAL A 116     -13.863  14.057  30.592  1.00 31.32           C  
ATOM    823  CG2 VAL A 116     -11.816  12.827  29.852  1.00 31.28           C  
ATOM    824  C   VAL A 116     -14.450  12.152  28.324  1.00 28.61           C  
ATOM    825  O   VAL A 116     -13.914  11.050  28.124  1.00 28.92           O  
ATOM    826  N   HIS A 117     -15.739  12.309  28.650  1.00 28.04           N  
ATOM    827  CA  HIS A 117     -16.685  11.186  28.907  1.00 28.01           C  
ATOM    828  CB  HIS A 117     -18.034  11.704  29.441  1.00 28.70           C  
ATOM    829  CG  HIS A 117     -18.983  12.212  28.407  1.00 29.17           C  
ATOM    830  ND1 HIS A 117     -19.010  13.539  28.011  1.00 30.49           N  
ATOM    831  CE1 HIS A 117     -19.955  13.708  27.105  1.00 29.90           C  
ATOM    832  NE2 HIS A 117     -20.558  12.525  26.908  1.00 30.12           N  
ATOM    833  CD2 HIS A 117     -19.967  11.591  27.719  1.00 29.47           C  
ATOM    834  C   HIS A 117     -16.823  10.313  27.651  1.00 27.02           C  
ATOM    835  O   HIS A 117     -17.020   9.095  27.808  1.00 25.94           O  
ATOM    836  N   LEU A 118     -16.702  10.899  26.455  1.00 26.04           N  
ATOM    837  CA  LEU A 118     -16.776  10.152  25.169  1.00 26.15           C  
ATOM    838  CB  LEU A 118     -17.041  11.125  24.015  1.00 26.27           C  
ATOM    839  CG  LEU A 118     -18.430  11.762  24.026  1.00 26.48           C  
ATOM    840  CD1 LEU A 118     -18.585  12.770  22.898  1.00 26.36           C  
ATOM    841  CD2 LEU A 118     -19.509  10.693  23.940  1.00 26.95           C  
ATOM    842  C   LEU A 118     -15.492   9.340  24.954  1.00 25.41           C  
ATOM    843  O   LEU A 118     -15.609   8.204  24.457  1.00 26.55           O  
ATOM    844  N   VAL A 119     -14.328   9.886  25.322  1.00 24.58           N  
ATOM    845  CA  VAL A 119     -13.008   9.190  25.244  1.00 25.25           C  
ATOM    846  CB  VAL A 119     -11.843  10.112  25.661  1.00 25.75           C  
ATOM    847  CG1 VAL A 119     -10.522   9.359  25.738  1.00 25.63           C  
ATOM    848  CG2 VAL A 119     -11.715  11.317  24.737  1.00 25.77           C  
ATOM    849  C   VAL A 119     -13.069   7.921  26.108  1.00 25.29           C  
ATOM    850  O   VAL A 119     -12.665   6.854  25.612  1.00 26.20           O  
ATOM    851  N   THR A 120     -13.585   8.020  27.338  1.00 25.11           N  
ATOM    852  CA  THR A 120     -13.725   6.872  28.279  1.00 25.37           C  
ATOM    853  CB  THR A 120     -14.191   7.310  29.677  1.00 25.67           C  
ATOM    854  OG1 THR A 120     -15.567   7.688  29.623  1.00 28.14           O  
ATOM    855  CG2 THR A 120     -13.367   8.443  30.245  1.00 25.09           C  
ATOM    856  C   THR A 120     -14.661   5.823  27.662  1.00 24.58           C  
ATOM    857  O   THR A 120     -14.338   4.624  27.757  1.00 24.68           O  
ATOM    858  N   ARG A 121     -15.763   6.255  27.036  1.00 24.66           N  
ATOM    859  CA  ARG A 121     -16.728   5.352  26.348  1.00 25.44           C  
ATOM    860  CB  ARG A 121     -17.940   6.121  25.812  1.00 26.42           C  
ATOM    861  CG  ARG A 121     -19.024   5.221  25.234  1.00 27.33           C  
ATOM    862  CD  ARG A 121     -20.004   5.968  24.353  1.00 28.21           C  
ATOM    863  NE  ARG A 121     -20.715   6.990  25.106  1.00 28.71           N  
ATOM    864  CZ  ARG A 121     -21.578   7.859  24.591  1.00 29.27           C  
ATOM    865  NH2 ARG A 121     -22.164   8.744  25.378  1.00 29.25           N  
ATOM    866  NH1 ARG A 121     -21.860   7.843  23.299  1.00 29.39           N  
ATOM    867  C   ARG A 121     -16.012   4.614  25.207  1.00 24.84           C  
ATOM    868  O   ARG A 121     -16.245   3.401  25.056  1.00 24.43           O  
ATOM    869  N   GLY A 122     -15.185   5.327  24.435  1.00 24.07           N  
ATOM    870  CA  GLY A 122     -14.356   4.759  23.354  1.00 23.81           C  
ATOM    871  C   GLY A 122     -13.444   3.655  23.868  1.00 23.19           C  
ATOM    872  O   GLY A 122     -13.427   2.570  23.261  1.00 23.10           O  
ATOM    873  N   ALA A 123     -12.713   3.921  24.952  1.00 23.03           N  
ATOM    874  CA  ALA A 123     -11.827   2.944  25.627  1.00 22.69           C  
ATOM    875  CB  ALA A 123     -11.136   3.594  26.797  1.00 22.91           C  
ATOM    876  C   ALA A 123     -12.650   1.727  26.066  1.00 22.51           C  
ATOM    877  O   ALA A 123     -12.196   0.593  25.833  1.00 21.99           O  
ATOM    878  N   CYS A 124     -13.816   1.963  26.674  1.00 23.05           N  
ATOM    879  CA  CYS A 124     -14.761   0.912  27.143  1.00 23.07           C  
ATOM    880  CB  CYS A 124     -16.010   1.524  27.766  1.00 23.57           C  
ATOM    881  SG  CYS A 124     -17.166   0.292  28.422  1.00 24.51           S  
ATOM    882  C   CYS A 124     -15.132  -0.013  25.974  1.00 23.07           C  
ATOM    883  O   CYS A 124     -15.026  -1.245  26.141  1.00 22.68           O  
ATOM    884  N   ALA A 125     -15.529   0.558  24.831  1.00 22.50           N  
ATOM    885  CA  ALA A 125     -15.931  -0.186  23.613  1.00 22.54           C  
ATOM    886  CB  ALA A 125     -16.365   0.771  22.527  1.00 22.30           C  
ATOM    887  C   ALA A 125     -14.775  -1.081  23.143  1.00 21.66           C  
ATOM    888  O   ALA A 125     -15.036  -2.253  22.815  1.00 21.43           O  
ATOM    889  N   LEU A 126     -13.548  -0.552  23.112  1.00 21.43           N  
ATOM    890  CA  LEU A 126     -12.340  -1.290  22.649  1.00 21.25           C  
ATOM    891  CB  LEU A 126     -11.153  -0.328  22.540  1.00 21.78           C  
ATOM    892  CG  LEU A 126     -11.254   0.726  21.439  1.00 21.70           C  
ATOM    893  CD1 LEU A 126     -10.211   1.810  21.644  1.00 21.75           C  
ATOM    894  CD2 LEU A 126     -11.111   0.094  20.060  1.00 21.97           C  
ATOM    895  C   LEU A 126     -12.026  -2.431  23.622  1.00 21.75           C  
ATOM    896  O   LEU A 126     -11.765  -3.554  23.144  1.00 21.27           O  
ATOM    897  N   ILE A 127     -12.052  -2.160  24.933  1.00 21.71           N  
ATOM    898  CA  ILE A 127     -11.765  -3.183  25.985  1.00 22.40           C  
ATOM    899  CB  ILE A 127     -11.801  -2.579  27.404  1.00 21.91           C  
ATOM    900  CG1 ILE A 127     -10.614  -1.640  27.638  1.00 21.78           C  
ATOM    901  CG2 ILE A 127     -11.864  -3.681  28.454  1.00 21.97           C  
ATOM    902  CD1 ILE A 127     -10.820  -0.647  28.761  1.00 21.79           C  
ATOM    903  C   ILE A 127     -12.763  -4.336  25.819  1.00 23.18           C  
ATOM    904  O   ILE A 127     -12.320  -5.505  25.810  1.00 23.55           O  
ATOM    905  N   ARG A 128     -14.049  -4.017  25.667  1.00 24.02           N  
ATOM    906  CA  ARG A 128     -15.136  -5.020  25.511  1.00 25.12           C  
ATOM    907  CB  ARG A 128     -16.491  -4.330  25.337  1.00 25.98           C  
ATOM    908  CG  ARG A 128     -17.637  -5.301  25.094  1.00 26.62           C  
ATOM    909  CD  ARG A 128     -18.989  -4.642  25.231  1.00 26.69           C  
ATOM    910  NE  ARG A 128     -19.210  -3.595  24.244  1.00 27.85           N  
ATOM    911  CZ  ARG A 128     -19.196  -2.283  24.482  1.00 28.17           C  
ATOM    912  NH2 ARG A 128     -19.432  -1.441  23.492  1.00 29.43           N  
ATOM    913  NH1 ARG A 128     -18.951  -1.806  25.691  1.00 28.71           N  
ATOM    914  C   ARG A 128     -14.839  -5.931  24.314  1.00 25.48           C  
ATOM    915  O   ARG A 128     -14.828  -7.162  24.498  1.00 25.86           O  
ATOM    916  N   ARG A 129     -14.605  -5.355  23.134  1.00 25.97           N  
ATOM    917  CA  ARG A 129     -14.496  -6.130  21.871  1.00 26.88           C  
ATOM    918  CB  ARG A 129     -14.526  -5.212  20.646  1.00 28.49           C  
ATOM    919  CG  ARG A 129     -14.497  -5.947  19.310  1.00 31.25           C  
ATOM    920  CD  ARG A 129     -15.421  -7.153  19.217  1.00 34.04           C  
ATOM    921  NE  ARG A 129     -16.810  -6.857  19.551  1.00 36.54           N  
ATOM    922  CZ  ARG A 129     -17.713  -6.351  18.712  1.00 38.43           C  
ATOM    923  NH2 ARG A 129     -18.948  -6.133  19.131  1.00 38.86           N  
ATOM    924  NH1 ARG A 129     -17.385  -6.054  17.465  1.00 38.94           N  
ATOM    925  C   ARG A 129     -13.232  -6.999  21.908  1.00 25.90           C  
ATOM    926  O   ARG A 129     -13.319  -8.175  21.506  1.00 26.01           O  
ATOM    927  N   ILE A 130     -12.108  -6.456  22.380  1.00 24.79           N  
ATOM    928  CA  ILE A 130     -10.820  -7.204  22.489  1.00 24.67           C  
ATOM    929  CB  ILE A 130      -9.670  -6.291  22.970  1.00 24.77           C  
ATOM    930  CG1 ILE A 130      -9.354  -5.198  21.944  1.00 24.41           C  
ATOM    931  CG2 ILE A 130      -8.434  -7.119  23.295  1.00 25.12           C  
ATOM    932  CD1 ILE A 130      -8.517  -4.057  22.477  1.00 24.56           C  
ATOM    933  C   ILE A 130     -11.038  -8.417  23.404  1.00 24.87           C  
ATOM    934  O   ILE A 130     -10.615  -9.523  23.035  1.00 24.52           O  
ATOM    935  N   CYS A 131     -11.694  -8.226  24.549  1.00 25.26           N  
ATOM    936  CA  CYS A 131     -11.920  -9.295  25.558  1.00 25.25           C  
ATOM    937  CB  CYS A 131     -12.361  -8.692  26.884  1.00 25.11           C  
ATOM    938  SG  CYS A 131     -11.033  -7.747  27.678  1.00 24.89           S  
ATOM    939  C   CYS A 131     -12.911 -10.335  25.012  1.00 26.19           C  
ATOM    940  O   CYS A 131     -12.717 -11.531  25.302  1.00 25.16           O  
ATOM    941  N   GLU A 132     -13.903  -9.908  24.222  1.00 26.43           N  
ATOM    942  CA  GLU A 132     -14.846 -10.818  23.514  1.00 27.42           C  
ATOM    943  CB  GLU A 132     -15.944 -10.022  22.808  1.00 27.99           C  
ATOM    944  CG  GLU A 132     -16.997  -9.467  23.751  1.00 27.90           C  
ATOM    945  CD  GLU A 132     -18.088  -8.657  23.072  1.00 28.84           C  
ATOM    946  OE1 GLU A 132     -18.091  -8.604  21.829  1.00 29.90           O  
ATOM    947  OE2 GLU A 132     -18.932  -8.077  23.788  1.00 29.26           O  
ATOM    948  C   GLU A 132     -14.063 -11.693  22.523  1.00 27.66           C  
ATOM    949  O   GLU A 132     -14.310 -12.915  22.503  1.00 26.61           O  
ATOM    950  N   LEU A 133     -13.142 -11.097  21.754  1.00 27.73           N  
ATOM    951  CA  LEU A 133     -12.271 -11.819  20.784  1.00 28.96           C  
ATOM    952  CB  LEU A 133     -11.475 -10.816  19.941  1.00 29.24           C  
ATOM    953  CG  LEU A 133     -12.266 -10.088  18.855  1.00 29.62           C  
ATOM    954  CD1 LEU A 133     -11.487  -8.896  18.320  1.00 29.64           C  
ATOM    955  CD2 LEU A 133     -12.630 -11.035  17.720  1.00 30.65           C  
ATOM    956  C   LEU A 133     -11.335 -12.782  21.528  1.00 29.39           C  
ATOM    957  O   LEU A 133     -11.114 -13.897  21.013  1.00 28.96           O  
ATOM    958  N   LEU A 134     -10.811 -12.387  22.693  1.00 29.39           N  
ATOM    959  CA  LEU A 134      -9.898 -13.243  23.499  1.00 30.52           C  
ATOM    960  CB  LEU A 134      -9.286 -12.436  24.649  1.00 29.76           C  
ATOM    961  CG  LEU A 134      -8.062 -11.605  24.268  1.00 29.62           C  
ATOM    962  CD1 LEU A 134      -7.787 -10.529  25.305  1.00 29.90           C  
ATOM    963  CD2 LEU A 134      -6.839 -12.492  24.080  1.00 29.41           C  
ATOM    964  C   LEU A 134     -10.667 -14.469  24.008  1.00 31.97           C  
ATOM    965  O   LEU A 134     -10.098 -15.573  23.955  1.00 31.24           O  
ATOM    966  N   ASP A 135     -11.918 -14.283  24.439  1.00 33.75           N  
ATOM    967  CA  ASP A 135     -12.811 -15.368  24.931  1.00 36.87           C  
ATOM    968  CB  ASP A 135     -14.179 -14.824  25.351  1.00 37.45           C  
ATOM    969  CG  ASP A 135     -15.021 -15.811  26.141  1.00 37.91           C  
ATOM    970  OD1 ASP A 135     -14.461 -16.484  27.028  1.00 39.61           O  
ATOM    971  OD2 ASP A 135     -16.231 -15.901  25.862  1.00 39.88           O  
ATOM    972  C   ASP A 135     -12.976 -16.439  23.844  1.00 38.59           C  
ATOM    973  O   ASP A 135     -13.109 -17.620  24.214  1.00 39.13           O  
ATOM    974  N   ARG A 136     -12.966 -16.033  22.567  1.00 40.80           N  
ATOM    975  CA  ARG A 136     -13.174 -16.914  21.383  1.00 42.58           C  
ATOM    976  CB  ARG A 136     -13.812 -16.130  20.229  1.00 43.74           C  
ATOM    977  CG  ARG A 136     -15.320 -15.962  20.342  1.00 45.35           C  
ATOM    978  CD  ARG A 136     -15.970 -15.674  18.998  1.00 48.09           C  
ATOM    979  NE  ARG A 136     -15.690 -14.334  18.491  1.00 48.72           N  
ATOM    980  CZ  ARG A 136     -16.271 -13.212  18.920  1.00 49.74           C  
ATOM    981  NH2 ARG A 136     -17.165 -13.241  19.895  1.00 49.34           N  
ATOM    982  NH1 ARG A 136     -15.943 -12.051  18.375  1.00 50.42           N  
ATOM    983  C   ARG A 136     -11.849 -17.524  20.902  1.00 43.00           C  
ATOM    984  O   ARG A 136     -11.911 -18.417  20.041  1.00 43.66           O  
ATOM    985  N   ASP A 137     -10.702 -17.056  21.410  1.00 42.35           N  
ATOM    986  CA  ASP A 137      -9.353 -17.464  20.931  1.00 42.63           C  
ATOM    987  CB  ASP A 137      -8.293 -16.432  21.328  1.00 42.37           C  
ATOM    988  CG  ASP A 137      -6.968 -16.610  20.607  1.00 43.51           C  
ATOM    989  OD1 ASP A 137      -6.616 -17.766  20.302  1.00 43.66           O  
ATOM    990  OD2 ASP A 137      -6.302 -15.588  20.349  1.00 44.09           O  
ATOM    991  C   ASP A 137      -9.034 -18.873  21.457  1.00 42.81           C  
ATOM    992  O   ASP A 137      -8.677 -19.004  22.645  1.00 40.69           O  
ATOM    993  N   ALA A 138      -9.134 -19.883  20.586  1.00 43.12           N  
ATOM    994  CA  ALA A 138      -9.005 -21.322  20.922  1.00 44.02           C  
ATOM    995  CB  ALA A 138      -9.477 -22.160  19.759  1.00 43.95           C  
ATOM    996  C   ALA A 138      -7.560 -21.668  21.311  1.00 44.56           C  
ATOM    997  O   ALA A 138      -7.370 -22.681  22.017  1.00 45.80           O  
ATOM    998  N   SER A 139      -6.583 -20.861  20.879  1.00 44.21           N  
ATOM    999  CA  SER A 139      -5.130 -21.077  21.117  1.00 44.51           C  
ATOM   1000  CB  SER A 139      -4.293 -20.241  20.177  1.00 44.58           C  
ATOM   1001  OG  SER A 139      -4.248 -18.886  20.601  1.00 43.88           O  
ATOM   1002  C   SER A 139      -4.766 -20.793  22.581  1.00 44.39           C  
ATOM   1003  O   SER A 139      -3.636 -21.140  22.968  1.00 45.69           O  
ATOM   1004  N   LEU A 140      -5.671 -20.180  23.356  1.00 44.36           N  
ATOM   1005  CA  LEU A 140      -5.447 -19.804  24.780  1.00 44.30           C  
ATOM   1006  CB  LEU A 140      -5.854 -18.340  24.984  1.00 43.72           C  
ATOM   1007  CG  LEU A 140      -5.146 -17.317  24.095  1.00 44.08           C  
ATOM   1008  CD1 LEU A 140      -5.630 -15.908  24.406  1.00 44.02           C  
ATOM   1009  CD2 LEU A 140      -3.634 -17.404  24.246  1.00 43.50           C  
ATOM   1010  C   LEU A 140      -6.260 -20.718  25.703  1.00 43.47           C  
ATOM   1011  O   LEU A 140      -7.404 -21.055  25.346  1.00 43.99           O  
ATOM   1012  N   SER A 141      -5.690 -21.076  26.858  1.00 43.73           N  
ATOM   1013  CA  SER A 141      -6.390 -21.742  27.989  1.00 44.37           C  
ATOM   1014  CB  SER A 141      -5.411 -22.376  28.939  1.00 45.17           C  
ATOM   1015  OG  SER A 141      -4.755 -21.388  29.720  1.00 45.98           O  
ATOM   1016  C   SER A 141      -7.283 -20.727  28.716  1.00 44.15           C  
ATOM   1017  O   SER A 141      -7.173 -19.519  28.419  1.00 42.06           O  
ATOM   1018  N   ALA A 142      -8.112 -21.209  29.649  1.00 43.51           N  
ATOM   1019  CA  ALA A 142      -9.097 -20.416  30.422  1.00 43.40           C  
ATOM   1020  CB  ALA A 142      -9.969 -21.335  31.245  1.00 43.87           C  
ATOM   1021  C   ALA A 142      -8.374 -19.393  31.306  1.00 43.34           C  
ATOM   1022  O   ALA A 142      -8.810 -18.224  31.333  1.00 43.84           O  
ATOM   1023  N   ALA A 143      -7.318 -19.819  32.006  1.00 42.56           N  
ATOM   1024  CA  ALA A 143      -6.500 -18.969  32.906  1.00 41.51           C  
ATOM   1025  CB  ALA A 143      -5.611 -19.832  33.770  1.00 42.03           C  
ATOM   1026  C   ALA A 143      -5.683 -17.963  32.083  1.00 38.66           C  
ATOM   1027  O   ALA A 143      -5.544 -16.815  32.537  1.00 38.11           O  
ATOM   1028  N   GLN A 144      -5.167 -18.384  30.922  1.00 38.00           N  
ATOM   1029  CA  GLN A 144      -4.358 -17.543  29.996  1.00 36.99           C  
ATOM   1030  CB  GLN A 144      -3.804 -18.382  28.842  1.00 39.06           C  
ATOM   1031  CG  GLN A 144      -2.604 -19.234  29.238  1.00 41.59           C  
ATOM   1032  CD  GLN A 144      -2.243 -20.300  28.229  1.00 43.84           C  
ATOM   1033  OE1 GLN A 144      -2.961 -20.548  27.260  1.00 43.46           O  
ATOM   1034  NE2 GLN A 144      -1.119 -20.960  28.462  1.00 44.74           N  
ATOM   1035  C   GLN A 144      -5.219 -16.386  29.475  1.00 34.69           C  
ATOM   1036  O   GLN A 144      -4.750 -15.239  29.535  1.00 34.02           O  
ATOM   1037  N   ALA A 145      -6.425 -16.686  28.983  1.00 32.70           N  
ATOM   1038  CA  ALA A 145      -7.398 -15.700  28.454  1.00 32.14           C  
ATOM   1039  CB  ALA A 145      -8.612 -16.405  27.901  1.00 32.40           C  
ATOM   1040  C   ALA A 145      -7.787 -14.705  29.555  1.00 31.41           C  
ATOM   1041  O   ALA A 145      -7.811 -13.492  29.271  1.00 30.05           O  
ATOM   1042  N   ALA A 146      -8.080 -15.198  30.763  1.00 30.73           N  
ATOM   1043  CA  ALA A 146      -8.537 -14.382  31.914  1.00 30.02           C  
ATOM   1044  CB  ALA A 146      -8.923 -15.270  33.074  1.00 30.68           C  
ATOM   1045  C   ALA A 146      -7.436 -13.387  32.301  1.00 28.99           C  
ATOM   1046  O   ALA A 146      -7.749 -12.195  32.493  1.00 27.26           O  
ATOM   1047  N   ALA A 147      -6.188 -13.854  32.394  1.00 28.69           N  
ATOM   1048  CA  ALA A 147      -5.005 -13.009  32.677  1.00 27.41           C  
ATOM   1049  CB  ALA A 147      -3.762 -13.856  32.808  1.00 27.69           C  
ATOM   1050  C   ALA A 147      -4.869 -11.949  31.575  1.00 26.61           C  
ATOM   1051  O   ALA A 147      -4.652 -10.771  31.926  1.00 25.87           O  
ATOM   1052  N   THR A 148      -5.021 -12.347  30.304  1.00 25.41           N  
ATOM   1053  CA  THR A 148      -4.871 -11.461  29.116  1.00 25.22           C  
ATOM   1054  CB  THR A 148      -4.892 -12.258  27.804  1.00 25.81           C  
ATOM   1055  OG1 THR A 148      -3.965 -13.338  27.907  1.00 26.19           O  
ATOM   1056  CG2 THR A 148      -4.529 -11.422  26.597  1.00 25.71           C  
ATOM   1057  C   THR A 148      -5.956 -10.375  29.149  1.00 24.66           C  
ATOM   1058  O   THR A 148      -5.628  -9.210  28.884  1.00 22.91           O  
ATOM   1059  N   CYS A 149      -7.198 -10.733  29.485  1.00 24.91           N  
ATOM   1060  CA  CYS A 149      -8.340  -9.782  29.543  1.00 24.55           C  
ATOM   1061  CB  CYS A 149      -9.661 -10.507  29.763  1.00 24.96           C  
ATOM   1062  SG  CYS A 149     -10.229 -11.390  28.287  1.00 25.58           S  
ATOM   1063  C   CYS A 149      -8.082  -8.728  30.629  1.00 23.95           C  
ATOM   1064  O   CYS A 149      -8.342  -7.542  30.366  1.00 22.87           O  
ATOM   1065  N   ARG A 150      -7.561  -9.132  31.791  1.00 24.05           N  
ATOM   1066  CA  ARG A 150      -7.186  -8.192  32.885  1.00 23.68           C  
ATOM   1067  CB  ARG A 150      -6.760  -8.956  34.144  1.00 24.16           C  
ATOM   1068  CG  ARG A 150      -7.911  -9.666  34.843  1.00 24.85           C  
ATOM   1069  CD  ARG A 150      -7.603 -10.084  36.270  1.00 25.61           C  
ATOM   1070  NE  ARG A 150      -6.379 -10.868  36.387  1.00 26.30           N  
ATOM   1071  CZ  ARG A 150      -6.283 -12.185  36.217  1.00 26.56           C  
ATOM   1072  NH2 ARG A 150      -5.109 -12.775  36.353  1.00 27.09           N  
ATOM   1073  NH1 ARG A 150      -7.345 -12.909  35.906  1.00 26.63           N  
ATOM   1074  C   ARG A 150      -6.099  -7.230  32.378  1.00 22.78           C  
ATOM   1075  O   ARG A 150      -6.189  -6.028  32.688  1.00 21.77           O  
ATOM   1076  N   TYR A 151      -5.124  -7.726  31.607  1.00 22.79           N  
ATOM   1077  CA  TYR A 151      -4.014  -6.913  31.038  1.00 22.24           C  
ATOM   1078  CB  TYR A 151      -2.952  -7.801  30.388  1.00 21.90           C  
ATOM   1079  CG  TYR A 151      -2.010  -7.052  29.482  1.00 22.21           C  
ATOM   1080  CD1 TYR A 151      -1.110  -6.129  29.991  1.00 22.35           C  
ATOM   1081  CE1 TYR A 151      -0.246  -5.432  29.160  1.00 22.30           C  
ATOM   1082  CZ  TYR A 151      -0.280  -5.645  27.792  1.00 22.27           C  
ATOM   1083  OH  TYR A 151       0.558  -4.958  26.957  1.00 22.30           O  
ATOM   1084  CE2 TYR A 151      -1.186  -6.547  27.266  1.00 22.50           C  
ATOM   1085  CD2 TYR A 151      -2.038  -7.241  28.109  1.00 22.31           C  
ATOM   1086  C   TYR A 151      -4.564  -5.892  30.030  1.00 22.27           C  
ATOM   1087  O   TYR A 151      -4.130  -4.716  30.059  1.00 22.19           O  
ATOM   1088  N   VAL A 152      -5.474  -6.331  29.156  1.00 21.79           N  
ATOM   1089  CA  VAL A 152      -6.130  -5.482  28.117  1.00 22.41           C  
ATOM   1090  CB  VAL A 152      -7.140  -6.301  27.287  1.00 23.07           C  
ATOM   1091  CG1 VAL A 152      -8.140  -5.422  26.550  1.00 23.27           C  
ATOM   1092  CG2 VAL A 152      -6.426  -7.225  26.311  1.00 23.53           C  
ATOM   1093  C   VAL A 152      -6.777  -4.270  28.804  1.00 22.09           C  
ATOM   1094  O   VAL A 152      -6.505  -3.128  28.376  1.00 21.08           O  
ATOM   1095  N   ALA A 153      -7.582  -4.506  29.845  1.00 22.29           N  
ATOM   1096  CA  ALA A 153      -8.260  -3.447  30.632  1.00 22.46           C  
ATOM   1097  CB  ALA A 153      -9.146  -4.074  31.682  1.00 23.00           C  
ATOM   1098  C   ALA A 153      -7.214  -2.505  31.253  1.00 22.62           C  
ATOM   1099  O   ALA A 153      -7.371  -1.273  31.134  1.00 22.68           O  
ATOM   1100  N   ASP A 154      -6.171  -3.059  31.876  1.00 22.62           N  
ATOM   1101  CA  ASP A 154      -5.098  -2.270  32.539  1.00 23.18           C  
ATOM   1102  CB  ASP A 154      -4.075  -3.163  33.243  1.00 23.70           C  
ATOM   1103  CG  ASP A 154      -4.457  -3.524  34.665  1.00 24.83           C  
ATOM   1104  OD1 ASP A 154      -5.430  -2.929  35.192  1.00 26.07           O  
ATOM   1105  OD2 ASP A 154      -3.776  -4.386  35.238  1.00 24.72           O  
ATOM   1106  C   ASP A 154      -4.391  -1.377  31.517  1.00 23.20           C  
ATOM   1107  O   ASP A 154      -4.280  -0.168  31.778  1.00 22.51           O  
ATOM   1108  N   VAL A 155      -3.914  -1.950  30.410  1.00 23.23           N  
ATOM   1109  CA  VAL A 155      -3.005  -1.229  29.471  1.00 23.31           C  
ATOM   1110  CB  VAL A 155      -2.206  -2.181  28.560  1.00 23.52           C  
ATOM   1111  CG1 VAL A 155      -3.062  -2.822  27.479  1.00 23.66           C  
ATOM   1112  CG2 VAL A 155      -1.012  -1.465  27.948  1.00 24.03           C  
ATOM   1113  C   VAL A 155      -3.817  -0.199  28.676  1.00 22.73           C  
ATOM   1114  O   VAL A 155      -3.290   0.904  28.460  1.00 21.43           O  
ATOM   1115  N   THR A 156      -5.049  -0.529  28.274  1.00 22.86           N  
ATOM   1116  CA  THR A 156      -5.953   0.407  27.551  1.00 23.21           C  
ATOM   1117  CB  THR A 156      -7.228  -0.286  27.053  1.00 22.87           C  
ATOM   1118  OG1 THR A 156      -6.885  -1.466  26.323  1.00 22.80           O  
ATOM   1119  CG2 THR A 156      -8.062   0.612  26.166  1.00 22.92           C  
ATOM   1120  C   THR A 156      -6.268   1.597  28.468  1.00 24.80           C  
ATOM   1121  O   THR A 156      -6.158   2.751  28.002  1.00 23.79           O  
ATOM   1122  N   MET A 157      -6.630   1.329  29.726  1.00 26.75           N  
ATOM   1123  CA  MET A 157      -6.983   2.376  30.724  1.00 29.68           C  
ATOM   1124  CB  MET A 157      -7.496   1.753  32.024  1.00 32.96           C  
ATOM   1125  CG  MET A 157      -8.905   1.211  31.906  1.00 36.83           C  
ATOM   1126  SD  MET A 157     -10.130   2.532  31.806  1.00 45.27           S  
ATOM   1127  CE  MET A 157     -10.372   2.647  30.035  1.00 43.40           C  
ATOM   1128  C   MET A 157      -5.765   3.261  31.013  1.00 28.69           C  
ATOM   1129  O   MET A 157      -5.958   4.486  31.148  1.00 27.72           O  
ATOM   1130  N   THR A 158      -4.567   2.673  31.094  1.00 27.45           N  
ATOM   1131  CA  THR A 158      -3.295   3.415  31.299  1.00 27.46           C  
ATOM   1132  CB  THR A 158      -2.098   2.473  31.456  1.00 27.72           C  
ATOM   1133  OG1 THR A 158      -2.368   1.635  32.578  1.00 26.27           O  
ATOM   1134  CG2 THR A 158      -0.794   3.212  31.670  1.00 27.75           C  
ATOM   1135  C   THR A 158      -3.089   4.384  30.133  1.00 27.21           C  
ATOM   1136  O   THR A 158      -2.851   5.578  30.399  1.00 25.98           O  
ATOM   1137  N   ALA A 159      -3.178   3.881  28.898  1.00 26.61           N  
ATOM   1138  CA  ALA A 159      -3.074   4.683  27.657  1.00 26.79           C  
ATOM   1139  CB  ALA A 159      -3.353   3.820  26.451  1.00 26.35           C  
ATOM   1140  C   ALA A 159      -4.043   5.867  27.740  1.00 26.86           C  
ATOM   1141  O   ALA A 159      -3.604   7.010  27.520  1.00 27.22           O  
ATOM   1142  N   VAL A 160      -5.305   5.601  28.085  1.00 26.94           N  
ATOM   1143  CA  VAL A 160      -6.392   6.624  28.146  1.00 28.07           C  
ATOM   1144  CB  VAL A 160      -7.780   5.963  28.257  1.00 28.80           C  
ATOM   1145  CG1 VAL A 160      -8.882   6.977  28.533  1.00 30.08           C  
ATOM   1146  CG2 VAL A 160      -8.101   5.156  27.008  1.00 29.30           C  
ATOM   1147  C   VAL A 160      -6.116   7.602  29.297  1.00 28.23           C  
ATOM   1148  O   VAL A 160      -6.430   8.795  29.130  1.00 27.90           O  
ATOM   1149  N   GLU A 161      -5.556   7.131  30.417  1.00 29.69           N  
ATOM   1150  CA  GLU A 161      -5.171   8.010  31.556  1.00 30.95           C  
ATOM   1151  CB  GLU A 161      -4.524   7.225  32.697  1.00 31.08           C  
ATOM   1152  CG  GLU A 161      -4.179   8.092  33.896  1.00 32.55           C  
ATOM   1153  CD  GLU A 161      -3.321   7.419  34.952  1.00 33.29           C  
ATOM   1154  OE1 GLU A 161      -3.570   6.239  35.249  1.00 35.30           O  
ATOM   1155  OE2 GLU A 161      -2.403   8.078  35.472  1.00 36.14           O  
ATOM   1156  C   GLU A 161      -4.204   9.081  31.037  1.00 31.14           C  
ATOM   1157  O   GLU A 161      -4.425  10.274  31.320  1.00 31.34           O  
ATOM   1158  N   MET A 162      -3.191   8.659  30.281  1.00 31.79           N  
ATOM   1159  CA  MET A 162      -2.120   9.542  29.751  1.00 33.33           C  
ATOM   1160  CB  MET A 162      -0.985   8.719  29.141  1.00 35.35           C  
ATOM   1161  CG  MET A 162      -0.579   7.556  30.016  1.00 38.02           C  
ATOM   1162  SD  MET A 162       1.195   7.378  30.169  1.00 40.99           S  
ATOM   1163  CE  MET A 162       1.290   6.353  31.635  1.00 39.71           C  
ATOM   1164  C   MET A 162      -2.710  10.484  28.697  1.00 32.38           C  
ATOM   1165  O   MET A 162      -2.255  11.639  28.634  1.00 32.86           O  
ATOM   1166  N   MET A 163      -3.690  10.015  27.918  1.00 31.03           N  
ATOM   1167  CA  MET A 163      -4.467  10.863  26.972  1.00 32.00           C  
ATOM   1168  CB  MET A 163      -5.474  10.036  26.165  1.00 31.63           C  
ATOM   1169  CG  MET A 163      -4.842   9.246  25.029  1.00 31.86           C  
ATOM   1170  SD  MET A 163      -6.012   8.130  24.199  1.00 30.83           S  
ATOM   1171  CE  MET A 163      -7.260   9.298  23.662  1.00 30.38           C  
ATOM   1172  C   MET A 163      -5.214  11.954  27.753  1.00 32.41           C  
ATOM   1173  O   MET A 163      -5.355  13.067  27.215  1.00 34.25           O  
ATOM   1174  N   CYS A 164      -5.654  11.655  28.980  1.00 31.72           N  
ATOM   1175  CA  CYS A 164      -6.538  12.531  29.798  1.00 32.44           C  
ATOM   1176  CB  CYS A 164      -7.445  11.694  30.692  1.00 31.75           C  
ATOM   1177  SG  CYS A 164      -8.716  10.807  29.755  1.00 31.71           S  
ATOM   1178  C   CYS A 164      -5.737  13.542  30.632  1.00 33.30           C  
ATOM   1179  O   CYS A 164      -6.379  14.420  31.244  1.00 33.22           O  
ATOM   1180  N   HIS A 165      -4.403  13.444  30.662  1.00 34.26           N  
ATOM   1181  CA  HIS A 165      -3.515  14.443  31.322  1.00 35.49           C  
ATOM   1182  CB  HIS A 165      -2.036  14.032  31.227  1.00 35.89           C  
ATOM   1183  CG  HIS A 165      -1.553  13.215  32.379  1.00 36.85           C  
ATOM   1184  ND1 HIS A 165      -1.740  11.848  32.452  1.00 37.62           N  
ATOM   1185  CE1 HIS A 165      -1.211  11.388  33.566  1.00 37.09           C  
ATOM   1186  NE2 HIS A 165      -0.682  12.419  34.229  1.00 38.46           N  
ATOM   1187  CD2 HIS A 165      -0.887  13.562  33.502  1.00 38.19           C  
ATOM   1188  C   HIS A 165      -3.781  15.830  30.719  1.00 36.17           C  
ATOM   1189  O   HIS A 165      -3.823  16.810  31.488  1.00 35.88           O  
ATOM   1190  N   ALA A 166      -4.004  15.894  29.402  1.00 36.79           N  
ATOM   1191  CA  ALA A 166      -4.247  17.137  28.630  1.00 36.85           C  
ATOM   1192  CB  ALA A 166      -4.407  16.809  27.166  1.00 35.90           C  
ATOM   1193  C   ALA A 166      -5.473  17.896  29.160  1.00 37.73           C  
ATOM   1194  O   ALA A 166      -5.514  19.122  28.976  1.00 38.44           O  
ATOM   1195  N   TYR A 167      -6.442  17.208  29.776  1.00 40.01           N  
ATOM   1196  CA  TYR A 167      -7.725  17.805  30.240  1.00 42.01           C  
ATOM   1197  CB  TYR A 167      -8.830  16.747  30.324  1.00 41.07           C  
ATOM   1198  CG  TYR A 167      -9.390  16.334  28.987  1.00 41.04           C  
ATOM   1199  CD1 TYR A 167     -10.280  17.144  28.300  1.00 40.39           C  
ATOM   1200  CE1 TYR A 167     -10.792  16.772  27.067  1.00 40.21           C  
ATOM   1201  CZ  TYR A 167     -10.407  15.570  26.498  1.00 40.85           C  
ATOM   1202  OH  TYR A 167     -10.901  15.183  25.287  1.00 41.20           O  
ATOM   1203  CE2 TYR A 167      -9.515  14.751  27.165  1.00 41.11           C  
ATOM   1204  CD2 TYR A 167      -9.017  15.137  28.399  1.00 41.28           C  
ATOM   1205  C   TYR A 167      -7.550  18.521  31.587  1.00 44.40           C  
ATOM   1206  O   TYR A 167      -8.487  19.245  31.978  1.00 45.69           O  
ATOM   1207  N   SER A 168      -6.419  18.327  32.275  1.00 45.98           N  
ATOM   1208  CA  SER A 168      -6.084  19.008  33.555  1.00 47.24           C  
ATOM   1209  CB  SER A 168      -5.776  18.012  34.642  1.00 47.58           C  
ATOM   1210  OG  SER A 168      -4.586  17.293  34.355  1.00 49.10           O  
ATOM   1211  C   SER A 168      -4.918  19.978  33.333  1.00 48.37           C  
ATOM   1212  O   SER A 168      -5.132  21.184  33.212  1.00 49.11           O  
TER    1213      SER A 168                                                      
HETATM 1214  CHA HEM A 201      -7.609  12.540  16.839  1.00 28.59           C  
HETATM 1215  CHB HEM A 201      -7.408   8.218  18.929  1.00 26.44           C  
HETATM 1216  CHC HEM A 201     -11.538   9.280  21.180  1.00 25.80           C  
HETATM 1217  CHD HEM A 201     -12.326  12.588  17.751  1.00 28.22           C  
HETATM 1218  C1A HEM A 201      -7.131  11.310  17.235  1.00 28.46           C  
HETATM 1219  C2A HEM A 201      -5.812  10.735  16.944  1.00 29.71           C  
HETATM 1220  C3A HEM A 201      -5.754   9.531  17.529  1.00 27.81           C  
HETATM 1221  C4A HEM A 201      -7.040   9.338  18.192  1.00 27.51           C  
HETATM 1222  CMA HEM A 201      -4.592   8.582  17.492  1.00 27.73           C  
HETATM 1223  CAA HEM A 201      -4.744  11.401  16.154  1.00 31.43           C  
HETATM 1224  CBA HEM A 201      -5.144  11.633  14.685  1.00 33.92           C  
HETATM 1225  CGA HEM A 201      -4.264  12.653  14.012  1.00 37.18           C  
HETATM 1226  O1A HEM A 201      -3.140  12.315  13.587  1.00 38.29           O  
HETATM 1227  O2A HEM A 201      -4.488  13.824  14.430  1.00 40.87           O  
HETATM 1228  C1B HEM A 201      -8.448   8.155  19.780  1.00 26.29           C  
HETATM 1229  C2B HEM A 201      -8.655   7.135  20.779  1.00 25.92           C  
HETATM 1230  C3B HEM A 201      -9.818   7.447  21.409  1.00 25.95           C  
HETATM 1231  C4B HEM A 201     -10.339   8.642  20.805  1.00 26.07           C  
HETATM 1232  CMB HEM A 201      -7.727   5.978  21.026  1.00 25.30           C  
HETATM 1233  CAB HEM A 201     -10.519   6.743  22.510  1.00 25.55           C  
HETATM 1234  CBB HEM A 201     -10.001   6.031  23.486  1.00 25.78           C  
HETATM 1235  C1C HEM A 201     -12.188  10.222  20.400  1.00 26.54           C  
HETATM 1236  C2C HEM A 201     -13.556  10.661  20.556  1.00 26.63           C  
HETATM 1237  C3C HEM A 201     -13.772  11.615  19.553  1.00 27.20           C  
HETATM 1238  C4C HEM A 201     -12.554  11.738  18.838  1.00 26.88           C  
HETATM 1239  CMC HEM A 201     -14.530  10.164  21.592  1.00 26.00           C  
HETATM 1240  CAC HEM A 201     -15.007  12.385  19.260  1.00 27.26           C  
HETATM 1241  CBC HEM A 201     -16.271  12.036  19.515  1.00 27.19           C  
HETATM 1242  C1D HEM A 201     -11.082  12.955  17.236  1.00 28.93           C  
HETATM 1243  C2D HEM A 201     -10.815  14.069  16.348  1.00 29.94           C  
HETATM 1244  C3D HEM A 201      -9.467  14.061  16.080  1.00 31.11           C  
HETATM 1245  C4D HEM A 201      -8.894  12.943  16.811  1.00 29.19           C  
HETATM 1246  CMD HEM A 201     -11.861  15.010  15.848  1.00 30.44           C  
HETATM 1247  CAD HEM A 201      -8.713  15.022  15.240  1.00 32.83           C  
HETATM 1248  CBD HEM A 201      -8.579  14.597  13.749  1.00 34.14           C  
HETATM 1249  CGD HEM A 201      -7.946  15.638  12.921  1.00 35.58           C  
HETATM 1250  O1D HEM A 201      -8.537  16.748  12.823  1.00 37.36           O  
HETATM 1251  O2D HEM A 201      -6.698  15.492  12.797  1.00 37.37           O  
HETATM 1252  NA  HEM A 201      -7.834  10.422  17.991  1.00 27.63           N  
HETATM 1253  NB  HEM A 201      -9.495   9.074  19.808  1.00 26.12           N  
HETATM 1254  NC  HEM A 201     -11.644  10.904  19.366  1.00 26.92           N  
HETATM 1255  ND  HEM A 201      -9.912  12.290  17.506  1.00 28.63           N  
HETATM 1256 FE   HEM A 201      -9.730  10.687  18.673  1.00 27.23          FE  
HETATM 1257  O   HOH A 203      -7.740   7.491  15.403  1.00 24.19           O  
HETATM 1258  O   HOH A 205       6.480  -4.176  31.970  1.00 32.13           O  
HETATM 1259  O   HOH A 206       0.883  -6.090  24.495  1.00 23.32           O  
HETATM 1260  O   HOH A 207       2.109  -2.630  26.250  1.00 22.24           O  
HETATM 1261  O   HOH A 209      -4.523  -8.668  37.164  1.00 24.96           O  
HETATM 1262  O   HOH A 211     -12.103 -19.440  26.245  1.00 40.28           O  
HETATM 1263  O   HOH A 212      -9.942  -6.921  11.224  1.00 30.75           O  
HETATM 1264  O   HOH A 213      -8.200   6.052   7.652  1.00 27.51           O  
HETATM 1265  O   HOH A 214     -20.199  13.373   8.062  1.00 33.53           O  
HETATM 1266  C   CYN A 215     -10.327   9.360  17.149  1.00 23.41           C  
HETATM 1267  N   CYN A 215     -11.091   8.725  16.288  1.00 24.53           N  
TER    1268      CYN A 215                                                      
ATOM   1269  N   SER B  14       1.443 -16.938 -12.074  1.00 49.39           N  
ATOM   1270  CA  SER B  14       1.750 -16.182 -10.822  1.00 48.84           C  
ATOM   1271  CB  SER B  14       2.980 -15.321 -11.001  1.00 48.75           C  
ATOM   1272  OG  SER B  14       2.670 -14.124 -11.703  1.00 49.59           O  
ATOM   1273  C   SER B  14       0.536 -15.349 -10.412  1.00 48.19           C  
ATOM   1274  O   SER B  14      -0.339 -15.085 -11.235  1.00 47.02           O  
ATOM   1275  N   PRO B  15       0.434 -14.913  -9.133  1.00 47.81           N  
ATOM   1276  CA  PRO B  15      -0.665 -14.047  -8.702  1.00 47.38           C  
ATOM   1277  CB  PRO B  15      -0.478 -13.941  -7.180  1.00 47.44           C  
ATOM   1278  CG  PRO B  15       0.993 -14.221  -6.967  1.00 48.28           C  
ATOM   1279  CD  PRO B  15       1.351 -15.240  -8.029  1.00 48.23           C  
ATOM   1280  C   PRO B  15      -0.637 -12.657  -9.360  1.00 46.53           C  
ATOM   1281  O   PRO B  15      -1.693 -12.069  -9.494  1.00 43.83           O  
ATOM   1282  N   GLU B  16       0.549 -12.173  -9.751  1.00 46.15           N  
ATOM   1283  CA  GLU B  16       0.731 -10.894 -10.491  1.00 45.75           C  
ATOM   1284  CB  GLU B  16       2.210 -10.617 -10.776  1.00 48.76           C  
ATOM   1285  CG  GLU B  16       3.047 -10.370  -9.532  1.00 50.86           C  
ATOM   1286  CD  GLU B  16       3.960 -11.519  -9.137  1.00 53.00           C  
ATOM   1287  OE1 GLU B  16       3.466 -12.662  -9.043  1.00 54.37           O  
ATOM   1288  OE2 GLU B  16       5.167 -11.271  -8.940  1.00 55.42           O  
ATOM   1289  C   GLU B  16      -0.055 -10.957 -11.808  1.00 42.59           C  
ATOM   1290  O   GLU B  16      -0.691  -9.947 -12.160  1.00 40.34           O  
ATOM   1291  N   ILE B  17      -0.009 -12.101 -12.500  1.00 40.71           N  
ATOM   1292  CA  ILE B  17      -0.719 -12.330 -13.795  1.00 39.76           C  
ATOM   1293  CB  ILE B  17      -0.148 -13.553 -14.539  1.00 40.62           C  
ATOM   1294  CG1 ILE B  17       1.275 -13.282 -15.041  1.00 40.84           C  
ATOM   1295  CG2 ILE B  17      -1.077 -13.980 -15.671  1.00 41.09           C  
ATOM   1296  CD1 ILE B  17       1.980 -14.492 -15.614  1.00 41.36           C  
ATOM   1297  C   ILE B  17      -2.222 -12.457 -13.521  1.00 39.26           C  
ATOM   1298  O   ILE B  17      -2.998 -11.737 -14.174  1.00 38.18           O  
ATOM   1299  N   LEU B  18      -2.612 -13.331 -12.587  1.00 38.41           N  
ATOM   1300  CA  LEU B  18      -4.031 -13.573 -12.203  1.00 38.31           C  
ATOM   1301  CB  LEU B  18      -4.095 -14.658 -11.120  1.00 39.63           C  
ATOM   1302  CG  LEU B  18      -3.847 -16.094 -11.582  1.00 40.88           C  
ATOM   1303  CD1 LEU B  18      -3.905 -17.055 -10.400  1.00 40.87           C  
ATOM   1304  CD2 LEU B  18      -4.846 -16.509 -12.652  1.00 42.02           C  
ATOM   1305  C   LEU B  18      -4.670 -12.269 -11.706  1.00 36.52           C  
ATOM   1306  O   LEU B  18      -5.892 -12.104 -11.900  1.00 36.09           O  
ATOM   1307  N   ALA B  19      -3.883 -11.383 -11.085  1.00 34.24           N  
ATOM   1308  CA  ALA B  19      -4.345 -10.088 -10.531  1.00 33.32           C  
ATOM   1309  CB  ALA B  19      -3.219  -9.398  -9.799  1.00 34.29           C  
ATOM   1310  C   ALA B  19      -4.919  -9.206 -11.650  1.00 32.38           C  
ATOM   1311  O   ALA B  19      -5.884  -8.467 -11.370  1.00 30.84           O  
ATOM   1312  N   LEU B  20      -4.359  -9.284 -12.865  1.00 31.50           N  
ATOM   1313  CA  LEU B  20      -4.851  -8.538 -14.059  1.00 31.23           C  
ATOM   1314  CB  LEU B  20      -4.002  -8.878 -15.289  1.00 31.55           C  
ATOM   1315  CG  LEU B  20      -2.535  -8.449 -15.250  1.00 32.02           C  
ATOM   1316  CD1 LEU B  20      -1.839  -8.853 -16.541  1.00 32.19           C  
ATOM   1317  CD2 LEU B  20      -2.401  -6.950 -15.017  1.00 31.76           C  
ATOM   1318  C   LEU B  20      -6.321  -8.896 -14.314  1.00 30.81           C  
ATOM   1319  O   LEU B  20      -7.114  -7.966 -14.567  1.00 29.82           O  
ATOM   1320  N   ARG B  21      -6.656 -10.190 -14.249  1.00 29.86           N  
ATOM   1321  CA  ARG B  21      -8.023 -10.730 -14.488  1.00 31.06           C  
ATOM   1322  CB  ARG B  21      -8.025 -12.261 -14.422  1.00 33.18           C  
ATOM   1323  CG  ARG B  21      -9.411 -12.884 -14.527  1.00 35.96           C  
ATOM   1324  CD  ARG B  21      -9.386 -14.331 -14.987  1.00 38.71           C  
ATOM   1325  NE  ARG B  21      -8.687 -14.485 -16.257  1.00 41.76           N  
ATOM   1326  CZ  ARG B  21      -9.190 -14.188 -17.457  1.00 42.94           C  
ATOM   1327  NH2 ARG B  21     -10.422 -13.720 -17.578  1.00 43.78           N  
ATOM   1328  NH1 ARG B  21      -8.452 -14.368 -18.541  1.00 42.94           N  
ATOM   1329  C   ARG B  21      -9.006 -10.134 -13.469  1.00 28.31           C  
ATOM   1330  O   ARG B  21     -10.118  -9.757 -13.876  1.00 26.86           O  
ATOM   1331  N   TRP B  22      -8.617 -10.064 -12.195  1.00 28.10           N  
ATOM   1332  CA  TRP B  22      -9.461  -9.499 -11.108  1.00 27.37           C  
ATOM   1333  CB  TRP B  22      -8.840  -9.758  -9.731  1.00 27.43           C  
ATOM   1334  CG  TRP B  22      -9.798  -9.555  -8.597  1.00 26.97           C  
ATOM   1335  CD1 TRP B  22     -10.430  -8.398  -8.243  1.00 26.91           C  
ATOM   1336  NE1 TRP B  22     -11.225  -8.602  -7.148  1.00 26.50           N  
ATOM   1337  CE2 TRP B  22     -11.126  -9.913  -6.765  1.00 26.87           C  
ATOM   1338  CD2 TRP B  22     -10.228 -10.548  -7.651  1.00 26.91           C  
ATOM   1339  CE3 TRP B  22      -9.950 -11.907  -7.471  1.00 27.21           C  
ATOM   1340  CZ3 TRP B  22     -10.559 -12.580  -6.435  1.00 26.80           C  
ATOM   1341  CH2 TRP B  22     -11.441 -11.932  -5.570  1.00 27.42           C  
ATOM   1342  CZ2 TRP B  22     -11.739 -10.594  -5.714  1.00 27.52           C  
ATOM   1343  C   TRP B  22      -9.674  -8.004 -11.365  1.00 27.50           C  
ATOM   1344  O   TRP B  22     -10.836  -7.559 -11.321  1.00 26.39           O  
ATOM   1345  N   LYS B  23      -8.589  -7.271 -11.634  1.00 27.47           N  
ATOM   1346  CA  LYS B  23      -8.601  -5.811 -11.918  1.00 28.48           C  
ATOM   1347  CB  LYS B  23      -7.178  -5.319 -12.208  1.00 30.02           C  
ATOM   1348  CG  LYS B  23      -7.038  -3.816 -12.399  1.00 31.59           C  
ATOM   1349  CD  LYS B  23      -5.599  -3.341 -12.430  1.00 33.59           C  
ATOM   1350  CE  LYS B  23      -4.879  -3.710 -13.710  1.00 35.37           C  
ATOM   1351  NZ  LYS B  23      -3.448  -3.318 -13.668  1.00 36.43           N  
ATOM   1352  C   LYS B  23      -9.534  -5.527 -13.101  1.00 26.69           C  
ATOM   1353  O   LYS B  23     -10.400  -4.642 -12.968  1.00 25.87           O  
ATOM   1354  N   ASP B  24      -9.351  -6.249 -14.212  1.00 25.84           N  
ATOM   1355  CA  ASP B  24     -10.131  -6.081 -15.469  1.00 26.01           C  
ATOM   1356  CB  ASP B  24      -9.630  -7.021 -16.568  1.00 26.51           C  
ATOM   1357  CG  ASP B  24      -8.307  -6.598 -17.191  1.00 26.58           C  
ATOM   1358  OD1 ASP B  24      -7.800  -5.511 -16.840  1.00 26.52           O  
ATOM   1359  OD2 ASP B  24      -7.791  -7.360 -18.021  1.00 26.83           O  
ATOM   1360  C   ASP B  24     -11.621  -6.313 -15.192  1.00 26.22           C  
ATOM   1361  O   ASP B  24     -12.436  -5.495 -15.661  1.00 25.22           O  
ATOM   1362  N   THR B  25     -11.956  -7.380 -14.455  1.00 26.22           N  
ATOM   1363  CA  THR B  25     -13.354  -7.788 -14.142  1.00 26.69           C  
ATOM   1364  CB  THR B  25     -13.392  -9.126 -13.395  1.00 26.99           C  
ATOM   1365  OG1 THR B  25     -12.852 -10.102 -14.286  1.00 27.38           O  
ATOM   1366  CG2 THR B  25     -14.787  -9.528 -12.965  1.00 27.42           C  
ATOM   1367  C   THR B  25     -14.048  -6.678 -13.348  1.00 26.74           C  
ATOM   1368  O   THR B  25     -15.207  -6.354 -13.672  1.00 26.20           O  
ATOM   1369  N   CYS B  26     -13.364  -6.124 -12.345  1.00 27.09           N  
ATOM   1370  CA  CYS B  26     -13.889  -5.043 -11.472  1.00 27.62           C  
ATOM   1371  CB  CYS B  26     -13.048  -4.917 -10.207  1.00 27.65           C  
ATOM   1372  SG  CYS B  26     -13.099  -6.415  -9.186  1.00 26.61           S  
ATOM   1373  C   CYS B  26     -13.959  -3.726 -12.256  1.00 28.03           C  
ATOM   1374  O   CYS B  26     -14.910  -2.964 -12.025  1.00 29.36           O  
ATOM   1375  N   ALA B  27     -13.022  -3.482 -13.179  1.00 28.70           N  
ATOM   1376  CA  ALA B  27     -12.924  -2.218 -13.951  1.00 29.23           C  
ATOM   1377  CB  ALA B  27     -11.650  -2.185 -14.761  1.00 29.21           C  
ATOM   1378  C   ALA B  27     -14.165  -2.037 -14.839  1.00 30.00           C  
ATOM   1379  O   ALA B  27     -14.466  -0.881 -15.187  1.00 29.19           O  
ATOM   1380  N   HIS B  28     -14.870  -3.128 -15.171  1.00 30.50           N  
ATOM   1381  CA  HIS B  28     -16.154  -3.113 -15.927  1.00 30.68           C  
ATOM   1382  CB  HIS B  28     -16.653  -4.544 -16.190  1.00 31.77           C  
ATOM   1383  CG  HIS B  28     -17.751  -4.629 -17.199  1.00 33.00           C  
ATOM   1384  ND1 HIS B  28     -17.606  -4.163 -18.495  1.00 33.94           N  
ATOM   1385  CE1 HIS B  28     -18.725  -4.368 -19.162  1.00 34.68           C  
ATOM   1386  NE2 HIS B  28     -19.599  -4.964 -18.338  1.00 34.24           N  
ATOM   1387  CD2 HIS B  28     -19.002  -5.135 -17.117  1.00 34.30           C  
ATOM   1388  C   HIS B  28     -17.197  -2.263 -15.184  1.00 30.50           C  
ATOM   1389  O   HIS B  28     -18.109  -1.753 -15.854  1.00 29.39           O  
ATOM   1390  N   TYR B  29     -17.058  -2.108 -13.861  1.00 29.45           N  
ATOM   1391  CA  TYR B  29     -17.991  -1.353 -12.984  1.00 30.21           C  
ATOM   1392  CB  TYR B  29     -18.519  -2.278 -11.885  1.00 29.00           C  
ATOM   1393  CG  TYR B  29     -19.083  -3.560 -12.438  1.00 28.60           C  
ATOM   1394  CD1 TYR B  29     -20.405  -3.634 -12.849  1.00 28.42           C  
ATOM   1395  CE1 TYR B  29     -20.925  -4.794 -13.396  1.00 28.07           C  
ATOM   1396  CZ  TYR B  29     -20.114  -5.904 -13.555  1.00 27.33           C  
ATOM   1397  OH  TYR B  29     -20.631  -7.044 -14.097  1.00 27.16           O  
ATOM   1398  CE2 TYR B  29     -18.786  -5.843 -13.168  1.00 28.26           C  
ATOM   1399  CD2 TYR B  29     -18.280  -4.674 -12.622  1.00 27.36           C  
ATOM   1400  C   TYR B  29     -17.284  -0.116 -12.421  1.00 31.10           C  
ATOM   1401  O   TYR B  29     -16.053   0.002 -12.572  1.00 30.58           O  
ATOM   1402  N   SER B  30     -18.051   0.779 -11.796  1.00 32.30           N  
ATOM   1403  CA  SER B  30     -17.543   1.995 -11.110  1.00 33.96           C  
ATOM   1404  CB  SER B  30     -18.508   3.143 -11.252  1.00 34.66           C  
ATOM   1405  OG  SER B  30     -19.572   3.036 -10.317  1.00 36.86           O  
ATOM   1406  C   SER B  30     -17.268   1.663  -9.645  1.00 35.07           C  
ATOM   1407  O   SER B  30     -17.870   0.742  -9.093  1.00 33.85           O  
ATOM   1408  N   PRO B  31     -16.341   2.389  -8.975  1.00 36.02           N  
ATOM   1409  CA  PRO B  31     -16.132   2.235  -7.535  1.00 36.92           C  
ATOM   1410  CB  PRO B  31     -15.234   3.434  -7.194  1.00 36.79           C  
ATOM   1411  CG  PRO B  31     -14.425   3.642  -8.455  1.00 36.11           C  
ATOM   1412  CD  PRO B  31     -15.400   3.349  -9.577  1.00 36.28           C  
ATOM   1413  C   PRO B  31     -17.415   2.249  -6.687  1.00 37.58           C  
ATOM   1414  O   PRO B  31     -17.412   1.639  -5.634  1.00 36.75           O  
ATOM   1415  N   HIS B  32     -18.471   2.920  -7.160  1.00 38.86           N  
ATOM   1416  CA  HIS B  32     -19.776   3.043  -6.455  1.00 39.73           C  
ATOM   1417  CB  HIS B  32     -20.651   4.104  -7.136  1.00 42.94           C  
ATOM   1418  CG  HIS B  32     -19.998   5.446  -7.187  1.00 47.68           C  
ATOM   1419  ND1 HIS B  32     -19.737   6.186  -6.046  1.00 49.99           N  
ATOM   1420  CE1 HIS B  32     -19.148   7.317  -6.381  1.00 50.21           C  
ATOM   1421  NE2 HIS B  32     -19.008   7.333  -7.715  1.00 51.03           N  
ATOM   1422  CD2 HIS B  32     -19.527   6.172  -8.226  1.00 49.62           C  
ATOM   1423  C   HIS B  32     -20.442   1.663  -6.340  1.00 37.73           C  
ATOM   1424  O   HIS B  32     -21.070   1.410  -5.297  1.00 35.61           O  
ATOM   1425  N   GLU B  33     -20.289   0.798  -7.351  1.00 35.81           N  
ATOM   1426  CA  GLU B  33     -20.715  -0.630  -7.290  1.00 34.57           C  
ATOM   1427  CB  GLU B  33     -20.615  -1.323  -8.652  1.00 34.97           C  
ATOM   1428  CG  GLU B  33     -21.769  -1.012  -9.585  1.00 35.36           C  
ATOM   1429  CD  GLU B  33     -21.625   0.282 -10.366  1.00 36.17           C  
ATOM   1430  OE1 GLU B  33     -20.778   0.329 -11.278  1.00 35.40           O  
ATOM   1431  OE2 GLU B  33     -22.359   1.239 -10.055  1.00 37.08           O  
ATOM   1432  C   GLU B  33     -19.849  -1.371  -6.263  1.00 32.85           C  
ATOM   1433  O   GLU B  33     -20.419  -2.126  -5.449  1.00 31.42           O  
ATOM   1434  N   TRP B  34     -18.528  -1.161  -6.300  1.00 31.32           N  
ATOM   1435  CA  TRP B  34     -17.556  -1.812  -5.379  1.00 31.26           C  
ATOM   1436  CB  TRP B  34     -16.116  -1.336  -5.617  1.00 30.96           C  
ATOM   1437  CG  TRP B  34     -15.599  -1.470  -7.014  1.00 30.90           C  
ATOM   1438  CD1 TRP B  34     -16.142  -2.175  -8.048  1.00 31.25           C  
ATOM   1439  NE1 TRP B  34     -15.354  -2.064  -9.163  1.00 31.51           N  
ATOM   1440  CE2 TRP B  34     -14.262  -1.291  -8.866  1.00 31.39           C  
ATOM   1441  CD2 TRP B  34     -14.375  -0.903  -7.513  1.00 31.28           C  
ATOM   1442  CE3 TRP B  34     -13.376  -0.095  -6.954  1.00 31.03           C  
ATOM   1443  CZ3 TRP B  34     -12.309   0.286  -7.739  1.00 31.26           C  
ATOM   1444  CH2 TRP B  34     -12.216  -0.115  -9.074  1.00 31.06           C  
ATOM   1445  CZ2 TRP B  34     -13.180  -0.904  -9.659  1.00 31.40           C  
ATOM   1446  C   TRP B  34     -17.960  -1.531  -3.929  1.00 31.58           C  
ATOM   1447  O   TRP B  34     -17.980  -2.481  -3.130  1.00 30.83           O  
ATOM   1448  N   VAL B  35     -18.238  -0.262  -3.612  1.00 31.38           N  
ATOM   1449  CA  VAL B  35     -18.483   0.237  -2.226  1.00 31.50           C  
ATOM   1450  CB  VAL B  35     -18.372   1.774  -2.153  1.00 31.74           C  
ATOM   1451  CG1 VAL B  35     -18.916   2.324  -0.842  1.00 32.22           C  
ATOM   1452  CG2 VAL B  35     -16.940   2.236  -2.375  1.00 32.50           C  
ATOM   1453  C   VAL B  35     -19.855  -0.253  -1.755  1.00 30.65           C  
ATOM   1454  O   VAL B  35     -19.941  -0.743  -0.615  1.00 33.02           O  
ATOM   1455  N   ALA B  36     -20.883  -0.103  -2.594  1.00 29.44           N  
ATOM   1456  CA  ALA B  36     -22.271  -0.546  -2.323  1.00 29.04           C  
ATOM   1457  CB  ALA B  36     -23.154  -0.220  -3.499  1.00 28.97           C  
ATOM   1458  C   ALA B  36     -22.285  -2.050  -2.011  1.00 28.36           C  
ATOM   1459  O   ALA B  36     -22.932  -2.445  -1.023  1.00 27.78           O  
ATOM   1460  N   ALA B  37     -21.588  -2.852  -2.819  1.00 28.07           N  
ATOM   1461  CA  ALA B  37     -21.456  -4.319  -2.642  1.00 28.57           C  
ATOM   1462  CB  ALA B  37     -20.696  -4.923  -3.797  1.00 27.86           C  
ATOM   1463  C   ALA B  37     -20.765  -4.610  -1.305  1.00 28.54           C  
ATOM   1464  O   ALA B  37     -21.279  -5.443  -0.542  1.00 28.68           O  
ATOM   1465  N   ARG B  38     -19.644  -3.935  -1.044  1.00 29.61           N  
ATOM   1466  CA  ARG B  38     -18.811  -4.116   0.174  1.00 30.64           C  
ATOM   1467  CB  ARG B  38     -17.576  -3.214   0.115  1.00 31.30           C  
ATOM   1468  CG  ARG B  38     -16.533  -3.534   1.174  1.00 32.02           C  
ATOM   1469  CD  ARG B  38     -15.337  -2.609   1.094  1.00 32.29           C  
ATOM   1470  NE  ARG B  38     -14.258  -3.050   1.964  1.00 33.58           N  
ATOM   1471  CZ  ARG B  38     -13.127  -2.381   2.171  1.00 34.28           C  
ATOM   1472  NH2 ARG B  38     -12.209  -2.879   2.982  1.00 34.54           N  
ATOM   1473  NH1 ARG B  38     -12.914  -1.219   1.571  1.00 33.67           N  
ATOM   1474  C   ARG B  38     -19.640  -3.814   1.431  1.00 30.49           C  
ATOM   1475  O   ARG B  38     -19.532  -4.585   2.396  1.00 29.20           O  
ATOM   1476  N   ASN B  39     -20.430  -2.736   1.415  1.00 31.53           N  
ATOM   1477  CA  ASN B  39     -21.241  -2.280   2.578  1.00 32.67           C  
ATOM   1478  CB  ASN B  39     -21.934  -0.944   2.299  1.00 33.03           C  
ATOM   1479  CG  ASN B  39     -20.970   0.222   2.220  1.00 33.96           C  
ATOM   1480  OD1 ASN B  39     -19.836   0.136   2.688  1.00 33.11           O  
ATOM   1481  ND2 ASN B  39     -21.416   1.320   1.631  1.00 33.13           N  
ATOM   1482  C   ASN B  39     -22.267  -3.359   2.948  1.00 32.71           C  
ATOM   1483  O   ASN B  39     -22.351  -3.714   4.142  1.00 33.47           O  
ATOM   1484  N   VAL B  40     -23.014  -3.856   1.961  1.00 32.39           N  
ATOM   1485  CA  VAL B  40     -24.099  -4.864   2.153  1.00 33.18           C  
ATOM   1486  CB  VAL B  40     -24.940  -5.032   0.871  1.00 33.66           C  
ATOM   1487  CG1 VAL B  40     -25.889  -6.220   0.952  1.00 34.12           C  
ATOM   1488  CG2 VAL B  40     -25.707  -3.760   0.545  1.00 34.39           C  
ATOM   1489  C   VAL B  40     -23.476  -6.188   2.624  1.00 32.32           C  
ATOM   1490  O   VAL B  40     -24.085  -6.841   3.490  1.00 32.64           O  
ATOM   1491  N   VAL B  41     -22.302  -6.553   2.096  1.00 31.38           N  
ATOM   1492  CA  VAL B  41     -21.581  -7.818   2.440  1.00 31.31           C  
ATOM   1493  CB  VAL B  41     -20.461  -8.130   1.428  1.00 30.39           C  
ATOM   1494  CG1 VAL B  41     -19.474  -9.161   1.957  1.00 29.99           C  
ATOM   1495  CG2 VAL B  41     -21.032  -8.578   0.092  1.00 30.19           C  
ATOM   1496  C   VAL B  41     -21.046  -7.726   3.877  1.00 31.71           C  
ATOM   1497  O   VAL B  41     -21.357  -8.635   4.674  1.00 30.75           O  
ATOM   1498  N   THR B  42     -20.270  -6.684   4.193  1.00 31.87           N  
ATOM   1499  CA  THR B  42     -19.583  -6.519   5.505  1.00 32.95           C  
ATOM   1500  CB  THR B  42     -18.649  -5.302   5.514  1.00 34.34           C  
ATOM   1501  OG1 THR B  42     -19.390  -4.157   5.092  1.00 35.47           O  
ATOM   1502  CG2 THR B  42     -17.436  -5.488   4.628  1.00 34.35           C  
ATOM   1503  C   THR B  42     -20.621  -6.442   6.633  1.00 32.74           C  
ATOM   1504  O   THR B  42     -20.364  -7.025   7.699  1.00 33.20           O  
ATOM   1505  N   ALA B  43     -21.755  -5.777   6.391  1.00 33.05           N  
ATOM   1506  CA  ALA B  43     -22.835  -5.542   7.380  1.00 32.73           C  
ATOM   1507  CB  ALA B  43     -23.716  -4.409   6.919  1.00 32.29           C  
ATOM   1508  C   ALA B  43     -23.660  -6.815   7.610  1.00 33.31           C  
ATOM   1509  O   ALA B  43     -24.350  -6.872   8.641  1.00 33.74           O  
ATOM   1510  N   ASN B  44     -23.618  -7.785   6.686  1.00 33.20           N  
ATOM   1511  CA  ASN B  44     -24.478  -9.001   6.725  1.00 32.98           C  
ATOM   1512  CB  ASN B  44     -25.480  -8.998   5.571  1.00 33.46           C  
ATOM   1513  CG  ASN B  44     -26.471  -7.862   5.679  1.00 33.08           C  
ATOM   1514  OD1 ASN B  44     -27.479  -7.980   6.368  1.00 34.07           O  
ATOM   1515  ND2 ASN B  44     -26.192  -6.761   5.003  1.00 33.71           N  
ATOM   1516  C   ASN B  44     -23.628 -10.278   6.703  1.00 32.52           C  
ATOM   1517  O   ASN B  44     -24.209 -11.355   6.488  1.00 33.68           O  
ATOM   1518  N   LYS B  45     -22.320 -10.166   6.946  1.00 32.00           N  
ATOM   1519  CA  LYS B  45     -21.331 -11.251   6.696  1.00 32.70           C  
ATOM   1520  CB  LYS B  45     -19.901 -10.745   6.909  1.00 33.43           C  
ATOM   1521  CG  LYS B  45     -19.579 -10.228   8.303  1.00 34.56           C  
ATOM   1522  CD  LYS B  45     -18.172  -9.694   8.417  1.00 35.37           C  
ATOM   1523  CE  LYS B  45     -17.811  -9.272   9.824  1.00 36.61           C  
ATOM   1524  NZ  LYS B  45     -16.350  -9.361  10.051  1.00 38.43           N  
ATOM   1525  C   LYS B  45     -21.647 -12.477   7.567  1.00 31.70           C  
ATOM   1526  O   LYS B  45     -21.519 -13.598   7.050  1.00 31.20           O  
ATOM   1527  N   ALA B  46     -22.048 -12.282   8.828  1.00 31.24           N  
ATOM   1528  CA  ALA B  46     -22.408 -13.377   9.762  1.00 30.71           C  
ATOM   1529  CB  ALA B  46     -22.598 -12.848  11.164  1.00 30.56           C  
ATOM   1530  C   ALA B  46     -23.666 -14.085   9.244  1.00 31.41           C  
ATOM   1531  O   ALA B  46     -23.661 -15.329   9.189  1.00 31.31           O  
ATOM   1532  N   ALA B  47     -24.691 -13.316   8.863  1.00 31.01           N  
ATOM   1533  CA  ALA B  47     -25.964 -13.811   8.284  1.00 31.78           C  
ATOM   1534  CB  ALA B  47     -26.912 -12.660   8.046  1.00 32.30           C  
ATOM   1535  C   ALA B  47     -25.685 -14.579   6.985  1.00 31.60           C  
ATOM   1536  O   ALA B  47     -26.306 -15.636   6.779  1.00 30.47           O  
ATOM   1537  N   LEU B  48     -24.780 -14.065   6.145  1.00 31.63           N  
ATOM   1538  CA  LEU B  48     -24.383 -14.700   4.857  1.00 31.85           C  
ATOM   1539  CB  LEU B  48     -23.465 -13.752   4.079  1.00 31.82           C  
ATOM   1540  CG  LEU B  48     -24.161 -12.538   3.464  1.00 32.04           C  
ATOM   1541  CD1 LEU B  48     -23.149 -11.518   2.967  1.00 32.20           C  
ATOM   1542  CD2 LEU B  48     -25.090 -12.962   2.336  1.00 32.61           C  
ATOM   1543  C   LEU B  48     -23.699 -16.043   5.135  1.00 32.49           C  
ATOM   1544  O   LEU B  48     -24.010 -17.016   4.421  1.00 32.70           O  
ATOM   1545  N   ALA B  49     -22.812 -16.093   6.133  1.00 32.68           N  
ATOM   1546  CA  ALA B  49     -22.140 -17.330   6.596  1.00 32.99           C  
ATOM   1547  CB  ALA B  49     -21.102 -17.007   7.643  1.00 32.84           C  
ATOM   1548  C   ALA B  49     -23.193 -18.313   7.124  1.00 32.85           C  
ATOM   1549  O   ALA B  49     -23.124 -19.496   6.750  1.00 33.23           O  
ATOM   1550  N   ASP B  50     -24.143 -17.832   7.934  1.00 33.97           N  
ATOM   1551  CA  ASP B  50     -25.270 -18.639   8.479  1.00 34.58           C  
ATOM   1552  CB  ASP B  50     -26.280 -17.785   9.250  1.00 36.35           C  
ATOM   1553  CG  ASP B  50     -25.812 -17.309  10.613  1.00 36.95           C  
ATOM   1554  OD1 ASP B  50     -24.848 -17.889  11.144  1.00 38.81           O  
ATOM   1555  OD2 ASP B  50     -26.427 -16.361  11.136  1.00 38.77           O  
ATOM   1556  C   ASP B  50     -25.986 -19.347   7.325  1.00 35.04           C  
ATOM   1557  O   ASP B  50     -26.179 -20.578   7.413  1.00 33.57           O  
ATOM   1558  N   TYR B  51     -26.358 -18.593   6.286  1.00 35.26           N  
ATOM   1559  CA  TYR B  51     -27.119 -19.090   5.109  1.00 35.54           C  
ATOM   1560  CB  TYR B  51     -27.498 -17.944   4.169  1.00 36.49           C  
ATOM   1561  CG  TYR B  51     -28.332 -18.371   2.989  1.00 37.61           C  
ATOM   1562  CD1 TYR B  51     -29.594 -18.915   3.171  1.00 38.49           C  
ATOM   1563  CE1 TYR B  51     -30.367 -19.323   2.096  1.00 39.73           C  
ATOM   1564  CZ  TYR B  51     -29.883 -19.180   0.807  1.00 40.37           C  
ATOM   1565  OH  TYR B  51     -30.644 -19.572  -0.257  1.00 41.18           O  
ATOM   1566  CE2 TYR B  51     -28.625 -18.637   0.604  1.00 39.34           C  
ATOM   1567  CD2 TYR B  51     -27.862 -18.241   1.691  1.00 38.90           C  
ATOM   1568  C   TYR B  51     -26.300 -20.154   4.368  1.00 34.28           C  
ATOM   1569  O   TYR B  51     -26.883 -21.174   3.952  1.00 33.47           O  
ATOM   1570  N   PHE B  52     -24.996 -19.917   4.197  1.00 33.79           N  
ATOM   1571  CA  PHE B  52     -24.071 -20.807   3.445  1.00 33.08           C  
ATOM   1572  CB  PHE B  52     -22.672 -20.191   3.357  1.00 31.65           C  
ATOM   1573  CG  PHE B  52     -21.645 -21.071   2.689  1.00 30.19           C  
ATOM   1574  CD1 PHE B  52     -20.961 -22.036   3.410  1.00 29.18           C  
ATOM   1575  CE1 PHE B  52     -20.016 -22.844   2.797  1.00 28.73           C  
ATOM   1576  CZ  PHE B  52     -19.745 -22.695   1.457  1.00 28.56           C  
ATOM   1577  CD2 PHE B  52     -21.359 -20.930   1.339  1.00 29.75           C  
ATOM   1578  CE2 PHE B  52     -20.413 -21.739   0.728  1.00 28.88           C  
ATOM   1579  C   PHE B  52     -24.031 -22.196   4.099  1.00 33.77           C  
ATOM   1580  O   PHE B  52     -24.115 -23.196   3.364  1.00 34.08           O  
ATOM   1581  N   TYR B  53     -23.918 -22.259   5.429  1.00 34.85           N  
ATOM   1582  CA  TYR B  53     -23.684 -23.516   6.192  1.00 37.93           C  
ATOM   1583  CB  TYR B  53     -22.872 -23.237   7.457  1.00 36.22           C  
ATOM   1584  CG  TYR B  53     -21.459 -22.830   7.134  1.00 35.41           C  
ATOM   1585  CD1 TYR B  53     -20.591 -23.721   6.526  1.00 34.27           C  
ATOM   1586  CE1 TYR B  53     -19.301 -23.352   6.189  1.00 33.90           C  
ATOM   1587  CZ  TYR B  53     -18.868 -22.062   6.441  1.00 33.58           C  
ATOM   1588  OH  TYR B  53     -17.601 -21.677   6.118  1.00 33.24           O  
ATOM   1589  CE2 TYR B  53     -19.724 -21.155   7.038  1.00 33.90           C  
ATOM   1590  CD2 TYR B  53     -21.010 -21.541   7.369  1.00 34.40           C  
ATOM   1591  C   TYR B  53     -25.002 -24.246   6.475  1.00 41.99           C  
ATOM   1592  O   TYR B  53     -24.986 -25.491   6.444  1.00 44.36           O  
ATOM   1593  N   GLU B  54     -26.099 -23.527   6.730  1.00 46.21           N  
ATOM   1594  CA  GLU B  54     -27.430 -24.163   6.927  1.00 48.87           C  
ATOM   1595  CB  GLU B  54     -28.470 -23.147   7.410  1.00 50.03           C  
ATOM   1596  CG  GLU B  54     -28.975 -22.191   6.346  1.00 52.39           C  
ATOM   1597  CD  GLU B  54     -30.057 -21.240   6.834  1.00 54.16           C  
ATOM   1598  OE1 GLU B  54     -30.214 -21.106   8.066  1.00 55.67           O  
ATOM   1599  OE2 GLU B  54     -30.748 -20.642   5.982  1.00 54.13           O  
ATOM   1600  C   GLU B  54     -27.811 -24.892   5.629  1.00 48.38           C  
ATOM   1601  O   GLU B  54     -28.359 -26.004   5.728  1.00 50.19           O  
ATOM   1602  N   CYS B  55     -27.491 -24.308   4.467  1.00 48.43           N  
ATOM   1603  CA  CYS B  55     -27.638 -24.939   3.124  1.00 49.35           C  
ATOM   1604  CB  CYS B  55     -27.161 -24.018   2.004  1.00 49.18           C  
ATOM   1605  SG  CYS B  55     -28.314 -22.677   1.605  1.00 51.90           S  
ATOM   1606  C   CYS B  55     -26.841 -26.250   3.074  1.00 49.18           C  
ATOM   1607  O   CYS B  55     -27.471 -27.319   2.966  1.00 48.98           O  
ATOM   1608  N   MET B  56     -25.510 -26.163   3.169  1.00 47.92           N  
ATOM   1609  CA  MET B  56     -24.571 -27.306   3.002  1.00 48.58           C  
ATOM   1610  CB  MET B  56     -23.120 -26.864   3.226  1.00 47.45           C  
ATOM   1611  CG  MET B  56     -22.589 -25.958   2.133  1.00 45.94           C  
ATOM   1612  SD  MET B  56     -22.424 -26.804   0.543  1.00 44.86           S  
ATOM   1613  CE  MET B  56     -22.251 -25.394  -0.548  1.00 44.69           C  
ATOM   1614  C   MET B  56     -24.914 -28.433   3.986  1.00 50.12           C  
ATOM   1615  O   MET B  56     -24.996 -29.589   3.535  1.00 51.33           O  
ATOM   1616  N   LEU B  57     -25.107 -28.110   5.271  1.00 52.06           N  
ATOM   1617  CA  LEU B  57     -25.283 -29.102   6.370  1.00 55.18           C  
ATOM   1618  CB  LEU B  57     -25.208 -28.391   7.726  1.00 54.84           C  
ATOM   1619  CG  LEU B  57     -23.819 -27.908   8.143  1.00 54.89           C  
ATOM   1620  CD1 LEU B  57     -23.909 -26.961   9.331  1.00 55.08           C  
ATOM   1621  CD2 LEU B  57     -22.905 -29.081   8.466  1.00 55.83           C  
ATOM   1622  C   LEU B  57     -26.614 -29.853   6.219  1.00 57.35           C  
ATOM   1623  O   LEU B  57     -26.684 -31.008   6.685  1.00 59.89           O  
ATOM   1624  N   ALA B  58     -27.627 -29.228   5.608  1.00 58.73           N  
ATOM   1625  CA  ALA B  58     -28.950 -29.840   5.329  1.00 58.43           C  
ATOM   1626  CB  ALA B  58     -29.942 -28.780   4.912  1.00 57.99           C  
ATOM   1627  C   ALA B  58     -28.802 -30.928   4.257  1.00 57.22           C  
ATOM   1628  O   ALA B  58     -29.469 -31.973   4.387  1.00 56.98           O  
ATOM   1629  N   ASP B  59     -27.965 -30.687   3.240  1.00 55.12           N  
ATOM   1630  CA  ASP B  59     -27.655 -31.663   2.159  1.00 53.94           C  
ATOM   1631  CB  ASP B  59     -27.095 -30.969   0.916  1.00 52.80           C  
ATOM   1632  CG  ASP B  59     -26.722 -31.930  -0.203  1.00 53.61           C  
ATOM   1633  OD1 ASP B  59     -27.122 -33.110  -0.127  1.00 55.13           O  
ATOM   1634  OD2 ASP B  59     -26.029 -31.494  -1.140  1.00 52.87           O  
ATOM   1635  C   ASP B  59     -26.663 -32.696   2.691  1.00 53.16           C  
ATOM   1636  O   ASP B  59     -25.546 -32.340   3.058  1.00 52.68           O  
ATOM   1637  N   PRO B  60     -27.034 -33.998   2.751  1.00 52.20           N  
ATOM   1638  CA  PRO B  60     -26.117 -35.046   3.209  1.00 50.72           C  
ATOM   1639  CB  PRO B  60     -26.911 -36.338   2.965  1.00 51.58           C  
ATOM   1640  CG  PRO B  60     -28.355 -35.904   3.067  1.00 51.93           C  
ATOM   1641  CD  PRO B  60     -28.374 -34.526   2.442  1.00 52.46           C  
ATOM   1642  C   PRO B  60     -24.771 -35.117   2.468  1.00 49.46           C  
ATOM   1643  O   PRO B  60     -23.774 -35.377   3.119  1.00 51.60           O  
ATOM   1644  N   ASN B  61     -24.768 -34.881   1.150  1.00 46.88           N  
ATOM   1645  CA  ASN B  61     -23.586 -35.051   0.257  1.00 45.26           C  
ATOM   1646  CB  ASN B  61     -23.972 -34.935  -1.220  1.00 46.90           C  
ATOM   1647  CG  ASN B  61     -24.768 -36.125  -1.713  1.00 48.14           C  
ATOM   1648  OD1 ASN B  61     -24.395 -37.270  -1.468  1.00 48.83           O  
ATOM   1649  ND2 ASN B  61     -25.861 -35.868  -2.415  1.00 48.51           N  
ATOM   1650  C   ASN B  61     -22.485 -34.039   0.611  1.00 42.59           C  
ATOM   1651  O   ASN B  61     -21.296 -34.399   0.482  1.00 42.21           O  
ATOM   1652  N   ALA B  62     -22.860 -32.819   1.010  1.00 39.44           N  
ATOM   1653  CA  ALA B  62     -21.928 -31.753   1.451  1.00 36.70           C  
ATOM   1654  CB  ALA B  62     -22.531 -30.392   1.190  1.00 36.52           C  
ATOM   1655  C   ALA B  62     -21.596 -31.951   2.936  1.00 34.94           C  
ATOM   1656  O   ALA B  62     -20.438 -31.706   3.318  1.00 34.20           O  
ATOM   1657  N   ALA B  63     -22.578 -32.391   3.732  1.00 34.43           N  
ATOM   1658  CA  ALA B  63     -22.471 -32.627   5.193  1.00 34.59           C  
ATOM   1659  CB  ALA B  63     -23.812 -33.041   5.749  1.00 34.81           C  
ATOM   1660  C   ALA B  63     -21.394 -33.680   5.484  1.00 34.20           C  
ATOM   1661  O   ALA B  63     -20.809 -33.627   6.575  1.00 34.22           O  
ATOM   1662  N   PHE B  64     -21.148 -34.587   4.532  1.00 34.33           N  
ATOM   1663  CA  PHE B  64     -20.089 -35.634   4.552  1.00 34.73           C  
ATOM   1664  CB  PHE B  64     -20.041 -36.337   3.191  1.00 35.57           C  
ATOM   1665  CG  PHE B  64     -19.083 -37.497   3.094  1.00 36.62           C  
ATOM   1666  CD1 PHE B  64     -19.471 -38.772   3.478  1.00 37.52           C  
ATOM   1667  CE1 PHE B  64     -18.589 -39.838   3.387  1.00 37.48           C  
ATOM   1668  CZ  PHE B  64     -17.318 -39.645   2.894  1.00 37.87           C  
ATOM   1669  CD2 PHE B  64     -17.802 -37.319   2.592  1.00 37.45           C  
ATOM   1670  CE2 PHE B  64     -16.923 -38.388   2.496  1.00 38.08           C  
ATOM   1671  C   PHE B  64     -18.722 -35.023   4.897  1.00 34.13           C  
ATOM   1672  O   PHE B  64     -17.933 -35.681   5.611  1.00 33.73           O  
ATOM   1673  N   PHE B  65     -18.449 -33.813   4.399  1.00 32.92           N  
ATOM   1674  CA  PHE B  65     -17.133 -33.124   4.476  1.00 32.57           C  
ATOM   1675  CB  PHE B  65     -16.840 -32.412   3.153  1.00 33.39           C  
ATOM   1676  CG  PHE B  65     -16.833 -33.321   1.952  1.00 34.25           C  
ATOM   1677  CD1 PHE B  65     -18.000 -33.578   1.249  1.00 35.01           C  
ATOM   1678  CE1 PHE B  65     -17.994 -34.423   0.149  1.00 35.49           C  
ATOM   1679  CZ  PHE B  65     -16.823 -35.021  -0.257  1.00 34.98           C  
ATOM   1680  CD2 PHE B  65     -15.661 -33.931   1.532  1.00 35.28           C  
ATOM   1681  CE2 PHE B  65     -15.655 -34.773   0.428  1.00 35.57           C  
ATOM   1682  C   PHE B  65     -17.094 -32.125   5.641  1.00 31.59           C  
ATOM   1683  O   PHE B  65     -16.033 -31.517   5.850  1.00 30.82           O  
ATOM   1684  N   LEU B  66     -18.199 -31.966   6.376  1.00 31.77           N  
ATOM   1685  CA  LEU B  66     -18.348 -30.948   7.451  1.00 32.52           C  
ATOM   1686  CB  LEU B  66     -19.426 -29.942   7.035  1.00 32.74           C  
ATOM   1687  CG  LEU B  66     -19.121 -29.113   5.788  1.00 32.57           C  
ATOM   1688  CD1 LEU B  66     -20.314 -28.244   5.418  1.00 33.02           C  
ATOM   1689  CD2 LEU B  66     -17.880 -28.257   5.991  1.00 32.85           C  
ATOM   1690  C   LEU B  66     -18.734 -31.620   8.774  1.00 33.68           C  
ATOM   1691  O   LEU B  66     -19.378 -32.686   8.743  1.00 33.90           O  
ATOM   1692  N   SER B  67     -18.340 -31.003   9.891  1.00 33.81           N  
ATOM   1693  CA  SER B  67     -18.880 -31.256  11.251  1.00 33.69           C  
ATOM   1694  CB  SER B  67     -17.853 -31.910  12.150  1.00 33.46           C  
ATOM   1695  OG  SER B  67     -16.834 -30.992  12.518  1.00 32.43           O  
ATOM   1696  C   SER B  67     -19.368 -29.926  11.830  1.00 33.93           C  
ATOM   1697  O   SER B  67     -18.833 -28.872  11.424  1.00 33.29           O  
ATOM   1698  N   ASP B  68     -20.336 -29.983  12.747  1.00 34.74           N  
ATOM   1699  CA  ASP B  68     -20.910 -28.798  13.437  1.00 35.83           C  
ATOM   1700  CB  ASP B  68     -22.040 -29.206  14.384  1.00 37.18           C  
ATOM   1701  CG  ASP B  68     -23.191 -29.905  13.680  1.00 39.08           C  
ATOM   1702  OD1 ASP B  68     -23.042 -31.099  13.363  1.00 41.30           O  
ATOM   1703  OD2 ASP B  68     -24.219 -29.246  13.441  1.00 41.58           O  
ATOM   1704  C   ASP B  68     -19.788 -28.034  14.155  1.00 35.76           C  
ATOM   1705  O   ASP B  68     -19.797 -26.789  14.086  1.00 33.70           O  
ATOM   1706  N   GLN B  69     -18.847 -28.746  14.791  1.00 35.59           N  
ATOM   1707  CA  GLN B  69     -17.729 -28.133  15.564  1.00 35.71           C  
ATOM   1708  CB  GLN B  69     -16.971 -29.193  16.369  1.00 36.21           C  
ATOM   1709  CG  GLN B  69     -15.900 -28.621  17.297  1.00 37.07           C  
ATOM   1710  CD  GLN B  69     -16.459 -27.841  18.465  1.00 38.35           C  
ATOM   1711  OE1 GLN B  69     -17.650 -27.547  18.539  1.00 40.06           O  
ATOM   1712  NE2 GLN B  69     -15.592 -27.484  19.399  1.00 38.90           N  
ATOM   1713  C   GLN B  69     -16.797 -27.376  14.607  1.00 35.16           C  
ATOM   1714  O   GLN B  69     -16.408 -26.239  14.946  1.00 34.65           O  
ATOM   1715  N   LEU B  70     -16.455 -27.980  13.465  1.00 34.63           N  
ATOM   1716  CA  LEU B  70     -15.557 -27.384  12.436  1.00 35.22           C  
ATOM   1717  CB  LEU B  70     -15.425 -28.354  11.257  1.00 35.61           C  
ATOM   1718  CG  LEU B  70     -14.441 -27.953  10.157  1.00 36.39           C  
ATOM   1719  CD1 LEU B  70     -13.049 -27.711  10.722  1.00 36.42           C  
ATOM   1720  CD2 LEU B  70     -14.395 -29.020   9.072  1.00 35.93           C  
ATOM   1721  C   LEU B  70     -16.124 -26.028  11.997  1.00 34.64           C  
ATOM   1722  O   LEU B  70     -15.371 -25.043  12.026  1.00 35.37           O  
ATOM   1723  N   VAL B  71     -17.413 -25.980  11.649  1.00 35.80           N  
ATOM   1724  CA  VAL B  71     -18.125 -24.738  11.218  1.00 37.63           C  
ATOM   1725  CB  VAL B  71     -19.554 -25.044  10.727  1.00 38.40           C  
ATOM   1726  CG1 VAL B  71     -20.379 -23.777  10.526  1.00 38.36           C  
ATOM   1727  CG2 VAL B  71     -19.542 -25.877   9.454  1.00 38.68           C  
ATOM   1728  C   VAL B  71     -18.123 -23.739  12.381  1.00 38.82           C  
ATOM   1729  O   VAL B  71     -17.699 -22.590  12.167  1.00 39.49           O  
ATOM   1730  N   LYS B  72     -18.570 -24.170  13.564  1.00 40.27           N  
ATOM   1731  CA  LYS B  72     -18.722 -23.315  14.773  1.00 41.58           C  
ATOM   1732  CB  LYS B  72     -19.236 -24.148  15.952  1.00 43.63           C  
ATOM   1733  CG  LYS B  72     -19.367 -23.395  17.270  1.00 46.04           C  
ATOM   1734  CD  LYS B  72     -19.827 -24.262  18.421  1.00 47.79           C  
ATOM   1735  CE  LYS B  72     -19.470 -23.684  19.774  1.00 48.74           C  
ATOM   1736  NZ  LYS B  72     -19.672 -24.673  20.859  1.00 50.14           N  
ATOM   1737  C   LYS B  72     -17.386 -22.645  15.123  1.00 40.75           C  
ATOM   1738  O   LYS B  72     -17.395 -21.432  15.403  1.00 40.79           O  
ATOM   1739  N   THR B  73     -16.286 -23.401  15.112  1.00 40.36           N  
ATOM   1740  CA  THR B  73     -14.975 -22.976  15.676  1.00 40.79           C  
ATOM   1741  CB  THR B  73     -14.269 -24.144  16.377  1.00 40.74           C  
ATOM   1742  OG1 THR B  73     -14.075 -25.193  15.429  1.00 42.34           O  
ATOM   1743  CG2 THR B  73     -15.046 -24.665  17.566  1.00 41.48           C  
ATOM   1744  C   THR B  73     -14.071 -22.358  14.601  1.00 40.25           C  
ATOM   1745  O   THR B  73     -13.214 -21.539  14.990  1.00 40.38           O  
ATOM   1746  N   LYS B  74     -14.233 -22.726  13.321  1.00 39.26           N  
ATOM   1747  CA  LYS B  74     -13.279 -22.341  12.243  1.00 39.03           C  
ATOM   1748  CB  LYS B  74     -12.431 -23.548  11.832  1.00 41.07           C  
ATOM   1749  CG  LYS B  74     -11.169 -23.204  11.055  1.00 43.53           C  
ATOM   1750  CD  LYS B  74     -10.151 -24.323  11.035  1.00 45.67           C  
ATOM   1751  CE  LYS B  74      -8.893 -23.953  10.280  1.00 47.05           C  
ATOM   1752  NZ  LYS B  74      -7.843 -24.987  10.428  1.00 48.01           N  
ATOM   1753  C   LYS B  74     -14.001 -21.741  11.026  1.00 36.65           C  
ATOM   1754  O   LYS B  74     -13.768 -20.552  10.747  1.00 34.43           O  
ATOM   1755  N   LEU B  75     -14.815 -22.527  10.315  1.00 34.76           N  
ATOM   1756  CA  LEU B  75     -15.275 -22.199   8.935  1.00 34.50           C  
ATOM   1757  CB  LEU B  75     -15.940 -23.423   8.298  1.00 34.44           C  
ATOM   1758  CG  LEU B  75     -15.009 -24.601   8.022  1.00 33.99           C  
ATOM   1759  CD1 LEU B  75     -15.776 -25.757   7.400  1.00 34.43           C  
ATOM   1760  CD2 LEU B  75     -13.851 -24.182   7.131  1.00 34.45           C  
ATOM   1761  C   LEU B  75     -16.222 -20.991   8.932  1.00 33.87           C  
ATOM   1762  O   LEU B  75     -16.144 -20.214   7.963  1.00 33.83           O  
ATOM   1763  N   HIS B  76     -17.081 -20.832   9.948  1.00 33.47           N  
ATOM   1764  CA  HIS B  76     -18.031 -19.689  10.055  1.00 33.62           C  
ATOM   1765  CB  HIS B  76     -18.910 -19.790  11.310  1.00 34.03           C  
ATOM   1766  CG  HIS B  76     -20.079 -18.861  11.292  1.00 33.71           C  
ATOM   1767  ND1 HIS B  76     -19.949 -17.502  11.507  1.00 33.86           N  
ATOM   1768  CE1 HIS B  76     -21.134 -16.930  11.427  1.00 33.71           C  
ATOM   1769  NE2 HIS B  76     -22.037 -17.879  11.162  1.00 33.79           N  
ATOM   1770  CD2 HIS B  76     -21.394 -19.084  11.077  1.00 34.15           C  
ATOM   1771  C   HIS B  76     -17.245 -18.372   9.998  1.00 33.24           C  
ATOM   1772  O   HIS B  76     -17.550 -17.549   9.112  1.00 32.13           O  
ATOM   1773  N   ALA B  77     -16.255 -18.209  10.884  1.00 32.63           N  
ATOM   1774  CA  ALA B  77     -15.363 -17.027  10.981  1.00 32.59           C  
ATOM   1775  CB  ALA B  77     -14.404 -17.187  12.138  1.00 32.72           C  
ATOM   1776  C   ALA B  77     -14.600 -16.835   9.665  1.00 32.28           C  
ATOM   1777  O   ALA B  77     -14.555 -15.691   9.172  1.00 32.46           O  
ATOM   1778  N   SER B  78     -14.019 -17.914   9.131  1.00 31.91           N  
ATOM   1779  CA  SER B  78     -13.188 -17.920   7.897  1.00 32.33           C  
ATOM   1780  CB  SER B  78     -12.539 -19.258   7.682  1.00 33.56           C  
ATOM   1781  OG  SER B  78     -11.462 -19.437   8.587  1.00 36.61           O  
ATOM   1782  C   SER B  78     -14.019 -17.501   6.677  1.00 30.85           C  
ATOM   1783  O   SER B  78     -13.450 -16.843   5.790  1.00 30.26           O  
ATOM   1784  N   MET B  79     -15.303 -17.871   6.630  1.00 29.41           N  
ATOM   1785  CA  MET B  79     -16.229 -17.477   5.534  1.00 28.79           C  
ATOM   1786  CB  MET B  79     -17.583 -18.184   5.645  1.00 28.52           C  
ATOM   1787  CG  MET B  79     -18.576 -17.772   4.566  1.00 28.71           C  
ATOM   1788  SD  MET B  79     -17.950 -18.049   2.887  1.00 28.68           S  
ATOM   1789  CE  MET B  79     -18.003 -19.840   2.820  1.00 29.34           C  
ATOM   1790  C   MET B  79     -16.437 -15.957   5.573  1.00 28.93           C  
ATOM   1791  O   MET B  79     -16.460 -15.342   4.495  1.00 26.95           O  
ATOM   1792  N   GLN B  80     -16.571 -15.380   6.771  1.00 29.36           N  
ATOM   1793  CA  GLN B  80     -16.732 -13.915   6.968  1.00 30.11           C  
ATOM   1794  CB  GLN B  80     -16.996 -13.582   8.439  1.00 30.78           C  
ATOM   1795  CG  GLN B  80     -18.321 -14.125   8.958  1.00 30.94           C  
ATOM   1796  CD  GLN B  80     -18.587 -13.726  10.391  1.00 31.74           C  
ATOM   1797  OE1 GLN B  80     -18.614 -12.546  10.733  1.00 31.61           O  
ATOM   1798  NE2 GLN B  80     -18.795 -14.716  11.244  1.00 31.65           N  
ATOM   1799  C   GLN B  80     -15.486 -13.205   6.426  1.00 30.08           C  
ATOM   1800  O   GLN B  80     -15.657 -12.223   5.679  1.00 30.24           O  
ATOM   1801  N   ASP B  81     -14.292 -13.702   6.769  1.00 30.40           N  
ATOM   1802  CA  ASP B  81     -12.983 -13.169   6.299  1.00 30.96           C  
ATOM   1803  CB  ASP B  81     -11.800 -13.885   6.958  1.00 32.56           C  
ATOM   1804  CG  ASP B  81     -11.732 -13.732   8.469  1.00 34.36           C  
ATOM   1805  OD1 ASP B  81     -12.438 -12.854   9.009  1.00 35.87           O  
ATOM   1806  OD2 ASP B  81     -10.974 -14.497   9.095  1.00 36.12           O  
ATOM   1807  C   ASP B  81     -12.879 -13.303   4.775  1.00 29.79           C  
ATOM   1808  O   ASP B  81     -12.411 -12.338   4.134  1.00 29.51           O  
ATOM   1809  N   TRP B  82     -13.277 -14.456   4.222  1.00 28.33           N  
ATOM   1810  CA  TRP B  82     -13.305 -14.718   2.755  1.00 27.36           C  
ATOM   1811  CB  TRP B  82     -13.855 -16.114   2.435  1.00 26.71           C  
ATOM   1812  CG  TRP B  82     -13.723 -16.473   0.985  1.00 26.35           C  
ATOM   1813  CD1 TRP B  82     -12.625 -16.998   0.371  1.00 26.24           C  
ATOM   1814  NE1 TRP B  82     -12.865 -17.177  -0.964  1.00 26.60           N  
ATOM   1815  CE2 TRP B  82     -14.136 -16.753  -1.253  1.00 26.40           C  
ATOM   1816  CD2 TRP B  82     -14.712 -16.297  -0.046  1.00 25.90           C  
ATOM   1817  CE3 TRP B  82     -16.026 -15.816  -0.069  1.00 25.97           C  
ATOM   1818  CZ3 TRP B  82     -16.710 -15.800  -1.266  1.00 25.87           C  
ATOM   1819  CH2 TRP B  82     -16.120 -16.259  -2.445  1.00 25.70           C  
ATOM   1820  CZ2 TRP B  82     -14.831 -16.744  -2.463  1.00 25.99           C  
ATOM   1821  C   TRP B  82     -14.123 -13.630   2.054  1.00 27.26           C  
ATOM   1822  O   TRP B  82     -13.613 -13.044   1.081  1.00 26.50           O  
ATOM   1823  N   LEU B  83     -15.342 -13.372   2.536  1.00 27.70           N  
ATOM   1824  CA  LEU B  83     -16.254 -12.347   1.964  1.00 28.98           C  
ATOM   1825  CB  LEU B  83     -17.587 -12.354   2.721  1.00 28.77           C  
ATOM   1826  CG  LEU B  83     -18.489 -13.561   2.460  1.00 28.76           C  
ATOM   1827  CD1 LEU B  83     -19.617 -13.628   3.480  1.00 29.09           C  
ATOM   1828  CD2 LEU B  83     -19.051 -13.531   1.047  1.00 28.38           C  
ATOM   1829  C   LEU B  83     -15.572 -10.974   2.023  1.00 30.35           C  
ATOM   1830  O   LEU B  83     -15.593 -10.272   0.997  1.00 29.65           O  
ATOM   1831  N   GLU B  84     -14.969 -10.615   3.162  1.00 31.44           N  
ATOM   1832  CA  GLU B  84     -14.287  -9.303   3.349  1.00 32.99           C  
ATOM   1833  CB  GLU B  84     -13.796  -9.120   4.789  1.00 34.87           C  
ATOM   1834  CG  GLU B  84     -14.920  -9.135   5.811  1.00 36.93           C  
ATOM   1835  CD  GLU B  84     -14.865  -8.048   6.871  1.00 38.64           C  
ATOM   1836  OE1 GLU B  84     -13.988  -8.122   7.748  1.00 41.54           O  
ATOM   1837  OE2 GLU B  84     -15.707  -7.132   6.819  1.00 40.50           O  
ATOM   1838  C   GLU B  84     -13.141  -9.178   2.335  1.00 31.93           C  
ATOM   1839  O   GLU B  84     -13.043  -8.116   1.705  1.00 31.69           O  
ATOM   1840  N   SER B  85     -12.331 -10.229   2.165  1.00 31.78           N  
ATOM   1841  CA  SER B  85     -11.182 -10.277   1.217  1.00 31.46           C  
ATOM   1842  CB  SER B  85     -10.443 -11.586   1.320  1.00 32.44           C  
ATOM   1843  OG  SER B  85      -9.331 -11.610   0.436  1.00 32.58           O  
ATOM   1844  C   SER B  85     -11.663 -10.023  -0.220  1.00 30.60           C  
ATOM   1845  O   SER B  85     -11.020  -9.217  -0.927  1.00 30.71           O  
ATOM   1846  N   VAL B  86     -12.758 -10.675  -0.627  1.00 28.50           N  
ATOM   1847  CA  VAL B  86     -13.327 -10.605  -2.007  1.00 27.82           C  
ATOM   1848  CB  VAL B  86     -14.504 -11.586  -2.193  1.00 27.18           C  
ATOM   1849  CG1 VAL B  86     -15.225 -11.350  -3.511  1.00 26.77           C  
ATOM   1850  CG2 VAL B  86     -14.057 -13.037  -2.091  1.00 27.30           C  
ATOM   1851  C   VAL B  86     -13.756  -9.163  -2.313  1.00 27.30           C  
ATOM   1852  O   VAL B  86     -13.413  -8.675  -3.402  1.00 27.30           O  
ATOM   1853  N   TYR B  87     -14.473  -8.513  -1.391  1.00 26.96           N  
ATOM   1854  CA  TYR B  87     -15.142  -7.202  -1.612  1.00 27.84           C  
ATOM   1855  CB  TYR B  87     -16.519  -7.209  -0.939  1.00 27.67           C  
ATOM   1856  CG  TYR B  87     -17.487  -8.074  -1.703  1.00 27.26           C  
ATOM   1857  CD1 TYR B  87     -18.151  -7.574  -2.811  1.00 27.09           C  
ATOM   1858  CE1 TYR B  87     -18.995  -8.370  -3.568  1.00 27.01           C  
ATOM   1859  CZ  TYR B  87     -19.166  -9.701  -3.235  1.00 26.36           C  
ATOM   1860  OH  TYR B  87     -19.989 -10.483  -3.989  1.00 26.69           O  
ATOM   1861  CE2 TYR B  87     -18.490 -10.229  -2.149  1.00 26.88           C  
ATOM   1862  CD2 TYR B  87     -17.650  -9.417  -1.401  1.00 26.49           C  
ATOM   1863  C   TYR B  87     -14.234  -6.036  -1.194  1.00 27.96           C  
ATOM   1864  O   TYR B  87     -14.624  -4.885  -1.454  1.00 29.05           O  
ATOM   1865  N   ALA B  88     -13.062  -6.317  -0.611  1.00 28.86           N  
ATOM   1866  CA  ALA B  88     -12.036  -5.309  -0.243  1.00 29.48           C  
ATOM   1867  CB  ALA B  88     -11.326  -5.720   1.025  1.00 29.25           C  
ATOM   1868  C   ALA B  88     -11.038  -5.112  -1.392  1.00 30.17           C  
ATOM   1869  O   ALA B  88     -10.446  -4.016  -1.469  1.00 30.67           O  
ATOM   1870  N   ALA B  89     -10.860  -6.124  -2.250  1.00 29.48           N  
ATOM   1871  CA  ALA B  89      -9.773  -6.205  -3.255  1.00 29.89           C  
ATOM   1872  CB  ALA B  89      -9.925  -7.447  -4.098  1.00 30.23           C  
ATOM   1873  C   ALA B  89      -9.758  -4.940  -4.120  1.00 30.81           C  
ATOM   1874  O   ALA B  89      -8.710  -4.263  -4.146  1.00 30.21           O  
ATOM   1875  N   ALA B  90     -10.871  -4.629  -4.795  1.00 30.34           N  
ATOM   1876  CA  ALA B  90     -10.963  -3.510  -5.763  1.00 31.31           C  
ATOM   1877  CB  ALA B  90     -12.227  -3.605  -6.587  1.00 31.25           C  
ATOM   1878  C   ALA B  90     -10.831  -2.172  -5.031  1.00 31.95           C  
ATOM   1879  O   ALA B  90      -9.920  -1.410  -5.341  1.00 30.93           O  
ATOM   1880  N   PRO B  91     -11.683  -1.847  -4.025  1.00 33.46           N  
ATOM   1881  CA  PRO B  91     -11.577  -0.571  -3.306  1.00 34.12           C  
ATOM   1882  CB  PRO B  91     -12.587  -0.715  -2.158  1.00 33.62           C  
ATOM   1883  CG  PRO B  91     -13.601  -1.711  -2.671  1.00 33.03           C  
ATOM   1884  CD  PRO B  91     -12.808  -2.664  -3.538  1.00 32.58           C  
ATOM   1885  C   PRO B  91     -10.199  -0.226  -2.707  1.00 36.37           C  
ATOM   1886  O   PRO B  91      -9.931   0.951  -2.543  1.00 39.00           O  
ATOM   1887  N   THR B  92      -9.371  -1.228  -2.388  1.00 38.67           N  
ATOM   1888  CA  THR B  92      -8.028  -1.059  -1.762  1.00 40.62           C  
ATOM   1889  CB  THR B  92      -7.892  -1.937  -0.510  1.00 41.79           C  
ATOM   1890  OG1 THR B  92      -7.870  -3.306  -0.922  1.00 42.00           O  
ATOM   1891  CG2 THR B  92      -9.005  -1.710   0.491  1.00 41.40           C  
ATOM   1892  C   THR B  92      -6.901  -1.382  -2.757  1.00 41.78           C  
ATOM   1893  O   THR B  92      -5.729  -1.274  -2.351  1.00 42.90           O  
ATOM   1894  N   GLU B  93      -7.236  -1.785  -3.990  1.00 42.23           N  
ATOM   1895  CA  GLU B  93      -6.275  -2.143  -5.073  1.00 43.45           C  
ATOM   1896  CB  GLU B  93      -5.458  -0.920  -5.498  1.00 45.03           C  
ATOM   1897  CG  GLU B  93      -6.293   0.190  -6.110  1.00 46.06           C  
ATOM   1898  CD  GLU B  93      -5.494   1.305  -6.768  1.00 47.53           C  
ATOM   1899  OE1 GLU B  93      -4.251   1.200  -6.819  1.00 47.73           O  
ATOM   1900  OE2 GLU B  93      -6.118   2.280  -7.229  1.00 49.59           O  
ATOM   1901  C   GLU B  93      -5.340  -3.277  -4.622  1.00 43.32           C  
ATOM   1902  O   GLU B  93      -4.201  -3.331  -5.131  1.00 43.13           O  
ATOM   1903  N   GLU B  94      -5.807  -4.168  -3.738  1.00 42.63           N  
ATOM   1904  CA  GLU B  94      -5.011  -5.298  -3.181  1.00 42.91           C  
ATOM   1905  CB  GLU B  94      -5.263  -5.430  -1.675  1.00 44.27           C  
ATOM   1906  CG  GLU B  94      -4.470  -4.435  -0.843  1.00 45.70           C  
ATOM   1907  CD  GLU B  94      -2.969  -4.672  -0.832  1.00 47.70           C  
ATOM   1908  OE1 GLU B  94      -2.230  -3.773  -0.381  1.00 50.33           O  
ATOM   1909  OE2 GLU B  94      -2.539  -5.756  -1.274  1.00 48.82           O  
ATOM   1910  C   GLU B  94      -5.345  -6.577  -3.960  1.00 41.04           C  
ATOM   1911  O   GLU B  94      -5.745  -7.579  -3.335  1.00 41.26           O  
ATOM   1912  N   TYR B  95      -5.155  -6.535  -5.281  1.00 39.72           N  
ATOM   1913  CA  TYR B  95      -5.521  -7.609  -6.242  1.00 39.14           C  
ATOM   1914  CB  TYR B  95      -5.458  -7.081  -7.679  1.00 37.28           C  
ATOM   1915  CG  TYR B  95      -6.437  -5.974  -7.992  1.00 34.99           C  
ATOM   1916  CD1 TYR B  95      -7.792  -6.236  -8.116  1.00 34.36           C  
ATOM   1917  CE1 TYR B  95      -8.703  -5.232  -8.405  1.00 33.17           C  
ATOM   1918  CZ  TYR B  95      -8.264  -3.933  -8.587  1.00 32.76           C  
ATOM   1919  OH  TYR B  95      -9.167  -2.948  -8.873  1.00 32.63           O  
ATOM   1920  CE2 TYR B  95      -6.913  -3.648  -8.469  1.00 32.69           C  
ATOM   1921  CD2 TYR B  95      -6.015  -4.665  -8.176  1.00 33.58           C  
ATOM   1922  C   TYR B  95      -4.608  -8.828  -6.038  1.00 40.58           C  
ATOM   1923  O   TYR B  95      -5.131  -9.959  -5.976  1.00 40.02           O  
ATOM   1924  N   GLU B  96      -3.293  -8.608  -5.925  1.00 41.94           N  
ATOM   1925  CA  GLU B  96      -2.272  -9.690  -5.826  1.00 44.60           C  
ATOM   1926  CB  GLU B  96      -0.855  -9.120  -5.934  1.00 45.20           C  
ATOM   1927  CG  GLU B  96      -0.529  -8.583  -7.318  1.00 47.68           C  
ATOM   1928  CD  GLU B  96       0.917  -8.170  -7.542  1.00 49.42           C  
ATOM   1929  OE1 GLU B  96       1.777  -8.546  -6.721  1.00 50.93           O  
ATOM   1930  OE2 GLU B  96       1.180  -7.475  -8.547  1.00 50.76           O  
ATOM   1931  C   GLU B  96      -2.464 -10.475  -4.522  1.00 44.40           C  
ATOM   1932  O   GLU B  96      -2.358 -11.717  -4.568  1.00 44.84           O  
ATOM   1933  N   ARG B  97      -2.731  -9.778  -3.412  1.00 45.04           N  
ATOM   1934  CA  ARG B  97      -2.958 -10.372  -2.065  1.00 45.85           C  
ATOM   1935  CB  ARG B  97      -3.154  -9.265  -1.021  1.00 48.32           C  
ATOM   1936  CG  ARG B  97      -3.570  -9.759   0.358  1.00 50.49           C  
ATOM   1937  CD  ARG B  97      -3.924  -8.628   1.309  1.00 52.00           C  
ATOM   1938  NE  ARG B  97      -5.133  -7.919   0.910  1.00 53.91           N  
ATOM   1939  CZ  ARG B  97      -5.644  -6.862   1.539  1.00 55.16           C  
ATOM   1940  NH2 ARG B  97      -6.751  -6.296   1.084  1.00 55.79           N  
ATOM   1941  NH1 ARG B  97      -5.055  -6.372   2.618  1.00 55.43           N  
ATOM   1942  C   ARG B  97      -4.183 -11.291  -2.117  1.00 43.52           C  
ATOM   1943  O   ARG B  97      -4.059 -12.474  -1.735  1.00 43.86           O  
ATOM   1944  N   THR B  98      -5.322 -10.748  -2.556  1.00 41.12           N  
ATOM   1945  CA  THR B  98      -6.627 -11.453  -2.669  1.00 38.66           C  
ATOM   1946  CB  THR B  98      -7.693 -10.527  -3.267  1.00 39.97           C  
ATOM   1947  OG1 THR B  98      -7.601  -9.269  -2.595  1.00 39.69           O  
ATOM   1948  CG2 THR B  98      -9.094 -11.085  -3.149  1.00 40.38           C  
ATOM   1949  C   THR B  98      -6.451 -12.721  -3.514  1.00 36.65           C  
ATOM   1950  O   THR B  98      -6.891 -13.791  -3.065  1.00 34.69           O  
ATOM   1951  N   VAL B  99      -5.820 -12.598  -4.684  1.00 35.03           N  
ATOM   1952  CA  VAL B  99      -5.623 -13.718  -5.653  1.00 35.96           C  
ATOM   1953  CB  VAL B  99      -4.996 -13.220  -6.968  1.00 36.66           C  
ATOM   1954  CG1 VAL B  99      -4.293 -14.340  -7.723  1.00 37.37           C  
ATOM   1955  CG2 VAL B  99      -6.027 -12.537  -7.857  1.00 36.35           C  
ATOM   1956  C   VAL B  99      -4.765 -14.803  -4.993  1.00 36.07           C  
ATOM   1957  O   VAL B  99      -5.102 -15.994  -5.143  1.00 32.59           O  
ATOM   1958  N   ALA B 100      -3.686 -14.403  -4.312  1.00 36.83           N  
ATOM   1959  CA  ALA B 100      -2.780 -15.303  -3.560  1.00 37.00           C  
ATOM   1960  CB  ALA B 100      -1.652 -14.514  -2.941  1.00 37.48           C  
ATOM   1961  C   ALA B 100      -3.584 -16.069  -2.499  1.00 36.02           C  
ATOM   1962  O   ALA B 100      -3.358 -17.284  -2.360  1.00 38.62           O  
ATOM   1963  N   PHE B 101      -4.498 -15.389  -1.801  1.00 34.41           N  
ATOM   1964  CA  PHE B 101      -5.377 -15.975  -0.752  1.00 35.52           C  
ATOM   1965  CB  PHE B 101      -6.123 -14.877   0.011  1.00 36.83           C  
ATOM   1966  CG  PHE B 101      -7.117 -15.373   1.033  1.00 37.82           C  
ATOM   1967  CD1 PHE B 101      -6.709 -16.158   2.102  1.00 38.86           C  
ATOM   1968  CE1 PHE B 101      -7.623 -16.610   3.043  1.00 38.22           C  
ATOM   1969  CZ  PHE B 101      -8.953 -16.278   2.930  1.00 37.99           C  
ATOM   1970  CD2 PHE B 101      -8.460 -15.043   0.937  1.00 37.77           C  
ATOM   1971  CE2 PHE B 101      -9.372 -15.494   1.880  1.00 38.35           C  
ATOM   1972  C   PHE B 101      -6.355 -16.980  -1.380  1.00 35.67           C  
ATOM   1973  O   PHE B 101      -6.500 -18.091  -0.834  1.00 35.23           O  
ATOM   1974  N   GLN B 102      -7.004 -16.609  -2.490  1.00 34.75           N  
ATOM   1975  CA  GLN B 102      -7.995 -17.470  -3.195  1.00 34.12           C  
ATOM   1976  CB  GLN B 102      -8.575 -16.758  -4.419  1.00 33.16           C  
ATOM   1977  CG  GLN B 102      -9.423 -15.539  -4.084  1.00 32.76           C  
ATOM   1978  CD  GLN B 102     -10.573 -15.858  -3.159  1.00 31.88           C  
ATOM   1979  OE1 GLN B 102     -11.187 -16.920  -3.249  1.00 31.65           O  
ATOM   1980  NE2 GLN B 102     -10.879 -14.932  -2.263  1.00 31.44           N  
ATOM   1981  C   GLN B 102      -7.331 -18.789  -3.611  1.00 34.90           C  
ATOM   1982  O   GLN B 102      -7.948 -19.857  -3.389  1.00 33.63           O  
ATOM   1983  N   ARG B 103      -6.132 -18.710  -4.200  1.00 36.19           N  
ATOM   1984  CA  ARG B 103      -5.324 -19.882  -4.640  1.00 38.17           C  
ATOM   1985  CB  ARG B 103      -4.010 -19.424  -5.283  1.00 39.62           C  
ATOM   1986  CG  ARG B 103      -4.173 -18.759  -6.642  1.00 41.68           C  
ATOM   1987  CD  ARG B 103      -4.600 -19.730  -7.729  1.00 44.37           C  
ATOM   1988  NE  ARG B 103      -3.719 -20.888  -7.831  1.00 46.21           N  
ATOM   1989  CZ  ARG B 103      -2.510 -20.886  -8.390  1.00 47.18           C  
ATOM   1990  NH2 ARG B 103      -1.803 -22.003  -8.426  1.00 47.03           N  
ATOM   1991  NH1 ARG B 103      -2.006 -19.776  -8.907  1.00 48.15           N  
ATOM   1992  C   ARG B 103      -5.043 -20.792  -3.438  1.00 37.85           C  
ATOM   1993  O   ARG B 103      -5.171 -22.023  -3.587  1.00 38.53           O  
ATOM   1994  N   LYS B 104      -4.673 -20.197  -2.300  1.00 38.51           N  
ATOM   1995  CA  LYS B 104      -4.394 -20.900  -1.017  1.00 39.55           C  
ATOM   1996  CB  LYS B 104      -3.919 -19.904   0.047  1.00 40.86           C  
ATOM   1997  CG  LYS B 104      -3.438 -20.518   1.356  1.00 43.13           C  
ATOM   1998  CD  LYS B 104      -2.981 -19.485   2.371  1.00 44.06           C  
ATOM   1999  CE  LYS B 104      -2.177 -20.077   3.510  1.00 44.65           C  
ATOM   2000  NZ  LYS B 104      -2.967 -21.057   4.292  1.00 45.43           N  
ATOM   2001  C   LYS B 104      -5.660 -21.633  -0.559  1.00 38.38           C  
ATOM   2002  O   LYS B 104      -5.564 -22.831  -0.235  1.00 38.61           O  
ATOM   2003  N   VAL B 105      -6.802 -20.940  -0.543  1.00 36.61           N  
ATOM   2004  CA  VAL B 105      -8.115 -21.511  -0.119  1.00 35.66           C  
ATOM   2005  CB  VAL B 105      -9.221 -20.438  -0.114  1.00 35.72           C  
ATOM   2006  CG1 VAL B 105     -10.600 -21.041   0.102  1.00 36.04           C  
ATOM   2007  CG2 VAL B 105      -8.948 -19.362   0.926  1.00 35.40           C  
ATOM   2008  C   VAL B 105      -8.454 -22.690  -1.040  1.00 34.81           C  
ATOM   2009  O   VAL B 105      -8.882 -23.734  -0.520  1.00 34.16           O  
ATOM   2010  N   GLY B 106      -8.244 -22.524  -2.350  1.00 34.78           N  
ATOM   2011  CA  GLY B 106      -8.536 -23.531  -3.388  1.00 35.45           C  
ATOM   2012  C   GLY B 106      -7.748 -24.818  -3.192  1.00 36.41           C  
ATOM   2013  O   GLY B 106      -8.341 -25.907  -3.357  1.00 35.84           O  
ATOM   2014  N   GLU B 107      -6.460 -24.703  -2.856  1.00 37.47           N  
ATOM   2015  CA  GLU B 107      -5.537 -25.855  -2.669  1.00 40.94           C  
ATOM   2016  CB  GLU B 107      -4.086 -25.379  -2.580  1.00 43.48           C  
ATOM   2017  CG  GLU B 107      -3.077 -26.458  -2.935  1.00 46.72           C  
ATOM   2018  CD  GLU B 107      -3.117 -26.904  -4.387  1.00 49.21           C  
ATOM   2019  OE1 GLU B 107      -2.842 -26.064  -5.269  1.00 51.75           O  
ATOM   2020  OE2 GLU B 107      -3.438 -28.085  -4.636  1.00 51.89           O  
ATOM   2021  C   GLU B 107      -5.948 -26.646  -1.418  1.00 39.68           C  
ATOM   2022  O   GLU B 107      -5.791 -27.882  -1.435  1.00 40.31           O  
ATOM   2023  N   VAL B 108      -6.464 -25.965  -0.388  1.00 39.23           N  
ATOM   2024  CA  VAL B 108      -6.997 -26.601   0.857  1.00 39.16           C  
ATOM   2025  CB  VAL B 108      -7.455 -25.558   1.899  1.00 39.51           C  
ATOM   2026  CG1 VAL B 108      -8.236 -26.195   3.041  1.00 39.60           C  
ATOM   2027  CG2 VAL B 108      -6.286 -24.755   2.452  1.00 39.65           C  
ATOM   2028  C   VAL B 108      -8.137 -27.554   0.471  1.00 38.69           C  
ATOM   2029  O   VAL B 108      -8.168 -28.676   1.013  1.00 38.11           O  
ATOM   2030  N   HIS B 109      -9.028 -27.128  -0.434  1.00 38.15           N  
ATOM   2031  CA  HIS B 109     -10.219 -27.901  -0.885  1.00 38.00           C  
ATOM   2032  CB  HIS B 109     -11.243 -26.991  -1.577  1.00 37.85           C  
ATOM   2033  CG  HIS B 109     -11.898 -26.018  -0.659  1.00 38.52           C  
ATOM   2034  ND1 HIS B 109     -11.526 -24.693  -0.608  1.00 39.64           N  
ATOM   2035  CE1 HIS B 109     -12.260 -24.068   0.287  1.00 38.86           C  
ATOM   2036  NE2 HIS B 109     -13.101 -24.948   0.824  1.00 38.25           N  
ATOM   2037  CD2 HIS B 109     -12.885 -26.168   0.249  1.00 38.45           C  
ATOM   2038  C   HIS B 109      -9.794 -29.053  -1.803  1.00 38.36           C  
ATOM   2039  O   HIS B 109     -10.343 -30.163  -1.640  1.00 37.61           O  
ATOM   2040  N   ALA B 110      -8.876 -28.791  -2.740  1.00 38.37           N  
ATOM   2041  CA  ALA B 110      -8.377 -29.771  -3.735  1.00 40.74           C  
ATOM   2042  CB  ALA B 110      -7.501 -29.084  -4.751  1.00 40.51           C  
ATOM   2043  C   ALA B 110      -7.631 -30.905  -3.018  1.00 42.02           C  
ATOM   2044  O   ALA B 110      -7.804 -32.066  -3.428  1.00 41.41           O  
ATOM   2045  N   ARG B 111      -6.857 -30.574  -1.978  1.00 44.51           N  
ATOM   2046  CA  ARG B 111      -6.051 -31.538  -1.177  1.00 47.86           C  
ATOM   2047  CB  ARG B 111      -5.195 -30.806  -0.137  1.00 50.12           C  
ATOM   2048  CG  ARG B 111      -4.484 -31.729   0.844  1.00 52.36           C  
ATOM   2049  CD  ARG B 111      -3.231 -31.137   1.468  1.00 54.20           C  
ATOM   2050  NE  ARG B 111      -3.419 -29.768   1.937  1.00 56.12           N  
ATOM   2051  CZ  ARG B 111      -3.049 -28.664   1.286  1.00 56.71           C  
ATOM   2052  NH2 ARG B 111      -3.286 -27.479   1.823  1.00 56.54           N  
ATOM   2053  NH1 ARG B 111      -2.451 -28.736   0.107  1.00 57.67           N  
ATOM   2054  C   ARG B 111      -6.969 -32.567  -0.502  1.00 47.89           C  
ATOM   2055  O   ARG B 111      -6.634 -33.762  -0.556  1.00 48.33           O  
ATOM   2056  N   ILE B 112      -8.075 -32.128   0.112  1.00 47.75           N  
ATOM   2057  CA  ILE B 112      -9.015 -33.022   0.860  1.00 48.19           C  
ATOM   2058  CB  ILE B 112      -9.510 -32.361   2.165  1.00 49.74           C  
ATOM   2059  CG1 ILE B 112     -10.442 -31.171   1.912  1.00 49.82           C  
ATOM   2060  CG2 ILE B 112      -8.328 -31.983   3.046  1.00 51.33           C  
ATOM   2061  CD1 ILE B 112     -10.850 -30.430   3.167  1.00 50.32           C  
ATOM   2062  C   ILE B 112     -10.170 -33.459  -0.055  1.00 46.91           C  
ATOM   2063  O   ILE B 112     -11.111 -34.089   0.462  1.00 47.58           O  
ATOM   2064  N   ASP B 113     -10.092 -33.145  -1.354  1.00 46.73           N  
ATOM   2065  CA  ASP B 113     -10.996 -33.648  -2.427  1.00 46.25           C  
ATOM   2066  CB  ASP B 113     -10.887 -35.171  -2.577  1.00 48.36           C  
ATOM   2067  CG  ASP B 113      -9.543 -35.659  -3.095  1.00 50.37           C  
ATOM   2068  OD1 ASP B 113      -8.942 -34.959  -3.940  1.00 52.79           O  
ATOM   2069  OD2 ASP B 113      -9.111 -36.742  -2.656  1.00 51.19           O  
ATOM   2070  C   ASP B 113     -12.446 -33.216  -2.159  1.00 44.26           C  
ATOM   2071  O   ASP B 113     -13.348 -34.072  -2.281  1.00 43.01           O  
ATOM   2072  N   ILE B 114     -12.673 -31.939  -1.827  1.00 42.77           N  
ATOM   2073  CA  ILE B 114     -14.037 -31.325  -1.810  1.00 40.72           C  
ATOM   2074  CB  ILE B 114     -14.037 -29.910  -1.190  1.00 40.43           C  
ATOM   2075  CG1 ILE B 114     -13.562 -29.906   0.267  1.00 39.67           C  
ATOM   2076  CG2 ILE B 114     -15.407 -29.260  -1.332  1.00 40.19           C  
ATOM   2077  CD1 ILE B 114     -14.339 -30.822   1.182  1.00 39.79           C  
ATOM   2078  C   ILE B 114     -14.532 -31.303  -3.253  1.00 39.84           C  
ATOM   2079  O   ILE B 114     -13.862 -30.742  -4.118  1.00 38.70           O  
ATOM   2080  N   PRO B 115     -15.692 -31.927  -3.573  1.00 38.81           N  
ATOM   2081  CA  PRO B 115     -16.227 -31.897  -4.935  1.00 38.28           C  
ATOM   2082  CB  PRO B 115     -17.593 -32.594  -4.816  1.00 38.86           C  
ATOM   2083  CG  PRO B 115     -17.476 -33.454  -3.572  1.00 39.06           C  
ATOM   2084  CD  PRO B 115     -16.542 -32.696  -2.652  1.00 39.02           C  
ATOM   2085  C   PRO B 115     -16.382 -30.452  -5.436  1.00 37.22           C  
ATOM   2086  O   PRO B 115     -16.947 -29.651  -4.717  1.00 37.56           O  
ATOM   2087  N   VAL B 116     -15.868 -30.154  -6.635  1.00 36.17           N  
ATOM   2088  CA  VAL B 116     -15.833 -28.774  -7.214  1.00 35.95           C  
ATOM   2089  CB  VAL B 116     -15.038 -28.717  -8.534  1.00 36.02           C  
ATOM   2090  CG1 VAL B 116     -15.726 -29.471  -9.663  1.00 36.35           C  
ATOM   2091  CG2 VAL B 116     -14.752 -27.283  -8.951  1.00 36.19           C  
ATOM   2092  C   VAL B 116     -17.267 -28.252  -7.397  1.00 35.08           C  
ATOM   2093  O   VAL B 116     -17.472 -27.037  -7.215  1.00 35.11           O  
ATOM   2094  N   HIS B 117     -18.222 -29.125  -7.732  1.00 33.87           N  
ATOM   2095  CA  HIS B 117     -19.641 -28.750  -7.993  1.00 32.74           C  
ATOM   2096  CB  HIS B 117     -20.431 -29.932  -8.580  1.00 33.55           C  
ATOM   2097  CG  HIS B 117     -20.857 -30.966  -7.591  1.00 34.77           C  
ATOM   2098  ND1 HIS B 117     -20.111 -32.104  -7.340  1.00 35.09           N  
ATOM   2099  CE1 HIS B 117     -20.725 -32.838  -6.433  1.00 36.07           C  
ATOM   2100  NE2 HIS B 117     -21.862 -32.216  -6.093  1.00 36.56           N  
ATOM   2101  CD2 HIS B 117     -21.956 -31.053  -6.809  1.00 35.19           C  
ATOM   2102  C   HIS B 117     -20.271 -28.163  -6.720  1.00 31.82           C  
ATOM   2103  O   HIS B 117     -21.148 -27.286  -6.854  1.00 31.21           O  
ATOM   2104  N   LEU B 118     -19.840 -28.608  -5.534  1.00 29.71           N  
ATOM   2105  CA  LEU B 118     -20.346 -28.085  -4.236  1.00 29.65           C  
ATOM   2106  CB  LEU B 118     -19.980 -29.054  -3.105  1.00 29.20           C  
ATOM   2107  CG  LEU B 118     -20.681 -30.413  -3.148  1.00 28.28           C  
ATOM   2108  CD1 LEU B 118     -20.173 -31.322  -2.038  1.00 28.51           C  
ATOM   2109  CD2 LEU B 118     -22.191 -30.257  -3.047  1.00 28.03           C  
ATOM   2110  C   LEU B 118     -19.786 -26.674  -3.995  1.00 29.41           C  
ATOM   2111  O   LEU B 118     -20.511 -25.859  -3.396  1.00 28.36           O  
ATOM   2112  N   VAL B 119     -18.562 -26.393  -4.459  1.00 29.95           N  
ATOM   2113  CA  VAL B 119     -17.924 -25.041  -4.389  1.00 30.13           C  
ATOM   2114  CB  VAL B 119     -16.446 -25.073  -4.827  1.00 30.22           C  
ATOM   2115  CG1 VAL B 119     -15.849 -23.677  -4.911  1.00 30.27           C  
ATOM   2116  CG2 VAL B 119     -15.601 -25.957  -3.921  1.00 30.77           C  
ATOM   2117  C   VAL B 119     -18.748 -24.072  -5.250  1.00 29.49           C  
ATOM   2118  O   VAL B 119     -19.052 -22.973  -4.767  1.00 29.34           O  
ATOM   2119  N   THR B 120     -19.109 -24.484  -6.468  1.00 29.80           N  
ATOM   2120  CA  THR B 120     -19.969 -23.726  -7.419  1.00 30.20           C  
ATOM   2121  CB  THR B 120     -20.085 -24.472  -8.755  1.00 31.36           C  
ATOM   2122  OG1 THR B 120     -18.758 -24.691  -9.232  1.00 31.94           O  
ATOM   2123  CG2 THR B 120     -20.882 -23.716  -9.796  1.00 32.04           C  
ATOM   2124  C   THR B 120     -21.344 -23.473  -6.785  1.00 30.23           C  
ATOM   2125  O   THR B 120     -21.837 -22.328  -6.887  1.00 29.44           O  
ATOM   2126  N   ARG B 121     -21.942 -24.496  -6.161  1.00 29.25           N  
ATOM   2127  CA  ARG B 121     -23.267 -24.386  -5.490  1.00 29.39           C  
ATOM   2128  CB  ARG B 121     -23.742 -25.732  -4.933  1.00 30.30           C  
ATOM   2129  CG  ARG B 121     -25.063 -25.641  -4.180  1.00 31.62           C  
ATOM   2130  CD  ARG B 121     -25.397 -26.906  -3.420  1.00 32.72           C  
ATOM   2131  NE  ARG B 121     -25.545 -28.047  -4.309  1.00 34.21           N  
ATOM   2132  CZ  ARG B 121     -25.776 -29.292  -3.908  1.00 35.36           C  
ATOM   2133  NH2 ARG B 121     -25.894 -30.261  -4.800  1.00 34.65           N  
ATOM   2134  NH1 ARG B 121     -25.891 -29.564  -2.619  1.00 34.98           N  
ATOM   2135  C   ARG B 121     -23.163 -23.362  -4.358  1.00 27.98           C  
ATOM   2136  O   ARG B 121     -24.060 -22.514  -4.255  1.00 27.96           O  
ATOM   2137  N   GLY B 122     -22.111 -23.466  -3.541  1.00 27.46           N  
ATOM   2138  CA  GLY B 122     -21.811 -22.535  -2.438  1.00 27.16           C  
ATOM   2139  C   GLY B 122     -21.759 -21.095  -2.922  1.00 26.26           C  
ATOM   2140  O   GLY B 122     -22.446 -20.248  -2.316  1.00 26.32           O  
ATOM   2141  N   ALA B 123     -20.997 -20.834  -3.989  1.00 25.41           N  
ATOM   2142  CA  ALA B 123     -20.882 -19.508  -4.644  1.00 26.43           C  
ATOM   2143  CB  ALA B 123     -19.949 -19.582  -5.827  1.00 26.72           C  
ATOM   2144  C   ALA B 123     -22.273 -19.016  -5.061  1.00 26.17           C  
ATOM   2145  O   ALA B 123     -22.605 -17.853  -4.765  1.00 27.66           O  
ATOM   2146  N   CYS B 124     -23.051 -19.875  -5.722  1.00 26.81           N  
ATOM   2147  CA  CYS B 124     -24.436 -19.596  -6.188  1.00 27.23           C  
ATOM   2148  CB  CYS B 124     -25.065 -20.843  -6.798  1.00 28.91           C  
ATOM   2149  SG  CYS B 124     -26.779 -20.609  -7.330  1.00 31.07           S  
ATOM   2150  C   CYS B 124     -25.285 -19.074  -5.020  1.00 26.41           C  
ATOM   2151  O   CYS B 124     -25.949 -18.029  -5.193  1.00 25.03           O  
ATOM   2152  N   ALA B 125     -25.257 -19.769  -3.879  1.00 25.84           N  
ATOM   2153  CA  ALA B 125     -26.026 -19.417  -2.659  1.00 26.03           C  
ATOM   2154  CB  ALA B 125     -25.826 -20.465  -1.589  1.00 26.78           C  
ATOM   2155  C   ALA B 125     -25.620 -18.019  -2.166  1.00 24.98           C  
ATOM   2156  O   ALA B 125     -26.523 -17.238  -1.826  1.00 23.84           O  
ATOM   2157  N   LEU B 126     -24.319 -17.712  -2.147  1.00 25.23           N  
ATOM   2158  CA  LEU B 126     -23.775 -16.411  -1.658  1.00 25.74           C  
ATOM   2159  CB  LEU B 126     -22.247 -16.488  -1.555  1.00 25.54           C  
ATOM   2160  CG  LEU B 126     -21.703 -17.426  -0.475  1.00 26.63           C  
ATOM   2161  CD1 LEU B 126     -20.206 -17.636  -0.644  1.00 26.67           C  
ATOM   2162  CD2 LEU B 126     -22.011 -16.906   0.921  1.00 26.82           C  
ATOM   2163  C   LEU B 126     -24.216 -15.273  -2.592  1.00 25.61           C  
ATOM   2164  O   LEU B 126     -24.677 -14.234  -2.069  1.00 26.54           O  
ATOM   2165  N   ILE B 127     -24.085 -15.462  -3.910  1.00 24.46           N  
ATOM   2166  CA  ILE B 127     -24.497 -14.473  -4.954  1.00 24.42           C  
ATOM   2167  CB  ILE B 127     -24.149 -14.982  -6.370  1.00 23.91           C  
ATOM   2168  CG1 ILE B 127     -22.634 -15.030  -6.598  1.00 23.50           C  
ATOM   2169  CG2 ILE B 127     -24.846 -14.148  -7.436  1.00 23.66           C  
ATOM   2170  CD1 ILE B 127     -22.200 -15.971  -7.704  1.00 23.21           C  
ATOM   2171  C   ILE B 127     -25.995 -14.177  -4.790  1.00 24.79           C  
ATOM   2172  O   ILE B 127     -26.377 -12.985  -4.829  1.00 24.79           O  
ATOM   2173  N   ARG B 128     -26.812 -15.216  -4.602  1.00 25.61           N  
ATOM   2174  CA  ARG B 128     -28.291 -15.099  -4.486  1.00 26.36           C  
ATOM   2175  CB  ARG B 128     -28.956 -16.477  -4.386  1.00 27.18           C  
ATOM   2176  CG  ARG B 128     -30.448 -16.427  -4.085  1.00 27.93           C  
ATOM   2177  CD  ARG B 128     -31.135 -17.764  -4.287  1.00 28.66           C  
ATOM   2178  NE  ARG B 128     -30.707 -18.765  -3.318  1.00 30.34           N  
ATOM   2179  CZ  ARG B 128     -29.934 -19.826  -3.568  1.00 30.48           C  
ATOM   2180  NH2 ARG B 128     -29.628 -20.650  -2.583  1.00 31.14           N  
ATOM   2181  NH1 ARG B 128     -29.472 -20.077  -4.783  1.00 30.55           N  
ATOM   2182  C   ARG B 128     -28.646 -14.239  -3.269  1.00 26.73           C  
ATOM   2183  O   ARG B 128     -29.412 -13.280  -3.445  1.00 25.60           O  
ATOM   2184  N   ARG B 129     -28.132 -14.576  -2.083  1.00 28.05           N  
ATOM   2185  CA  ARG B 129     -28.521 -13.902  -0.811  1.00 29.76           C  
ATOM   2186  CB  ARG B 129     -28.043 -14.709   0.402  1.00 31.66           C  
ATOM   2187  CG  ARG B 129     -28.457 -14.132   1.751  1.00 34.64           C  
ATOM   2188  CD  ARG B 129     -29.911 -13.691   1.854  1.00 37.31           C  
ATOM   2189  NE  ARG B 129     -30.864 -14.754   1.556  1.00 39.88           N  
ATOM   2190  CZ  ARG B 129     -31.225 -15.722   2.398  1.00 42.48           C  
ATOM   2191  NH2 ARG B 129     -32.106 -16.631   2.014  1.00 43.47           N  
ATOM   2192  NH1 ARG B 129     -30.707 -15.789   3.614  1.00 43.10           N  
ATOM   2193  C   ARG B 129     -28.004 -12.454  -0.822  1.00 28.88           C  
ATOM   2194  O   ARG B 129     -28.759 -11.559  -0.383  1.00 29.39           O  
ATOM   2195  N   ILE B 130     -26.792 -12.216  -1.338  1.00 27.89           N  
ATOM   2196  CA  ILE B 130     -26.208 -10.846  -1.463  1.00 27.72           C  
ATOM   2197  CB  ILE B 130     -24.746 -10.873  -1.954  1.00 27.41           C  
ATOM   2198  CG1 ILE B 130     -23.814 -11.479  -0.902  1.00 26.74           C  
ATOM   2199  CG2 ILE B 130     -24.289  -9.475  -2.358  1.00 27.41           C  
ATOM   2200  CD1 ILE B 130     -22.445 -11.830  -1.423  1.00 26.43           C  
ATOM   2201  C   ILE B 130     -27.104 -10.000  -2.378  1.00 27.68           C  
ATOM   2202  O   ILE B 130     -27.393  -8.852  -2.000  1.00 28.59           O  
ATOM   2203  N   CYS B 131     -27.531 -10.540  -3.526  1.00 27.08           N  
ATOM   2204  CA  CYS B 131     -28.374  -9.819  -4.520  1.00 27.29           C  
ATOM   2205  CB  CYS B 131     -28.406 -10.543  -5.861  1.00 25.86           C  
ATOM   2206  SG  CYS B 131     -26.811 -10.498  -6.720  1.00 24.75           S  
ATOM   2207  C   CYS B 131     -29.787  -9.604  -3.954  1.00 28.56           C  
ATOM   2208  O   CYS B 131     -30.393  -8.549  -4.258  1.00 28.60           O  
ATOM   2209  N   GLU B 132     -30.288 -10.549  -3.150  1.00 28.51           N  
ATOM   2210  CA  GLU B 132     -31.573 -10.410  -2.410  1.00 29.11           C  
ATOM   2211  CB  GLU B 132     -31.934 -11.708  -1.681  1.00 29.55           C  
ATOM   2212  CG  GLU B 132     -32.532 -12.764  -2.594  1.00 29.81           C  
ATOM   2213  CD  GLU B 132     -32.787 -14.116  -1.946  1.00 30.59           C  
ATOM   2214  OE1 GLU B 132     -32.546 -14.248  -0.729  1.00 30.10           O  
ATOM   2215  OE2 GLU B 132     -33.221 -15.039  -2.665  1.00 31.39           O  
ATOM   2216  C   GLU B 132     -31.472  -9.224  -1.440  1.00 29.15           C  
ATOM   2217  O   GLU B 132     -32.435  -8.445  -1.366  1.00 29.18           O  
ATOM   2218  N   LEU B 133     -30.346  -9.087  -0.734  1.00 30.30           N  
ATOM   2219  CA  LEU B 133     -30.114  -7.983   0.236  1.00 31.09           C  
ATOM   2220  CB  LEU B 133     -28.877  -8.293   1.089  1.00 31.24           C  
ATOM   2221  CG  LEU B 133     -29.061  -9.397   2.133  1.00 32.01           C  
ATOM   2222  CD1 LEU B 133     -27.725  -9.834   2.709  1.00 32.02           C  
ATOM   2223  CD2 LEU B 133     -29.992  -8.955   3.250  1.00 32.80           C  
ATOM   2224  C   LEU B 133     -29.981  -6.652  -0.519  1.00 32.31           C  
ATOM   2225  O   LEU B 133     -30.572  -5.664  -0.056  1.00 32.93           O  
ATOM   2226  N   LEU B 134     -29.261  -6.625  -1.647  1.00 33.43           N  
ATOM   2227  CA  LEU B 134     -29.101  -5.403  -2.488  1.00 33.90           C  
ATOM   2228  CB  LEU B 134     -28.158  -5.687  -3.662  1.00 32.66           C  
ATOM   2229  CG  LEU B 134     -26.668  -5.601  -3.340  1.00 32.75           C  
ATOM   2230  CD1 LEU B 134     -25.841  -6.288  -4.418  1.00 32.44           C  
ATOM   2231  CD2 LEU B 134     -26.228  -4.154  -3.165  1.00 32.12           C  
ATOM   2232  C   LEU B 134     -30.472  -4.929  -2.990  1.00 35.20           C  
ATOM   2233  O   LEU B 134     -30.669  -3.700  -3.080  1.00 35.26           O  
ATOM   2234  N   ASP B 135     -31.377  -5.864  -3.300  1.00 36.45           N  
ATOM   2235  CA  ASP B 135     -32.737  -5.580  -3.834  1.00 38.50           C  
ATOM   2236  CB  ASP B 135     -33.436  -6.869  -4.278  1.00 38.38           C  
ATOM   2237  CG  ASP B 135     -34.697  -6.645  -5.095  1.00 38.16           C  
ATOM   2238  OD1 ASP B 135     -34.778  -5.609  -5.783  1.00 39.73           O  
ATOM   2239  OD2 ASP B 135     -35.590  -7.510  -5.039  1.00 38.35           O  
ATOM   2240  C   ASP B 135     -33.572  -4.832  -2.783  1.00 41.06           C  
ATOM   2241  O   ASP B 135     -34.438  -4.035  -3.191  1.00 40.78           O  
ATOM   2242  N   ARG B 136     -33.322  -5.081  -1.491  1.00 42.86           N  
ATOM   2243  CA  ARG B 136     -34.061  -4.474  -0.348  1.00 45.69           C  
ATOM   2244  CB  ARG B 136     -34.145  -5.469   0.814  1.00 47.37           C  
ATOM   2245  CG  ARG B 136     -35.117  -6.617   0.584  1.00 48.72           C  
ATOM   2246  CD  ARG B 136     -34.704  -7.865   1.338  1.00 50.44           C  
ATOM   2247  NE  ARG B 136     -34.426  -7.602   2.745  1.00 51.69           N  
ATOM   2248  CZ  ARG B 136     -33.785  -8.434   3.564  1.00 53.48           C  
ATOM   2249  NH2 ARG B 136     -33.342  -9.602   3.129  1.00 53.78           N  
ATOM   2250  NH1 ARG B 136     -33.587  -8.090   4.827  1.00 53.72           N  
ATOM   2251  C   ARG B 136     -33.383  -3.177   0.118  1.00 45.93           C  
ATOM   2252  O   ARG B 136     -33.958  -2.511   0.998  1.00 48.27           O  
ATOM   2253  N   ASP B 137     -32.212  -2.837  -0.430  1.00 45.62           N  
ATOM   2254  CA  ASP B 137     -31.463  -1.595  -0.097  1.00 47.56           C  
ATOM   2255  CB  ASP B 137     -29.971  -1.750  -0.414  1.00 47.93           C  
ATOM   2256  CG  ASP B 137     -29.074  -0.748   0.295  1.00 48.47           C  
ATOM   2257  OD1 ASP B 137     -29.518   0.400   0.495  1.00 48.87           O  
ATOM   2258  OD2 ASP B 137     -27.937  -1.126   0.646  1.00 48.67           O  
ATOM   2259  C   ASP B 137     -32.115  -0.417  -0.836  1.00 48.13           C  
ATOM   2260  O   ASP B 137     -31.756  -0.172  -2.007  1.00 49.32           O  
ATOM   2261  N   ALA B 138     -33.034   0.289  -0.168  1.00 48.21           N  
ATOM   2262  CA  ALA B 138     -33.824   1.414  -0.726  1.00 48.75           C  
ATOM   2263  CB  ALA B 138     -34.997   1.717   0.176  1.00 48.95           C  
ATOM   2264  C   ALA B 138     -32.937   2.652  -0.929  1.00 49.17           C  
ATOM   2265  O   ALA B 138     -33.379   3.571  -1.653  1.00 49.06           O  
ATOM   2266  N   SER B 139     -31.743   2.680  -0.320  1.00 49.06           N  
ATOM   2267  CA  SER B 139     -30.726   3.757  -0.470  1.00 49.40           C  
ATOM   2268  CB  SER B 139     -29.636   3.637   0.569  1.00 50.09           C  
ATOM   2269  OG  SER B 139     -28.626   2.731   0.153  1.00 51.10           O  
ATOM   2270  C   SER B 139     -30.145   3.744  -1.892  1.00 48.84           C  
ATOM   2271  O   SER B 139     -29.648   4.800  -2.332  1.00 49.73           O  
ATOM   2272  N   LEU B 140     -30.192   2.592  -2.571  1.00 46.37           N  
ATOM   2273  CA  LEU B 140     -29.756   2.420  -3.983  1.00 43.87           C  
ATOM   2274  CB  LEU B 140     -29.198   1.006  -4.178  1.00 43.42           C  
ATOM   2275  CG  LEU B 140     -28.066   0.598  -3.237  1.00 43.26           C  
ATOM   2276  CD1 LEU B 140     -27.630  -0.834  -3.508  1.00 43.34           C  
ATOM   2277  CD2 LEU B 140     -26.884   1.549  -3.361  1.00 42.77           C  
ATOM   2278  C   LEU B 140     -30.950   2.646  -4.911  1.00 42.30           C  
ATOM   2279  O   LEU B 140     -32.052   2.179  -4.577  1.00 42.68           O  
ATOM   2280  N   SER B 141     -30.728   3.320  -6.042  1.00 41.30           N  
ATOM   2281  CA  SER B 141     -31.670   3.360  -7.190  1.00 39.95           C  
ATOM   2282  CB  SER B 141     -31.261   4.401  -8.199  1.00 39.39           C  
ATOM   2283  OG  SER B 141     -30.162   3.947  -8.975  1.00 39.87           O  
ATOM   2284  C   SER B 141     -31.733   1.963  -7.820  1.00 38.64           C  
ATOM   2285  O   SER B 141     -30.827   1.151  -7.546  1.00 38.77           O  
ATOM   2286  N   ALA B 142     -32.760   1.695  -8.630  1.00 38.53           N  
ATOM   2287  CA  ALA B 142     -32.945   0.424  -9.371  1.00 38.48           C  
ATOM   2288  CB  ALA B 142     -34.187   0.495 -10.226  1.00 38.78           C  
ATOM   2289  C   ALA B 142     -31.699   0.142 -10.218  1.00 37.51           C  
ATOM   2290  O   ALA B 142     -31.180  -0.991 -10.153  1.00 38.95           O  
ATOM   2291  N   ALA B 143     -31.233   1.148 -10.966  1.00 36.16           N  
ATOM   2292  CA  ALA B 143     -30.056   1.082 -11.867  1.00 35.27           C  
ATOM   2293  CB  ALA B 143     -29.930   2.371 -12.640  1.00 35.32           C  
ATOM   2294  C   ALA B 143     -28.783   0.779 -11.062  1.00 34.67           C  
ATOM   2295  O   ALA B 143     -27.984  -0.061 -11.518  1.00 33.70           O  
ATOM   2296  N   GLN B 144     -28.601   1.437  -9.912  1.00 35.10           N  
ATOM   2297  CA  GLN B 144     -27.435   1.235  -9.007  1.00 35.15           C  
ATOM   2298  CB  GLN B 144     -27.449   2.262  -7.874  1.00 37.23           C  
ATOM   2299  CG  GLN B 144     -27.078   3.663  -8.336  1.00 38.85           C  
ATOM   2300  CD  GLN B 144     -27.451   4.729  -7.334  1.00 40.36           C  
ATOM   2301  OE1 GLN B 144     -28.009   4.455  -6.272  1.00 42.87           O  
ATOM   2302  NE2 GLN B 144     -27.142   5.969  -7.673  1.00 40.88           N  
ATOM   2303  C   GLN B 144     -27.451  -0.199  -8.461  1.00 33.27           C  
ATOM   2304  O   GLN B 144     -26.388  -0.847  -8.494  1.00 32.43           O  
ATOM   2305  N   ALA B 145     -28.607  -0.663  -7.976  1.00 32.47           N  
ATOM   2306  CA  ALA B 145     -28.828  -2.032  -7.448  1.00 31.84           C  
ATOM   2307  CB  ALA B 145     -30.248  -2.182  -6.960  1.00 32.11           C  
ATOM   2308  C   ALA B 145     -28.501  -3.066  -8.534  1.00 30.77           C  
ATOM   2309  O   ALA B 145     -27.739  -4.005  -8.244  1.00 30.59           O  
ATOM   2310  N   ALA B 146     -29.045  -2.883  -9.741  1.00 29.85           N  
ATOM   2311  CA  ALA B 146     -28.855  -3.781 -10.907  1.00 29.45           C  
ATOM   2312  CB  ALA B 146     -29.619  -3.258 -12.100  1.00 29.65           C  
ATOM   2313  C   ALA B 146     -27.359  -3.928 -11.217  1.00 28.78           C  
ATOM   2314  O   ALA B 146     -26.888  -5.080 -11.320  1.00 27.07           O  
ATOM   2315  N   ALA B 147     -26.638  -2.809 -11.340  1.00 27.48           N  
ATOM   2316  CA  ALA B 147     -25.186  -2.764 -11.640  1.00 27.55           C  
ATOM   2317  CB  ALA B 147     -24.730  -1.335 -11.815  1.00 28.44           C  
ATOM   2318  C   ALA B 147     -24.400  -3.469 -10.527  1.00 27.04           C  
ATOM   2319  O   ALA B 147     -23.467  -4.230 -10.846  1.00 26.08           O  
ATOM   2320  N   THR B 148     -24.766  -3.231  -9.266  1.00 26.77           N  
ATOM   2321  CA  THR B 148     -24.079  -3.798  -8.075  1.00 26.03           C  
ATOM   2322  CB  THR B 148     -24.527  -3.089  -6.791  1.00 26.88           C  
ATOM   2323  OG1 THR B 148     -24.343  -1.690  -7.008  1.00 27.19           O  
ATOM   2324  CG2 THR B 148     -23.748  -3.531  -5.571  1.00 26.69           C  
ATOM   2325  C   THR B 148     -24.296  -5.316  -8.019  1.00 25.22           C  
ATOM   2326  O   THR B 148     -23.348  -6.019  -7.651  1.00 25.25           O  
ATOM   2327  N   CYS B 149     -25.491  -5.801  -8.364  1.00 24.26           N  
ATOM   2328  CA  CYS B 149     -25.816  -7.253  -8.403  1.00 24.60           C  
ATOM   2329  CB  CYS B 149     -27.299  -7.490  -8.651  1.00 24.62           C  
ATOM   2330  SG  CYS B 149     -28.291  -7.179  -7.168  1.00 25.20           S  
ATOM   2331  C   CYS B 149     -24.967  -7.947  -9.471  1.00 23.85           C  
ATOM   2332  O   CYS B 149     -24.490  -9.057  -9.197  1.00 22.94           O  
ATOM   2333  N   ARG B 150     -24.770  -7.302 -10.626  1.00 23.63           N  
ATOM   2334  CA  ARG B 150     -23.943  -7.825 -11.749  1.00 23.60           C  
ATOM   2335  CB  ARG B 150     -24.079  -6.941 -12.994  1.00 24.27           C  
ATOM   2336  CG  ARG B 150     -25.433  -7.041 -13.686  1.00 24.87           C  
ATOM   2337  CD  ARG B 150     -25.395  -6.601 -15.139  1.00 25.01           C  
ATOM   2338  NE  ARG B 150     -24.907  -5.235 -15.307  1.00 25.40           N  
ATOM   2339  CZ  ARG B 150     -25.646  -4.128 -15.207  1.00 25.92           C  
ATOM   2340  NH2 ARG B 150     -25.080  -2.947 -15.382  1.00 25.44           N  
ATOM   2341  NH1 ARG B 150     -26.940  -4.195 -14.929  1.00 26.00           N  
ATOM   2342  C   ARG B 150     -22.476  -7.928 -11.309  1.00 23.07           C  
ATOM   2343  O   ARG B 150     -21.831  -8.949 -11.646  1.00 22.79           O  
ATOM   2344  N   TYR B 151     -21.966  -6.913 -10.601  1.00 22.24           N  
ATOM   2345  CA  TYR B 151     -20.598  -6.900 -10.011  1.00 22.10           C  
ATOM   2346  CB  TYR B 151     -20.312  -5.574  -9.300  1.00 22.02           C  
ATOM   2347  CG  TYR B 151     -19.074  -5.578  -8.437  1.00 22.44           C  
ATOM   2348  CD1 TYR B 151     -17.810  -5.711  -8.994  1.00 22.34           C  
ATOM   2349  CE1 TYR B 151     -16.669  -5.719  -8.207  1.00 22.25           C  
ATOM   2350  CZ  TYR B 151     -16.777  -5.572  -6.835  1.00 22.55           C  
ATOM   2351  OH  TYR B 151     -15.661  -5.582  -6.046  1.00 22.83           O  
ATOM   2352  CE2 TYR B 151     -18.029  -5.439  -6.260  1.00 22.68           C  
ATOM   2353  CD2 TYR B 151     -19.161  -5.439  -7.060  1.00 22.47           C  
ATOM   2354  C   TYR B 151     -20.448  -8.079  -9.041  1.00 21.35           C  
ATOM   2355  O   TYR B 151     -19.424  -8.780  -9.112  1.00 21.28           O  
ATOM   2356  N   VAL B 152     -21.439  -8.280  -8.166  1.00 20.83           N  
ATOM   2357  CA  VAL B 152     -21.439  -9.348  -7.118  1.00 21.48           C  
ATOM   2358  CB  VAL B 152     -22.724  -9.301  -6.264  1.00 21.51           C  
ATOM   2359  CG1 VAL B 152     -22.965 -10.600  -5.508  1.00 21.71           C  
ATOM   2360  CG2 VAL B 152     -22.710  -8.122  -5.303  1.00 21.93           C  
ATOM   2361  C   VAL B 152     -21.249 -10.712  -7.795  1.00 21.24           C  
ATOM   2362  O   VAL B 152     -20.379 -11.478  -7.346  1.00 21.09           O  
ATOM   2363  N   ALA B 153     -22.033 -11.006  -8.833  1.00 21.60           N  
ATOM   2364  CA  ALA B 153     -21.952 -12.276  -9.589  1.00 22.36           C  
ATOM   2365  CB  ALA B 153     -23.052 -12.343 -10.616  1.00 22.34           C  
ATOM   2366  C   ALA B 153     -20.558 -12.387 -10.225  1.00 23.03           C  
ATOM   2367  O   ALA B 153     -19.918 -13.443 -10.068  1.00 22.44           O  
ATOM   2368  N   ASP B 154     -20.095 -11.314 -10.873  1.00 23.99           N  
ATOM   2369  CA  ASP B 154     -18.774 -11.244 -11.558  1.00 24.71           C  
ATOM   2370  CB  ASP B 154     -18.549  -9.888 -12.231  1.00 25.22           C  
ATOM   2371  CG  ASP B 154     -19.024  -9.825 -13.672  1.00 26.23           C  
ATOM   2372  OD1 ASP B 154     -19.548 -10.844 -14.171  1.00 29.05           O  
ATOM   2373  OD2 ASP B 154     -18.865  -8.763 -14.284  1.00 25.74           O  
ATOM   2374  C   ASP B 154     -17.637 -11.512 -10.565  1.00 24.43           C  
ATOM   2375  O   ASP B 154     -16.800 -12.399 -10.852  1.00 24.12           O  
ATOM   2376  N   VAL B 155     -17.594 -10.773  -9.453  1.00 23.82           N  
ATOM   2377  CA  VAL B 155     -16.426 -10.779  -8.521  1.00 24.47           C  
ATOM   2378  CB  VAL B 155     -16.401  -9.523  -7.622  1.00 25.39           C  
ATOM   2379  CG1 VAL B 155     -17.429  -9.575  -6.502  1.00 25.85           C  
ATOM   2380  CG2 VAL B 155     -15.010  -9.264  -7.063  1.00 25.67           C  
ATOM   2381  C   VAL B 155     -16.422 -12.091  -7.721  1.00 24.40           C  
ATOM   2382  O   VAL B 155     -15.321 -12.653  -7.515  1.00 24.42           O  
ATOM   2383  N   THR B 156     -17.594 -12.584  -7.310  1.00 24.49           N  
ATOM   2384  CA  THR B 156     -17.730 -13.847  -6.533  1.00 24.16           C  
ATOM   2385  CB  THR B 156     -19.159 -14.060  -6.016  1.00 24.21           C  
ATOM   2386  OG1 THR B 156     -19.600 -12.889  -5.324  1.00 23.02           O  
ATOM   2387  CG2 THR B 156     -19.256 -15.255  -5.091  1.00 24.07           C  
ATOM   2388  C   THR B 156     -17.273 -15.026  -7.403  1.00 24.96           C  
ATOM   2389  O   THR B 156     -16.551 -15.895  -6.881  1.00 25.58           O  
ATOM   2390  N   MET B 157     -17.680 -15.057  -8.675  1.00 26.09           N  
ATOM   2391  CA  MET B 157     -17.343 -16.154  -9.620  1.00 27.98           C  
ATOM   2392  CB  MET B 157     -18.265 -16.138 -10.843  1.00 30.73           C  
ATOM   2393  CG  MET B 157     -19.685 -16.560 -10.501  1.00 33.83           C  
ATOM   2394  SD  MET B 157     -20.745 -16.794 -11.947  1.00 41.45           S  
ATOM   2395  CE  MET B 157     -20.009 -18.281 -12.624  1.00 40.79           C  
ATOM   2396  C   MET B 157     -15.871 -16.050 -10.042  1.00 27.04           C  
ATOM   2397  O   MET B 157     -15.259 -17.110 -10.253  1.00 26.90           O  
ATOM   2398  N   THR B 158     -15.311 -14.837 -10.133  1.00 25.53           N  
ATOM   2399  CA  THR B 158     -13.856 -14.615 -10.362  1.00 25.51           C  
ATOM   2400  CB  THR B 158     -13.510 -13.132 -10.542  1.00 25.85           C  
ATOM   2401  OG1 THR B 158     -14.225 -12.627 -11.669  1.00 26.34           O  
ATOM   2402  CG2 THR B 158     -12.034 -12.882 -10.757  1.00 26.66           C  
ATOM   2403  C   THR B 158     -13.077 -15.242  -9.198  1.00 25.24           C  
ATOM   2404  O   THR B 158     -12.101 -15.962  -9.468  1.00 24.05           O  
ATOM   2405  N   ALA B 159     -13.500 -14.985  -7.956  1.00 24.86           N  
ATOM   2406  CA  ALA B 159     -12.871 -15.530  -6.729  1.00 25.87           C  
ATOM   2407  CB  ALA B 159     -13.577 -15.016  -5.498  1.00 25.89           C  
ATOM   2408  C   ALA B 159     -12.890 -17.064  -6.784  1.00 26.34           C  
ATOM   2409  O   ALA B 159     -11.835 -17.679  -6.546  1.00 26.61           O  
ATOM   2410  N   VAL B 160     -14.049 -17.646  -7.097  1.00 26.87           N  
ATOM   2411  CA  VAL B 160     -14.259 -19.121  -7.185  1.00 28.77           C  
ATOM   2412  CB  VAL B 160     -15.755 -19.456  -7.341  1.00 29.47           C  
ATOM   2413  CG1 VAL B 160     -15.995 -20.918  -7.695  1.00 30.35           C  
ATOM   2414  CG2 VAL B 160     -16.525 -19.074  -6.088  1.00 29.50           C  
ATOM   2415  C   VAL B 160     -13.404 -19.686  -8.328  1.00 29.82           C  
ATOM   2416  O   VAL B 160     -12.852 -20.784  -8.146  1.00 30.58           O  
ATOM   2417  N   GLU B 161     -13.278 -18.966  -9.448  1.00 30.85           N  
ATOM   2418  CA  GLU B 161     -12.372 -19.353 -10.567  1.00 32.81           C  
ATOM   2419  CB  GLU B 161     -12.379 -18.329 -11.704  1.00 33.07           C  
ATOM   2420  CG  GLU B 161     -11.525 -18.753 -12.890  1.00 34.85           C  
ATOM   2421  CD  GLU B 161     -11.262 -17.680 -13.931  1.00 35.34           C  
ATOM   2422  OE1 GLU B 161     -12.201 -16.942 -14.277  1.00 36.17           O  
ATOM   2423  OE2 GLU B 161     -10.110 -17.584 -14.390  1.00 38.37           O  
ATOM   2424  C   GLU B 161     -10.948 -19.526 -10.022  1.00 33.23           C  
ATOM   2425  O   GLU B 161     -10.327 -20.558 -10.336  1.00 31.88           O  
ATOM   2426  N   MET B 162     -10.462 -18.557  -9.236  1.00 33.96           N  
ATOM   2427  CA  MET B 162      -9.101 -18.574  -8.632  1.00 35.49           C  
ATOM   2428  CB  MET B 162      -8.813 -17.299  -7.829  1.00 36.75           C  
ATOM   2429  CG  MET B 162      -8.829 -16.021  -8.650  1.00 39.06           C  
ATOM   2430  SD  MET B 162      -7.767 -16.095 -10.108  1.00 41.51           S  
ATOM   2431  CE  MET B 162      -8.039 -14.455 -10.780  1.00 39.82           C  
ATOM   2432  C   MET B 162      -8.970 -19.788  -7.703  1.00 35.11           C  
ATOM   2433  O   MET B 162      -7.898 -20.409  -7.715  1.00 35.43           O  
ATOM   2434  N   MET B 163     -10.014 -20.101  -6.926  1.00 34.73           N  
ATOM   2435  CA  MET B 163     -10.057 -21.272  -6.004  1.00 35.10           C  
ATOM   2436  CB  MET B 163     -11.340 -21.280  -5.165  1.00 34.45           C  
ATOM   2437  CG  MET B 163     -11.356 -20.248  -4.056  1.00 33.78           C  
ATOM   2438  SD  MET B 163     -12.983 -20.114  -3.271  1.00 33.50           S  
ATOM   2439  CE  MET B 163     -13.182 -21.773  -2.626  1.00 33.77           C  
ATOM   2440  C   MET B 163      -9.985 -22.580  -6.803  1.00 35.91           C  
ATOM   2441  O   MET B 163      -9.364 -23.535  -6.311  1.00 37.51           O  
ATOM   2442  N   CYS B 164     -10.597 -22.628  -7.988  1.00 37.15           N  
ATOM   2443  CA  CYS B 164     -10.781 -23.872  -8.782  1.00 38.36           C  
ATOM   2444  CB  CYS B 164     -12.058 -23.798  -9.610  1.00 39.09           C  
ATOM   2445  SG  CYS B 164     -13.557 -23.948  -8.604  1.00 41.74           S  
ATOM   2446  C   CYS B 164      -9.557 -24.169  -9.665  1.00 38.74           C  
ATOM   2447  O   CYS B 164      -9.543 -25.249 -10.281  1.00 38.56           O  
ATOM   2448  N   HIS B 165      -8.562 -23.273  -9.717  1.00 39.28           N  
ATOM   2449  CA  HIS B 165      -7.266 -23.502 -10.418  1.00 41.14           C  
ATOM   2450  CB  HIS B 165      -6.347 -22.272 -10.325  1.00 41.78           C  
ATOM   2451  CG  HIS B 165      -6.431 -21.348 -11.496  1.00 43.17           C  
ATOM   2452  ND1 HIS B 165      -7.316 -20.288 -11.544  1.00 44.13           N  
ATOM   2453  CE1 HIS B 165      -7.169 -19.644 -12.684  1.00 43.77           C  
ATOM   2454  NE2 HIS B 165      -6.204 -20.251 -13.383  1.00 44.92           N  
ATOM   2455  CD2 HIS B 165      -5.738 -21.313 -12.656  1.00 44.26           C  
ATOM   2456  C   HIS B 165      -6.586 -24.763  -9.860  1.00 41.74           C  
ATOM   2457  O   HIS B 165      -5.939 -25.479 -10.650  1.00 40.65           O  
ATOM   2458  N   ALA B 166      -6.753 -25.033  -8.559  1.00 42.51           N  
ATOM   2459  CA  ALA B 166      -6.098 -26.136  -7.813  1.00 43.14           C  
ATOM   2460  CB  ALA B 166      -6.269 -25.913  -6.329  1.00 43.36           C  
ATOM   2461  C   ALA B 166      -6.648 -27.511  -8.226  1.00 44.86           C  
ATOM   2462  O   ALA B 166      -5.977 -28.512  -7.918  1.00 44.66           O  
ATOM   2463  N   TYR B 167      -7.815 -27.569  -8.882  1.00 46.01           N  
ATOM   2464  CA  TYR B 167      -8.543 -28.827  -9.209  1.00 47.12           C  
ATOM   2465  CB  TYR B 167     -10.050 -28.577  -9.307  1.00 46.05           C  
ATOM   2466  CG  TYR B 167     -10.754 -28.535  -7.976  1.00 46.35           C  
ATOM   2467  CD1 TYR B 167     -10.974 -29.693  -7.250  1.00 44.82           C  
ATOM   2468  CE1 TYR B 167     -11.616 -29.664  -6.024  1.00 45.54           C  
ATOM   2469  CZ  TYR B 167     -12.050 -28.458  -5.501  1.00 45.65           C  
ATOM   2470  OH  TYR B 167     -12.685 -28.421  -4.295  1.00 44.41           O  
ATOM   2471  CE2 TYR B 167     -11.837 -27.290  -6.211  1.00 46.22           C  
ATOM   2472  CD2 TYR B 167     -11.191 -27.337  -7.435  1.00 46.00           C  
ATOM   2473  C   TYR B 167      -8.035 -29.452 -10.515  1.00 49.56           C  
ATOM   2474  O   TYR B 167      -8.381 -30.623 -10.770  1.00 50.98           O  
ATOM   2475  N   SER B 168      -7.265 -28.709 -11.318  1.00 51.69           N  
ATOM   2476  CA  SER B 168      -6.720 -29.163 -12.625  1.00 52.89           C  
ATOM   2477  CB  SER B 168      -6.857 -28.086 -13.673  1.00 53.33           C  
ATOM   2478  OG  SER B 168      -6.237 -26.883 -13.250  1.00 53.30           O  
ATOM   2479  C   SER B 168      -5.263 -29.610 -12.458  1.00 53.53           C  
ATOM   2480  O   SER B 168      -4.355 -28.794 -12.309  1.00 55.66           O  
TER    2481      SER B 168                                                      
HETATM 2482  CHA HEM B 201     -11.661 -24.579   4.125  1.00 33.09           C  
HETATM 2483  CHB HEM B 201     -14.122 -20.984   2.075  1.00 30.31           C  
HETATM 2484  CHC HEM B 201     -16.689 -24.344  -0.239  1.00 30.48           C  
HETATM 2485  CHD HEM B 201     -15.437 -27.418   3.247  1.00 31.68           C  
HETATM 2486  C1A HEM B 201     -12.018 -23.293   3.751  1.00 32.86           C  
HETATM 2487  C2A HEM B 201     -11.317 -22.037   4.051  1.00 33.91           C  
HETATM 2488  C3A HEM B 201     -12.005 -21.034   3.486  1.00 32.61           C  
HETATM 2489  C4A HEM B 201     -13.144 -21.651   2.810  1.00 31.51           C  
HETATM 2490  CMA HEM B 201     -11.655 -19.574   3.540  1.00 32.38           C  
HETATM 2491  CAA HEM B 201     -10.073 -21.936   4.856  1.00 35.76           C  
HETATM 2492  CBA HEM B 201     -10.421 -22.091   6.351  1.00 37.90           C  
HETATM 2493  CGA HEM B 201      -9.266 -21.867   7.291  1.00 40.87           C  
HETATM 2494  O1A HEM B 201      -9.310 -21.042   8.234  1.00 42.52           O  
HETATM 2495  O2A HEM B 201      -8.300 -22.647   7.081  1.00 42.92           O  
HETATM 2496  C1B HEM B 201     -14.964 -21.552   1.191  1.00 29.81           C  
HETATM 2497  C2B HEM B 201     -15.731 -20.867   0.172  1.00 29.89           C  
HETATM 2498  C3B HEM B 201     -16.443 -21.828  -0.480  1.00 30.56           C  
HETATM 2499  C4B HEM B 201     -16.138 -23.102   0.137  1.00 30.36           C  
HETATM 2500  CMB HEM B 201     -15.702 -19.385  -0.094  1.00 29.50           C  
HETATM 2501  CAB HEM B 201     -17.408 -21.709  -1.607  1.00 30.76           C  
HETATM 2502  CBB HEM B 201     -17.616 -20.693  -2.421  1.00 31.44           C  
HETATM 2503  C1C HEM B 201     -16.679 -25.485   0.558  1.00 31.20           C  
HETATM 2504  C2C HEM B 201     -17.517 -26.665   0.412  1.00 31.01           C  
HETATM 2505  C3C HEM B 201     -17.140 -27.540   1.435  1.00 31.38           C  
HETATM 2506  C4C HEM B 201     -16.108 -26.883   2.151  1.00 31.41           C  
HETATM 2507  CMC HEM B 201     -18.577 -26.893  -0.634  1.00 31.04           C  
HETATM 2508  CAC HEM B 201     -17.653 -28.895   1.762  1.00 31.39           C  
HETATM 2509  CBC HEM B 201     -18.914 -29.335   1.770  1.00 31.30           C  
HETATM 2510  C1D HEM B 201     -14.213 -26.978   3.743  1.00 32.54           C  
HETATM 2511  C2D HEM B 201     -13.340 -27.731   4.626  1.00 33.83           C  
HETATM 2512  C3D HEM B 201     -12.249 -26.928   4.886  1.00 33.96           C  
HETATM 2513  C4D HEM B 201     -12.448 -25.676   4.158  1.00 33.23           C  
HETATM 2514  CMD HEM B 201     -13.645 -29.120   5.113  1.00 33.28           C  
HETATM 2515  CAD HEM B 201     -11.078 -27.268   5.718  1.00 35.06           C  
HETATM 2516  CBD HEM B 201     -11.208 -26.798   7.193  1.00 37.77           C  
HETATM 2517  CGD HEM B 201     -10.057 -27.188   8.021  1.00 39.39           C  
HETATM 2518  O1D HEM B 201      -9.118 -26.352   8.151  1.00 41.30           O  
HETATM 2519  O2D HEM B 201      -9.939 -28.438   8.180  1.00 40.49           O  
HETATM 2520  NA  HEM B 201     -13.114 -22.994   3.002  1.00 31.66           N  
HETATM 2521  NB  HEM B 201     -15.231 -22.925   1.155  1.00 30.43           N  
HETATM 2522  NC  HEM B 201     -15.859 -25.678   1.612  1.00 30.68           N  
HETATM 2523  ND  HEM B 201     -13.663 -25.746   3.474  1.00 32.63           N  
HETATM 2524 FE   HEM B 201     -14.463 -24.345   2.310  1.00 30.50          FE  
HETATM 2525  O   HOH B 203     -14.831 -20.732   5.469  1.00 31.35           O  
HETATM 2526  C1  GOL B 204     -23.634  -9.556  11.077  1.00 53.22           C  
HETATM 2527  O1  GOL B 204     -22.435  -9.831  10.358  1.00 50.79           O  
HETATM 2528  C2  GOL B 204     -24.843  -9.633  10.170  1.00 52.80           C  
HETATM 2529  O2  GOL B 204     -24.953 -10.947   9.630  1.00 51.26           O  
HETATM 2530  C3  GOL B 204     -26.141  -9.244  10.847  1.00 54.49           C  
HETATM 2531  O3  GOL B 204     -27.122  -8.842   9.893  1.00 53.89           O  
HETATM 2532  C   CYN B 205     -15.663 -23.849   4.254  1.00 29.22           C  
HETATM 2533  N   CYN B 205     -16.881 -23.345   4.270  1.00 31.37           N  
TER    2534      CYN B 205                                                      
ATOM   2535  N   SER C  14     -28.301 -39.723  -8.885  1.00 53.25           N  
ATOM   2536  CA  SER C  14     -29.571 -40.120  -9.566  1.00 53.27           C  
ATOM   2537  CB  SER C  14     -30.588 -40.609  -8.564  1.00 53.18           C  
ATOM   2538  OG  SER C  14     -31.876 -40.718  -9.152  1.00 52.29           O  
ATOM   2539  C   SER C  14     -30.114 -38.945 -10.377  1.00 53.91           C  
ATOM   2540  O   SER C  14     -30.328 -37.866  -9.827  1.00 53.79           O  
ATOM   2541  N   PRO C  15     -30.381 -39.113 -11.695  1.00 54.02           N  
ATOM   2542  CA  PRO C  15     -30.906 -38.019 -12.515  1.00 53.16           C  
ATOM   2543  CB  PRO C  15     -30.845 -38.566 -13.951  1.00 53.94           C  
ATOM   2544  CG  PRO C  15     -30.879 -40.073 -13.792  1.00 54.12           C  
ATOM   2545  CD  PRO C  15     -30.216 -40.360 -12.458  1.00 54.57           C  
ATOM   2546  C   PRO C  15     -32.340 -37.618 -12.124  1.00 52.15           C  
ATOM   2547  O   PRO C  15     -32.756 -36.531 -12.488  1.00 52.00           O  
ATOM   2548  N   GLU C  16     -33.049 -38.492 -11.398  1.00 49.83           N  
ATOM   2549  CA  GLU C  16     -34.376 -38.206 -10.786  1.00 49.76           C  
ATOM   2550  CB  GLU C  16     -35.012 -39.480 -10.222  1.00 50.74           C  
ATOM   2551  CG  GLU C  16     -35.473 -40.468 -11.283  1.00 52.18           C  
ATOM   2552  CD  GLU C  16     -34.383 -41.293 -11.951  1.00 53.82           C  
ATOM   2553  OE1 GLU C  16     -33.318 -41.500 -11.327  1.00 54.72           O  
ATOM   2554  OE2 GLU C  16     -34.599 -41.727 -13.100  1.00 55.74           O  
ATOM   2555  C   GLU C  16     -34.191 -37.162  -9.677  1.00 47.79           C  
ATOM   2556  O   GLU C  16     -34.969 -36.190  -9.646  1.00 45.76           O  
ATOM   2557  N   ILE C  17     -33.190 -37.363  -8.812  1.00 47.17           N  
ATOM   2558  CA  ILE C  17     -32.864 -36.471  -7.657  1.00 47.49           C  
ATOM   2559  CB  ILE C  17     -31.768 -37.091  -6.761  1.00 48.53           C  
ATOM   2560  CG1 ILE C  17     -32.205 -38.421  -6.135  1.00 49.17           C  
ATOM   2561  CG2 ILE C  17     -31.312 -36.099  -5.701  1.00 48.24           C  
ATOM   2562  CD1 ILE C  17     -33.165 -38.282  -4.974  1.00 49.46           C  
ATOM   2563  C   ILE C  17     -32.453 -35.094  -8.197  1.00 45.19           C  
ATOM   2564  O   ILE C  17     -32.921 -34.081  -7.644  1.00 45.20           O  
ATOM   2565  N   LEU C  18     -31.617 -35.064  -9.241  1.00 43.50           N  
ATOM   2566  CA  LEU C  18     -31.077 -33.814  -9.845  1.00 42.55           C  
ATOM   2567  CB  LEU C  18     -29.997 -34.171 -10.872  1.00 42.54           C  
ATOM   2568  CG  LEU C  18     -28.772 -34.900 -10.321  1.00 42.40           C  
ATOM   2569  CD1 LEU C  18     -27.775 -35.198 -11.432  1.00 42.68           C  
ATOM   2570  CD2 LEU C  18     -28.111 -34.102  -9.207  1.00 41.97           C  
ATOM   2571  C   LEU C  18     -32.214 -33.011 -10.492  1.00 41.88           C  
ATOM   2572  O   LEU C  18     -32.196 -31.767 -10.375  1.00 39.77           O  
ATOM   2573  N   ALA C  19     -33.156 -33.695 -11.150  1.00 40.72           N  
ATOM   2574  CA  ALA C  19     -34.339 -33.094 -11.810  1.00 40.92           C  
ATOM   2575  CB  ALA C  19     -35.140 -34.158 -12.521  1.00 40.80           C  
ATOM   2576  C   ALA C  19     -35.187 -32.349 -10.770  1.00 40.38           C  
ATOM   2577  O   ALA C  19     -35.641 -31.228 -11.075  1.00 39.83           O  
ATOM   2578  N   LEU C  20     -35.390 -32.950  -9.594  1.00 40.55           N  
ATOM   2579  CA  LEU C  20     -36.169 -32.353  -8.474  1.00 41.94           C  
ATOM   2580  CB  LEU C  20     -36.412 -33.410  -7.390  1.00 43.37           C  
ATOM   2581  CG  LEU C  20     -37.368 -34.542  -7.769  1.00 44.46           C  
ATOM   2582  CD1 LEU C  20     -37.517 -35.532  -6.623  1.00 45.04           C  
ATOM   2583  CD2 LEU C  20     -38.729 -34.002  -8.183  1.00 45.21           C  
ATOM   2584  C   LEU C  20     -35.423 -31.137  -7.906  1.00 39.64           C  
ATOM   2585  O   LEU C  20     -36.101 -30.188  -7.474  1.00 39.99           O  
ATOM   2586  N   ARG C  21     -34.086 -31.160  -7.905  1.00 39.97           N  
ATOM   2587  CA  ARG C  21     -33.240 -30.047  -7.390  1.00 40.04           C  
ATOM   2588  CB  ARG C  21     -31.784 -30.485  -7.213  1.00 43.20           C  
ATOM   2589  CG  ARG C  21     -30.999 -29.584  -6.271  1.00 47.71           C  
ATOM   2590  CD  ARG C  21     -29.492 -29.759  -6.330  1.00 51.27           C  
ATOM   2591  NE  ARG C  21     -28.828 -28.601  -5.745  1.00 54.41           N  
ATOM   2592  CZ  ARG C  21     -28.676 -27.418  -6.342  1.00 55.09           C  
ATOM   2593  NH2 ARG C  21     -29.133 -27.212  -7.567  1.00 57.00           N  
ATOM   2594  NH1 ARG C  21     -28.064 -26.436  -5.703  1.00 56.50           N  
ATOM   2595  C   ARG C  21     -33.348 -28.846  -8.340  1.00 37.40           C  
ATOM   2596  O   ARG C  21     -33.542 -27.716  -7.842  1.00 35.77           O  
ATOM   2597  N   TRP C  22     -33.237 -29.080  -9.652  1.00 34.34           N  
ATOM   2598  CA  TRP C  22     -33.478 -28.056 -10.706  1.00 33.65           C  
ATOM   2599  CB  TRP C  22     -33.357 -28.671 -12.108  1.00 32.54           C  
ATOM   2600  CG  TRP C  22     -33.296 -27.670 -13.221  1.00 31.36           C  
ATOM   2601  CD1 TRP C  22     -34.216 -26.707 -13.523  1.00 31.33           C  
ATOM   2602  NE1 TRP C  22     -33.817 -25.991 -14.619  1.00 31.05           N  
ATOM   2603  CE2 TRP C  22     -32.616 -26.478 -15.058  1.00 30.24           C  
ATOM   2604  CD2 TRP C  22     -32.254 -27.543 -14.205  1.00 30.47           C  
ATOM   2605  CE3 TRP C  22     -31.057 -28.224 -14.450  1.00 30.00           C  
ATOM   2606  CZ3 TRP C  22     -30.272 -27.832 -15.512  1.00 29.96           C  
ATOM   2607  CH2 TRP C  22     -30.649 -26.773 -16.339  1.00 29.61           C  
ATOM   2608  CZ2 TRP C  22     -31.819 -26.081 -16.131  1.00 30.02           C  
ATOM   2609  C   TRP C  22     -34.860 -27.431 -10.478  1.00 33.64           C  
ATOM   2610  O   TRP C  22     -34.954 -26.184 -10.459  1.00 31.76           O  
ATOM   2611  N   LYS C  23     -35.880 -28.275 -10.293  1.00 33.72           N  
ATOM   2612  CA  LYS C  23     -37.294 -27.863 -10.079  1.00 34.90           C  
ATOM   2613  CB  LYS C  23     -38.195 -29.097  -9.977  1.00 37.14           C  
ATOM   2614  CG  LYS C  23     -39.680 -28.825 -10.163  1.00 38.83           C  
ATOM   2615  CD  LYS C  23     -40.492 -30.067 -10.472  1.00 40.68           C  
ATOM   2616  CE  LYS C  23     -41.304 -30.554  -9.292  1.00 42.34           C  
ATOM   2617  NZ  LYS C  23     -42.487 -29.691  -9.064  1.00 43.69           N  
ATOM   2618  C   LYS C  23     -37.388 -26.999  -8.815  1.00 33.54           C  
ATOM   2619  O   LYS C  23     -37.982 -25.905  -8.894  1.00 32.95           O  
ATOM   2620  N   ASP C  24     -36.816 -27.472  -7.704  1.00 33.28           N  
ATOM   2621  CA  ASP C  24     -36.813 -26.767  -6.391  1.00 33.95           C  
ATOM   2622  CB  ASP C  24     -36.164 -27.615  -5.294  1.00 34.53           C  
ATOM   2623  CG  ASP C  24     -37.055 -28.729  -4.766  1.00 35.49           C  
ATOM   2624  OD1 ASP C  24     -38.166 -28.904  -5.312  1.00 35.20           O  
ATOM   2625  OD2 ASP C  24     -36.633 -29.409  -3.807  1.00 36.43           O  
ATOM   2626  C   ASP C  24     -36.108 -25.412  -6.532  1.00 32.81           C  
ATOM   2627  O   ASP C  24     -36.600 -24.438  -5.940  1.00 32.81           O  
ATOM   2628  N   THR C  25     -35.003 -25.356  -7.282  1.00 31.44           N  
ATOM   2629  CA  THR C  25     -34.221 -24.114  -7.534  1.00 31.29           C  
ATOM   2630  CB  THR C  25     -32.895 -24.434  -8.237  1.00 31.24           C  
ATOM   2631  OG1 THR C  25     -32.154 -25.277  -7.356  1.00 29.67           O  
ATOM   2632  CG2 THR C  25     -32.076 -23.204  -8.569  1.00 32.04           C  
ATOM   2633  C   THR C  25     -35.092 -23.119  -8.314  1.00 30.38           C  
ATOM   2634  O   THR C  25     -35.105 -21.926  -7.948  1.00 31.55           O  
ATOM   2635  N   CYS C  26     -35.804 -23.593  -9.339  1.00 29.17           N  
ATOM   2636  CA  CYS C  26     -36.680 -22.758 -10.200  1.00 28.71           C  
ATOM   2637  CB  CYS C  26     -36.988 -23.469 -11.513  1.00 28.31           C  
ATOM   2638  SG  CYS C  26     -35.531 -23.655 -12.577  1.00 27.82           S  
ATOM   2639  C   CYS C  26     -37.953 -22.364  -9.430  1.00 28.62           C  
ATOM   2640  O   CYS C  26     -38.446 -21.247  -9.663  1.00 27.76           O  
ATOM   2641  N   ALA C  27     -38.430 -23.217  -8.515  1.00 28.99           N  
ATOM   2642  CA  ALA C  27     -39.672 -23.019  -7.725  1.00 29.97           C  
ATOM   2643  CB  ALA C  27     -40.005 -24.270  -6.947  1.00 29.96           C  
ATOM   2644  C   ALA C  27     -39.547 -21.803  -6.793  1.00 31.00           C  
ATOM   2645  O   ALA C  27     -40.594 -21.307  -6.351  1.00 30.65           O  
ATOM   2646  N   HIS C  28     -38.325 -21.338  -6.507  1.00 32.25           N  
ATOM   2647  CA  HIS C  28     -38.054 -20.098  -5.727  1.00 33.70           C  
ATOM   2648  CB  HIS C  28     -36.560 -19.997  -5.378  1.00 36.31           C  
ATOM   2649  CG  HIS C  28     -36.221 -18.889  -4.435  1.00 39.20           C  
ATOM   2650  ND1 HIS C  28     -36.824 -18.758  -3.197  1.00 40.66           N  
ATOM   2651  CE1 HIS C  28     -36.333 -17.702  -2.579  1.00 41.68           C  
ATOM   2652  NE2 HIS C  28     -35.415 -17.140  -3.377  1.00 41.86           N  
ATOM   2653  CD2 HIS C  28     -35.336 -17.870  -4.534  1.00 40.98           C  
ATOM   2654  C   HIS C  28     -38.559 -18.871  -6.501  1.00 33.89           C  
ATOM   2655  O   HIS C  28     -38.782 -17.825  -5.860  1.00 33.38           O  
ATOM   2656  N   TYR C  29     -38.737 -18.995  -7.823  1.00 32.99           N  
ATOM   2657  CA  TYR C  29     -39.158 -17.899  -8.737  1.00 31.67           C  
ATOM   2658  CB  TYR C  29     -38.070 -17.645  -9.783  1.00 30.71           C  
ATOM   2659  CG  TYR C  29     -36.721 -17.371  -9.173  1.00 29.61           C  
ATOM   2660  CD1 TYR C  29     -36.370 -16.097  -8.753  1.00 29.02           C  
ATOM   2661  CE1 TYR C  29     -35.145 -15.843  -8.159  1.00 28.20           C  
ATOM   2662  CZ  TYR C  29     -34.249 -16.878  -7.965  1.00 28.64           C  
ATOM   2663  OH  TYR C  29     -33.039 -16.633  -7.379  1.00 29.38           O  
ATOM   2664  CE2 TYR C  29     -34.589 -18.160  -8.362  1.00 28.42           C  
ATOM   2665  CD2 TYR C  29     -35.819 -18.397  -8.952  1.00 28.73           C  
ATOM   2666  C   TYR C  29     -40.498 -18.252  -9.387  1.00 32.95           C  
ATOM   2667  O   TYR C  29     -40.799 -19.454  -9.550  1.00 33.72           O  
ATOM   2668  N   SER C  30     -41.273 -17.225  -9.748  1.00 32.38           N  
ATOM   2669  CA  SER C  30     -42.563 -17.359 -10.471  1.00 32.77           C  
ATOM   2670  CB  SER C  30     -43.447 -16.158 -10.267  1.00 33.04           C  
ATOM   2671  OG  SER C  30     -43.497 -15.366 -11.440  1.00 34.02           O  
ATOM   2672  C   SER C  30     -42.280 -17.595 -11.952  1.00 32.65           C  
ATOM   2673  O   SER C  30     -41.239 -17.180 -12.461  1.00 31.83           O  
ATOM   2674  N   PRO C  31     -43.195 -18.272 -12.683  1.00 31.71           N  
ATOM   2675  CA  PRO C  31     -43.069 -18.438 -14.133  1.00 31.28           C  
ATOM   2676  CB  PRO C  31     -44.436 -19.017 -14.526  1.00 31.47           C  
ATOM   2677  CG  PRO C  31     -44.859 -19.798 -13.310  1.00 31.56           C  
ATOM   2678  CD  PRO C  31     -44.382 -18.957 -12.144  1.00 32.19           C  
ATOM   2679  C   PRO C  31     -42.804 -17.147 -14.929  1.00 30.34           C  
ATOM   2680  O   PRO C  31     -42.274 -17.256 -16.011  1.00 30.18           O  
ATOM   2681  N   HIS C  32     -43.187 -15.978 -14.400  1.00 30.27           N  
ATOM   2682  CA  HIS C  32     -42.961 -14.652 -15.042  1.00 30.87           C  
ATOM   2683  CB  HIS C  32     -43.657 -13.525 -14.261  1.00 32.21           C  
ATOM   2684  CG  HIS C  32     -45.138 -13.687 -14.144  1.00 32.69           C  
ATOM   2685  ND1 HIS C  32     -45.910 -12.856 -13.355  1.00 33.19           N  
ATOM   2686  CE1 HIS C  32     -47.172 -13.231 -13.424  1.00 34.22           C  
ATOM   2687  NE2 HIS C  32     -47.248 -14.293 -14.239  1.00 34.37           N  
ATOM   2688  CD2 HIS C  32     -45.986 -14.588 -14.687  1.00 33.56           C  
ATOM   2689  C   HIS C  32     -41.453 -14.415 -15.198  1.00 30.19           C  
ATOM   2690  O   HIS C  32     -41.037 -13.940 -16.276  1.00 30.32           O  
ATOM   2691  N   GLU C  33     -40.668 -14.756 -14.169  1.00 29.71           N  
ATOM   2692  CA  GLU C  33     -39.181 -14.747 -14.212  1.00 29.20           C  
ATOM   2693  CB  GLU C  33     -38.576 -15.077 -12.845  1.00 29.23           C  
ATOM   2694  CG  GLU C  33     -38.592 -13.908 -11.876  1.00 29.06           C  
ATOM   2695  CD  GLU C  33     -39.879 -13.771 -11.083  1.00 29.93           C  
ATOM   2696  OE1 GLU C  33     -40.712 -12.923 -11.452  1.00 30.79           O  
ATOM   2697  OE2 GLU C  33     -40.042 -14.516 -10.099  1.00 30.79           O  
ATOM   2698  C   GLU C  33     -38.709 -15.743 -15.277  1.00 28.69           C  
ATOM   2699  O   GLU C  33     -37.911 -15.332 -16.142  1.00 28.69           O  
ATOM   2700  N   TRP C  34     -39.199 -16.989 -15.227  1.00 28.66           N  
ATOM   2701  CA  TRP C  34     -38.834 -18.066 -16.192  1.00 28.56           C  
ATOM   2702  CB  TRP C  34     -39.679 -19.337 -16.015  1.00 28.91           C  
ATOM   2703  CG  TRP C  34     -39.702 -19.957 -14.653  1.00 29.16           C  
ATOM   2704  CD1 TRP C  34     -38.918 -19.655 -13.578  1.00 29.07           C  
ATOM   2705  NE1 TRP C  34     -39.237 -20.458 -12.516  1.00 28.30           N  
ATOM   2706  CE2 TRP C  34     -40.241 -21.315 -12.885  1.00 29.10           C  
ATOM   2707  CD2 TRP C  34     -40.559 -21.036 -14.231  1.00 29.63           C  
ATOM   2708  CE3 TRP C  34     -41.563 -21.786 -14.856  1.00 29.55           C  
ATOM   2709  CZ3 TRP C  34     -42.207 -22.771 -14.137  1.00 30.23           C  
ATOM   2710  CH2 TRP C  34     -41.875 -23.029 -12.806  1.00 29.87           C  
ATOM   2711  CZ2 TRP C  34     -40.895 -22.311 -12.158  1.00 30.00           C  
ATOM   2712  C   TRP C  34     -38.987 -17.544 -17.626  1.00 28.82           C  
ATOM   2713  O   TRP C  34     -38.079 -17.789 -18.444  1.00 27.83           O  
ATOM   2714  N   VAL C  35     -40.109 -16.871 -17.907  1.00 29.09           N  
ATOM   2715  CA  VAL C  35     -40.532 -16.424 -19.271  1.00 29.71           C  
ATOM   2716  CB  VAL C  35     -42.039 -16.101 -19.311  1.00 30.51           C  
ATOM   2717  CG1 VAL C  35     -42.440 -15.379 -20.590  1.00 31.25           C  
ATOM   2718  CG2 VAL C  35     -42.884 -17.354 -19.120  1.00 31.31           C  
ATOM   2719  C   VAL C  35     -39.679 -15.222 -19.695  1.00 29.05           C  
ATOM   2720  O   VAL C  35     -39.192 -15.222 -20.844  1.00 28.81           O  
ATOM   2721  N   ALA C  36     -39.523 -14.234 -18.810  1.00 28.70           N  
ATOM   2722  CA  ALA C  36     -38.698 -13.023 -19.035  1.00 28.05           C  
ATOM   2723  CB  ALA C  36     -38.708 -12.158 -17.801  1.00 28.42           C  
ATOM   2724  C   ALA C  36     -37.276 -13.444 -19.429  1.00 28.17           C  
ATOM   2725  O   ALA C  36     -36.757 -12.922 -20.441  1.00 27.36           O  
ATOM   2726  N   ALA C  37     -36.687 -14.381 -18.677  1.00 27.56           N  
ATOM   2727  CA  ALA C  37     -35.325 -14.918 -18.901  1.00 27.90           C  
ATOM   2728  CB  ALA C  37     -34.910 -15.798 -17.744  1.00 27.94           C  
ATOM   2729  C   ALA C  37     -35.284 -15.675 -20.234  1.00 27.34           C  
ATOM   2730  O   ALA C  37     -34.387 -15.396 -21.044  1.00 26.76           O  
ATOM   2731  N   ARG C  38     -36.223 -16.597 -20.453  1.00 27.97           N  
ATOM   2732  CA  ARG C  38     -36.266 -17.453 -21.670  1.00 28.26           C  
ATOM   2733  CB  ARG C  38     -37.401 -18.476 -21.575  1.00 28.87           C  
ATOM   2734  CG  ARG C  38     -37.402 -19.502 -22.699  1.00 28.74           C  
ATOM   2735  CD  ARG C  38     -38.627 -20.394 -22.666  1.00 28.68           C  
ATOM   2736  NE  ARG C  38     -38.593 -21.377 -23.739  1.00 28.89           N  
ATOM   2737  CZ  ARG C  38     -39.577 -22.222 -24.032  1.00 29.36           C  
ATOM   2738  NH2 ARG C  38     -39.438 -23.073 -25.037  1.00 29.24           N  
ATOM   2739  NH1 ARG C  38     -40.694 -22.216 -23.323  1.00 28.77           N  
ATOM   2740  C   ARG C  38     -36.419 -16.577 -22.922  1.00 28.13           C  
ATOM   2741  O   ARG C  38     -35.817 -16.927 -23.955  1.00 27.07           O  
ATOM   2742  N   ASN C  39     -37.186 -15.485 -22.834  1.00 28.40           N  
ATOM   2743  CA  ASN C  39     -37.474 -14.578 -23.978  1.00 29.78           C  
ATOM   2744  CB  ASN C  39     -38.629 -13.615 -23.678  1.00 29.99           C  
ATOM   2745  CG  ASN C  39     -39.984 -14.294 -23.694  1.00 30.10           C  
ATOM   2746  OD1 ASN C  39     -40.091 -15.478 -24.008  1.00 30.09           O  
ATOM   2747  ND2 ASN C  39     -41.027 -13.559 -23.343  1.00 30.54           N  
ATOM   2748  C   ASN C  39     -36.195 -13.829 -24.368  1.00 30.85           C  
ATOM   2749  O   ASN C  39     -35.862 -13.828 -25.565  1.00 31.51           O  
ATOM   2750  N   VAL C  40     -35.503 -13.224 -23.398  1.00 32.74           N  
ATOM   2751  CA  VAL C  40     -34.266 -12.424 -23.647  1.00 33.59           C  
ATOM   2752  CB  VAL C  40     -33.809 -11.656 -22.390  1.00 34.60           C  
ATOM   2753  CG1 VAL C  40     -33.143 -12.557 -21.362  1.00 35.34           C  
ATOM   2754  CG2 VAL C  40     -32.895 -10.495 -22.745  1.00 35.33           C  
ATOM   2755  C   VAL C  40     -33.177 -13.358 -24.197  1.00 33.20           C  
ATOM   2756  O   VAL C  40     -32.426 -12.917 -25.085  1.00 34.49           O  
ATOM   2757  N   VAL C  41     -33.117 -14.606 -23.720  1.00 32.27           N  
ATOM   2758  CA  VAL C  41     -32.114 -15.624 -24.162  1.00 32.15           C  
ATOM   2759  CB  VAL C  41     -32.113 -16.862 -23.244  1.00 31.29           C  
ATOM   2760  CG1 VAL C  41     -31.378 -18.039 -23.867  1.00 30.79           C  
ATOM   2761  CG2 VAL C  41     -31.530 -16.534 -21.876  1.00 31.16           C  
ATOM   2762  C   VAL C  41     -32.383 -15.997 -25.628  1.00 32.62           C  
ATOM   2763  O   VAL C  41     -31.439 -15.918 -26.433  1.00 31.07           O  
ATOM   2764  N   THR C  42     -33.618 -16.393 -25.957  1.00 33.84           N  
ATOM   2765  CA  THR C  42     -34.032 -16.828 -27.320  1.00 35.37           C  
ATOM   2766  CB  THR C  42     -35.488 -17.308 -27.338  1.00 35.76           C  
ATOM   2767  OG1 THR C  42     -35.628 -18.328 -26.350  1.00 38.43           O  
ATOM   2768  CG2 THR C  42     -35.915 -17.852 -28.682  1.00 35.77           C  
ATOM   2769  C   THR C  42     -33.822 -15.683 -28.321  1.00 35.35           C  
ATOM   2770  O   THR C  42     -33.383 -15.968 -29.446  1.00 36.19           O  
ATOM   2771  N   ALA C  43     -34.114 -14.443 -27.916  1.00 35.85           N  
ATOM   2772  CA  ALA C  43     -34.025 -13.226 -28.760  1.00 35.85           C  
ATOM   2773  CB  ALA C  43     -34.744 -12.081 -28.092  1.00 35.40           C  
ATOM   2774  C   ALA C  43     -32.564 -12.859 -29.049  1.00 36.44           C  
ATOM   2775  O   ALA C  43     -32.344 -12.119 -30.025  1.00 36.81           O  
ATOM   2776  N   ASN C  44     -31.609 -13.331 -28.234  1.00 37.48           N  
ATOM   2777  CA  ASN C  44     -30.177 -12.927 -28.314  1.00 37.94           C  
ATOM   2778  CB  ASN C  44     -29.817 -11.955 -27.185  1.00 37.69           C  
ATOM   2779  CG  ASN C  44     -30.647 -10.690 -27.208  1.00 36.85           C  
ATOM   2780  OD1 ASN C  44     -30.346  -9.763 -27.956  1.00 35.96           O  
ATOM   2781  ND2 ASN C  44     -31.684 -10.637 -26.386  1.00 36.11           N  
ATOM   2782  C   ASN C  44     -29.246 -14.147 -28.265  1.00 37.95           C  
ATOM   2783  O   ASN C  44     -28.048 -13.952 -27.978  1.00 38.10           O  
ATOM   2784  N   LYS C  45     -29.747 -15.353 -28.550  1.00 38.73           N  
ATOM   2785  CA  LYS C  45     -28.991 -16.614 -28.309  1.00 40.24           C  
ATOM   2786  CB  LYS C  45     -29.866 -17.850 -28.546  1.00 42.01           C  
ATOM   2787  CG  LYS C  45     -30.379 -18.064 -29.963  1.00 43.47           C  
ATOM   2788  CD  LYS C  45     -31.218 -19.316 -30.080  1.00 44.54           C  
ATOM   2789  CE  LYS C  45     -31.916 -19.455 -31.414  1.00 45.66           C  
ATOM   2790  NZ  LYS C  45     -32.782 -20.657 -31.438  1.00 47.64           N  
ATOM   2791  C   LYS C  45     -27.714 -16.626 -29.160  1.00 40.18           C  
ATOM   2792  O   LYS C  45     -26.673 -17.073 -28.642  1.00 40.49           O  
ATOM   2793  N   ALA C  46     -27.786 -16.144 -30.405  1.00 39.48           N  
ATOM   2794  CA  ALA C  46     -26.642 -16.065 -31.344  1.00 39.01           C  
ATOM   2795  CB  ALA C  46     -27.130 -15.694 -32.724  1.00 38.30           C  
ATOM   2796  C   ALA C  46     -25.611 -15.059 -30.817  1.00 38.31           C  
ATOM   2797  O   ALA C  46     -24.408 -15.378 -30.846  1.00 39.78           O  
ATOM   2798  N   ALA C  47     -26.072 -13.893 -30.358  1.00 38.10           N  
ATOM   2799  CA  ALA C  47     -25.243 -12.799 -29.794  1.00 38.32           C  
ATOM   2800  CB  ALA C  47     -26.094 -11.572 -29.573  1.00 38.33           C  
ATOM   2801  C   ALA C  47     -24.575 -13.255 -28.489  1.00 38.38           C  
ATOM   2802  O   ALA C  47     -23.421 -12.859 -28.249  1.00 39.41           O  
ATOM   2803  N   LEU C  48     -25.280 -14.036 -27.665  1.00 37.23           N  
ATOM   2804  CA  LEU C  48     -24.746 -14.592 -26.390  1.00 36.71           C  
ATOM   2805  CB  LEU C  48     -25.886 -15.233 -25.591  1.00 36.09           C  
ATOM   2806  CG  LEU C  48     -26.843 -14.252 -24.917  1.00 35.94           C  
ATOM   2807  CD1 LEU C  48     -28.085 -14.967 -24.403  1.00 36.44           C  
ATOM   2808  CD2 LEU C  48     -26.147 -13.508 -23.784  1.00 35.64           C  
ATOM   2809  C   LEU C  48     -23.636 -15.604 -26.699  1.00 36.36           C  
ATOM   2810  O   LEU C  48     -22.589 -15.555 -26.023  1.00 35.56           O  
ATOM   2811  N   ALA C  49     -23.857 -16.481 -27.684  1.00 35.85           N  
ATOM   2812  CA  ALA C  49     -22.855 -17.449 -28.187  1.00 36.26           C  
ATOM   2813  CB  ALA C  49     -23.455 -18.307 -29.276  1.00 35.88           C  
ATOM   2814  C   ALA C  49     -21.615 -16.684 -28.675  1.00 36.67           C  
ATOM   2815  O   ALA C  49     -20.497 -17.067 -28.281  1.00 35.70           O  
ATOM   2816  N   ASP C  50     -21.813 -15.632 -29.479  1.00 37.69           N  
ATOM   2817  CA  ASP C  50     -20.732 -14.740 -29.988  1.00 38.77           C  
ATOM   2818  CB  ASP C  50     -21.287 -13.556 -30.787  1.00 38.19           C  
ATOM   2819  CG  ASP C  50     -21.781 -13.887 -32.189  1.00 39.18           C  
ATOM   2820  OD1 ASP C  50     -21.509 -15.007 -32.671  1.00 38.83           O  
ATOM   2821  OD2 ASP C  50     -22.439 -13.014 -32.790  1.00 38.39           O  
ATOM   2822  C   ASP C  50     -19.897 -14.237 -28.802  1.00 38.88           C  
ATOM   2823  O   ASP C  50     -18.669 -14.469 -28.803  1.00 37.96           O  
ATOM   2824  N   TYR C  51     -20.549 -13.583 -27.834  1.00 39.53           N  
ATOM   2825  CA  TYR C  51     -19.927 -12.991 -26.618  1.00 39.23           C  
ATOM   2826  CB  TYR C  51     -20.994 -12.369 -25.714  1.00 40.97           C  
ATOM   2827  CG  TYR C  51     -20.460 -11.695 -24.475  1.00 42.03           C  
ATOM   2828  CD1 TYR C  51     -19.907 -10.426 -24.535  1.00 43.29           C  
ATOM   2829  CE1 TYR C  51     -19.415  -9.795 -23.404  1.00 44.16           C  
ATOM   2830  CZ  TYR C  51     -19.473 -10.436 -22.179  1.00 44.31           C  
ATOM   2831  OH  TYR C  51     -18.990  -9.820 -21.060  1.00 45.34           O  
ATOM   2832  CE2 TYR C  51     -20.021 -11.705 -22.097  1.00 43.48           C  
ATOM   2833  CD2 TYR C  51     -20.506 -12.321 -23.239  1.00 43.02           C  
ATOM   2834  C   TYR C  51     -19.119 -14.055 -25.862  1.00 38.66           C  
ATOM   2835  O   TYR C  51     -17.999 -13.738 -25.415  1.00 38.41           O  
ATOM   2836  N   PHE C  52     -19.665 -15.269 -25.723  1.00 36.79           N  
ATOM   2837  CA  PHE C  52     -19.036 -16.406 -24.997  1.00 36.13           C  
ATOM   2838  CB  PHE C  52     -19.961 -17.626 -24.979  1.00 34.87           C  
ATOM   2839  CG  PHE C  52     -19.366 -18.860 -24.347  1.00 33.73           C  
ATOM   2840  CD1 PHE C  52     -18.619 -19.754 -25.100  1.00 32.77           C  
ATOM   2841  CE1 PHE C  52     -18.071 -20.887 -24.518  1.00 32.81           C  
ATOM   2842  CZ  PHE C  52     -18.265 -21.142 -23.180  1.00 33.38           C  
ATOM   2843  CD2 PHE C  52     -19.555 -19.130 -23.001  1.00 33.42           C  
ATOM   2844  CE2 PHE C  52     -19.008 -20.266 -22.421  1.00 33.14           C  
ATOM   2845  C   PHE C  52     -17.688 -16.761 -25.642  1.00 37.99           C  
ATOM   2846  O   PHE C  52     -16.668 -16.797 -24.925  1.00 37.13           O  
ATOM   2847  N   TYR C  53     -17.687 -17.034 -26.950  1.00 39.43           N  
ATOM   2848  CA  TYR C  53     -16.505 -17.544 -27.699  1.00 41.10           C  
ATOM   2849  CB  TYR C  53     -16.950 -18.283 -28.965  1.00 39.76           C  
ATOM   2850  CG  TYR C  53     -17.654 -19.580 -28.662  1.00 38.64           C  
ATOM   2851  CD1 TYR C  53     -16.962 -20.652 -28.122  1.00 37.72           C  
ATOM   2852  CE1 TYR C  53     -17.599 -21.840 -27.806  1.00 37.30           C  
ATOM   2853  CZ  TYR C  53     -18.960 -21.968 -28.024  1.00 37.11           C  
ATOM   2854  OH  TYR C  53     -19.600 -23.131 -27.720  1.00 36.33           O  
ATOM   2855  CE2 TYR C  53     -19.671 -20.907 -28.555  1.00 37.14           C  
ATOM   2856  CD2 TYR C  53     -19.017 -19.724 -28.861  1.00 37.59           C  
ATOM   2857  C   TYR C  53     -15.511 -16.402 -27.957  1.00 44.20           C  
ATOM   2858  O   TYR C  53     -14.308 -16.694 -28.070  1.00 48.02           O  
ATOM   2859  N   GLU C  54     -15.988 -15.155 -28.019  1.00 47.54           N  
ATOM   2860  CA  GLU C  54     -15.139 -13.933 -28.085  1.00 49.89           C  
ATOM   2861  CB  GLU C  54     -16.008 -12.683 -28.242  1.00 52.18           C  
ATOM   2862  CG  GLU C  54     -15.213 -11.406 -28.450  1.00 54.77           C  
ATOM   2863  CD  GLU C  54     -16.051 -10.156 -28.663  1.00 56.87           C  
ATOM   2864  OE1 GLU C  54     -17.286 -10.235 -28.497  1.00 58.36           O  
ATOM   2865  OE2 GLU C  54     -15.464  -9.103 -28.995  1.00 58.09           O  
ATOM   2866  C   GLU C  54     -14.277 -13.851 -26.818  1.00 50.65           C  
ATOM   2867  O   GLU C  54     -13.071 -13.560 -26.943  1.00 51.10           O  
ATOM   2868  N   CYS C  55     -14.875 -14.098 -25.647  1.00 49.96           N  
ATOM   2869  CA  CYS C  55     -14.191 -14.086 -24.325  1.00 50.68           C  
ATOM   2870  CB  CYS C  55     -15.189 -14.160 -23.174  1.00 50.79           C  
ATOM   2871  SG  CYS C  55     -16.105 -12.617 -22.919  1.00 51.86           S  
ATOM   2872  C   CYS C  55     -13.192 -15.246 -24.236  1.00 50.84           C  
ATOM   2873  O   CYS C  55     -12.072 -15.012 -23.747  1.00 51.98           O  
ATOM   2874  N   MET C  56     -13.576 -16.439 -24.705  1.00 49.68           N  
ATOM   2875  CA  MET C  56     -12.781 -17.689 -24.552  1.00 50.15           C  
ATOM   2876  CB  MET C  56     -13.650 -18.932 -24.775  1.00 49.47           C  
ATOM   2877  CG  MET C  56     -14.549 -19.256 -23.597  1.00 48.58           C  
ATOM   2878  SD  MET C  56     -13.619 -19.762 -22.126  1.00 47.55           S  
ATOM   2879  CE  MET C  56     -14.723 -19.197 -20.833  1.00 47.95           C  
ATOM   2880  C   MET C  56     -11.597 -17.709 -25.531  1.00 51.07           C  
ATOM   2881  O   MET C  56     -10.512 -18.148 -25.112  1.00 51.22           O  
ATOM   2882  N   LEU C  57     -11.787 -17.271 -26.780  1.00 53.12           N  
ATOM   2883  CA  LEU C  57     -10.742 -17.342 -27.845  1.00 53.48           C  
ATOM   2884  CB  LEU C  57     -11.391 -17.165 -29.222  1.00 53.43           C  
ATOM   2885  CG  LEU C  57     -12.160 -18.378 -29.744  1.00 53.72           C  
ATOM   2886  CD1 LEU C  57     -12.998 -18.010 -30.958  1.00 55.20           C  
ATOM   2887  CD2 LEU C  57     -11.215 -19.521 -30.084  1.00 54.49           C  
ATOM   2888  C   LEU C  57      -9.652 -16.287 -27.601  1.00 53.25           C  
ATOM   2889  O   LEU C  57      -8.543 -16.457 -28.151  1.00 53.94           O  
ATOM   2890  N   ALA C  58      -9.953 -15.250 -26.810  1.00 52.76           N  
ATOM   2891  CA  ALA C  58      -9.015 -14.173 -26.408  1.00 51.86           C  
ATOM   2892  CB  ALA C  58      -9.777 -13.034 -25.775  1.00 51.78           C  
ATOM   2893  C   ALA C  58      -7.951 -14.729 -25.452  1.00 50.53           C  
ATOM   2894  O   ALA C  58      -6.783 -14.305 -25.556  1.00 51.00           O  
ATOM   2895  N   ASP C  59      -8.342 -15.629 -24.543  1.00 47.33           N  
ATOM   2896  CA  ASP C  59      -7.419 -16.280 -23.577  1.00 45.38           C  
ATOM   2897  CB  ASP C  59      -8.154 -16.784 -22.332  1.00 44.95           C  
ATOM   2898  CG  ASP C  59      -7.237 -17.344 -21.255  1.00 44.43           C  
ATOM   2899  OD1 ASP C  59      -6.027 -17.498 -21.521  1.00 43.52           O  
ATOM   2900  OD2 ASP C  59      -7.739 -17.622 -20.152  1.00 44.87           O  
ATOM   2901  C   ASP C  59      -6.702 -17.424 -24.288  1.00 43.56           C  
ATOM   2902  O   ASP C  59      -7.348 -18.370 -24.730  1.00 42.65           O  
ATOM   2903  N   PRO C  60      -5.354 -17.386 -24.414  1.00 43.02           N  
ATOM   2904  CA  PRO C  60      -4.616 -18.479 -25.050  1.00 43.13           C  
ATOM   2905  CB  PRO C  60      -3.151 -18.010 -25.021  1.00 43.27           C  
ATOM   2906  CG  PRO C  60      -3.103 -16.935 -23.956  1.00 42.15           C  
ATOM   2907  CD  PRO C  60      -4.471 -16.291 -23.980  1.00 42.50           C  
ATOM   2908  C   PRO C  60      -4.781 -19.834 -24.336  1.00 43.52           C  
ATOM   2909  O   PRO C  60      -4.681 -20.848 -24.998  1.00 43.19           O  
ATOM   2910  N   ASN C  61      -5.045 -19.822 -23.025  1.00 44.92           N  
ATOM   2911  CA  ASN C  61      -5.218 -21.040 -22.185  1.00 45.98           C  
ATOM   2912  CB  ASN C  61      -5.241 -20.700 -20.694  1.00 46.99           C  
ATOM   2913  CG  ASN C  61      -3.938 -20.098 -20.213  1.00 48.00           C  
ATOM   2914  OD1 ASN C  61      -2.863 -20.586 -20.555  1.00 50.08           O  
ATOM   2915  ND2 ASN C  61      -4.021 -19.040 -19.421  1.00 47.52           N  
ATOM   2916  C   ASN C  61      -6.498 -21.780 -22.595  1.00 47.35           C  
ATOM   2917  O   ASN C  61      -6.471 -23.028 -22.629  1.00 46.95           O  
ATOM   2918  N   ALA C  62      -7.571 -21.038 -22.887  1.00 47.46           N  
ATOM   2919  CA  ALA C  62      -8.877 -21.575 -23.337  1.00 47.82           C  
ATOM   2920  CB  ALA C  62      -9.982 -20.605 -22.999  1.00 47.68           C  
ATOM   2921  C   ALA C  62      -8.828 -21.870 -24.841  1.00 49.84           C  
ATOM   2922  O   ALA C  62      -9.434 -22.877 -25.265  1.00 49.12           O  
ATOM   2923  N   ALA C  63      -8.128 -21.029 -25.612  1.00 51.04           N  
ATOM   2924  CA  ALA C  63      -7.995 -21.129 -27.086  1.00 52.35           C  
ATOM   2925  CB  ALA C  63      -7.269 -19.922 -27.621  1.00 52.54           C  
ATOM   2926  C   ALA C  63      -7.279 -22.429 -27.480  1.00 54.02           C  
ATOM   2927  O   ALA C  63      -7.489 -22.886 -28.619  1.00 56.70           O  
ATOM   2928  N   PHE C  64      -6.468 -23.002 -26.583  1.00 55.47           N  
ATOM   2929  CA  PHE C  64      -5.765 -24.300 -26.782  1.00 57.15           C  
ATOM   2930  CB  PHE C  64      -4.842 -24.608 -25.599  1.00 57.96           C  
ATOM   2931  CG  PHE C  64      -4.018 -25.862 -25.759  1.00 60.43           C  
ATOM   2932  CD1 PHE C  64      -3.035 -25.945 -26.735  1.00 60.18           C  
ATOM   2933  CE1 PHE C  64      -2.279 -27.099 -26.885  1.00 60.12           C  
ATOM   2934  CZ  PHE C  64      -2.494 -28.179 -26.059  1.00 60.64           C  
ATOM   2935  CD2 PHE C  64      -4.224 -26.961 -24.936  1.00 60.89           C  
ATOM   2936  CE2 PHE C  64      -3.465 -28.112 -25.086  1.00 60.55           C  
ATOM   2937  C   PHE C  64      -6.787 -25.428 -26.990  1.00 57.46           C  
ATOM   2938  O   PHE C  64      -6.477 -26.376 -27.739  1.00 57.24           O  
ATOM   2939  N   PHE C  65      -7.956 -25.331 -26.342  1.00 56.74           N  
ATOM   2940  CA  PHE C  65      -9.059 -26.328 -26.397  1.00 55.70           C  
ATOM   2941  CB  PHE C  65      -9.720 -26.472 -25.023  1.00 53.56           C  
ATOM   2942  CG  PHE C  65      -8.792 -26.843 -23.893  1.00 51.49           C  
ATOM   2943  CD1 PHE C  65      -8.525 -28.172 -23.600  1.00 50.57           C  
ATOM   2944  CE1 PHE C  65      -7.684 -28.513 -22.551  1.00 49.79           C  
ATOM   2945  CZ  PHE C  65      -7.101 -27.529 -21.784  1.00 50.23           C  
ATOM   2946  CD2 PHE C  65      -8.204 -25.864 -23.106  1.00 50.98           C  
ATOM   2947  CE2 PHE C  65      -7.360 -26.205 -22.060  1.00 50.25           C  
ATOM   2948  C   PHE C  65     -10.110 -25.930 -27.445  1.00 57.38           C  
ATOM   2949  O   PHE C  65     -10.916 -26.802 -27.821  1.00 59.54           O  
ATOM   2950  N   LEU C  66     -10.114 -24.669 -27.895  1.00 59.63           N  
ATOM   2951  CA  LEU C  66     -11.156 -24.093 -28.793  1.00 61.07           C  
ATOM   2952  CB  LEU C  66     -11.995 -23.092 -27.992  1.00 60.39           C  
ATOM   2953  CG  LEU C  66     -12.965 -23.703 -26.983  1.00 59.83           C  
ATOM   2954  CD1 LEU C  66     -13.463 -22.650 -26.005  1.00 60.33           C  
ATOM   2955  CD2 LEU C  66     -14.135 -24.372 -27.689  1.00 59.11           C  
ATOM   2956  C   LEU C  66     -10.503 -23.405 -29.999  1.00 63.09           C  
ATOM   2957  O   LEU C  66      -9.871 -22.351 -29.800  1.00 65.91           O  
ATOM   2958  N   SER C  67     -10.683 -23.964 -31.202  1.00 64.50           N  
ATOM   2959  CA  SER C  67     -10.203 -23.402 -32.494  1.00 65.22           C  
ATOM   2960  CB  SER C  67      -9.742 -24.497 -33.428  1.00 65.03           C  
ATOM   2961  OG  SER C  67     -10.847 -25.195 -33.984  1.00 63.88           O  
ATOM   2962  C   SER C  67     -11.310 -22.551 -33.131  1.00 66.67           C  
ATOM   2963  O   SER C  67     -12.496 -22.853 -32.892  1.00 66.58           O  
ATOM   2964  N   ASP C  68     -10.930 -21.540 -33.921  1.00 67.69           N  
ATOM   2965  CA  ASP C  68     -11.861 -20.599 -34.605  1.00 69.72           C  
ATOM   2966  CB  ASP C  68     -11.093 -19.485 -35.324  1.00 71.18           C  
ATOM   2967  CG  ASP C  68     -11.909 -18.226 -35.572  1.00 72.82           C  
ATOM   2968  OD1 ASP C  68     -13.014 -18.341 -36.140  1.00 74.55           O  
ATOM   2969  OD2 ASP C  68     -11.434 -17.137 -35.193  1.00 73.15           O  
ATOM   2970  C   ASP C  68     -12.764 -21.386 -35.567  1.00 69.88           C  
ATOM   2971  O   ASP C  68     -13.923 -20.963 -35.760  1.00 69.22           O  
ATOM   2972  N   GLN C  69     -12.250 -22.483 -36.138  1.00 70.08           N  
ATOM   2973  CA  GLN C  69     -12.997 -23.416 -37.028  1.00 70.12           C  
ATOM   2974  CB  GLN C  69     -12.048 -24.459 -37.628  1.00 71.06           C  
ATOM   2975  CG  GLN C  69     -12.752 -25.539 -38.441  1.00 72.21           C  
ATOM   2976  CD  GLN C  69     -11.791 -26.565 -38.989  1.00 73.18           C  
ATOM   2977  OE1 GLN C  69     -10.828 -26.234 -39.678  1.00 74.08           O  
ATOM   2978  NE2 GLN C  69     -12.049 -27.830 -38.696  1.00 71.94           N  
ATOM   2979  C   GLN C  69     -14.118 -24.099 -36.233  1.00 67.96           C  
ATOM   2980  O   GLN C  69     -15.295 -23.934 -36.613  1.00 68.66           O  
ATOM   2981  N   LEU C  70     -13.753 -24.826 -35.172  1.00 65.52           N  
ATOM   2982  CA  LEU C  70     -14.661 -25.674 -34.346  1.00 64.41           C  
ATOM   2983  CB  LEU C  70     -13.848 -26.305 -33.210  1.00 63.26           C  
ATOM   2984  CG  LEU C  70     -14.561 -27.384 -32.396  1.00 63.54           C  
ATOM   2985  CD1 LEU C  70     -14.793 -28.635 -33.230  1.00 63.93           C  
ATOM   2986  CD2 LEU C  70     -13.771 -27.722 -31.142  1.00 63.14           C  
ATOM   2987  C   LEU C  70     -15.830 -24.845 -33.794  1.00 62.88           C  
ATOM   2988  O   LEU C  70     -16.912 -25.427 -33.593  1.00 61.97           O  
ATOM   2989  N   VAL C  71     -15.619 -23.547 -33.550  1.00 62.22           N  
ATOM   2990  CA  VAL C  71     -16.649 -22.602 -33.021  1.00 62.82           C  
ATOM   2991  CB  VAL C  71     -16.001 -21.325 -32.447  1.00 62.46           C  
ATOM   2992  CG1 VAL C  71     -17.024 -20.228 -32.189  1.00 62.21           C  
ATOM   2993  CG2 VAL C  71     -15.204 -21.620 -31.185  1.00 61.87           C  
ATOM   2994  C   VAL C  71     -17.648 -22.269 -34.137  1.00 62.98           C  
ATOM   2995  O   VAL C  71     -18.846 -22.574 -33.964  1.00 63.11           O  
ATOM   2996  N   LYS C  72     -17.162 -21.681 -35.237  1.00 62.32           N  
ATOM   2997  CA  LYS C  72     -17.984 -21.123 -36.350  1.00 61.98           C  
ATOM   2998  CB  LYS C  72     -17.087 -20.484 -37.416  1.00 63.97           C  
ATOM   2999  CG  LYS C  72     -16.547 -19.101 -37.070  1.00 65.25           C  
ATOM   3000  CD  LYS C  72     -15.508 -18.590 -38.049  1.00 65.90           C  
ATOM   3001  CE  LYS C  72     -16.064 -18.283 -39.424  1.00 67.22           C  
ATOM   3002  NZ  LYS C  72     -16.917 -17.070 -39.421  1.00 68.33           N  
ATOM   3003  C   LYS C  72     -18.857 -22.207 -37.000  1.00 59.90           C  
ATOM   3004  O   LYS C  72     -19.876 -21.835 -37.616  1.00 59.72           O  
ATOM   3005  N   THR C  73     -18.477 -23.485 -36.880  1.00 57.77           N  
ATOM   3006  CA  THR C  73     -19.065 -24.617 -37.648  1.00 55.55           C  
ATOM   3007  CB  THR C  73     -17.962 -25.418 -38.349  1.00 55.70           C  
ATOM   3008  OG1 THR C  73     -17.134 -26.009 -37.346  1.00 57.51           O  
ATOM   3009  CG2 THR C  73     -17.121 -24.570 -39.278  1.00 55.08           C  
ATOM   3010  C   THR C  73     -19.912 -25.539 -36.758  1.00 53.51           C  
ATOM   3011  O   THR C  73     -20.748 -26.266 -37.330  1.00 52.66           O  
ATOM   3012  N   LYS C  74     -19.713 -25.535 -35.434  1.00 52.42           N  
ATOM   3013  CA  LYS C  74     -20.358 -26.512 -34.512  1.00 51.08           C  
ATOM   3014  CB  LYS C  74     -19.431 -27.709 -34.277  1.00 50.02           C  
ATOM   3015  CG  LYS C  74     -19.978 -28.763 -33.324  1.00 50.47           C  
ATOM   3016  CD  LYS C  74     -19.056 -29.940 -33.136  1.00 50.78           C  
ATOM   3017  CE  LYS C  74     -19.605 -30.959 -32.162  1.00 52.21           C  
ATOM   3018  NZ  LYS C  74     -18.836 -32.224 -32.207  1.00 53.26           N  
ATOM   3019  C   LYS C  74     -20.751 -25.847 -33.185  1.00 50.30           C  
ATOM   3020  O   LYS C  74     -21.948 -25.551 -33.014  1.00 49.46           O  
ATOM   3021  N   LEU C  75     -19.784 -25.634 -32.284  1.00 47.55           N  
ATOM   3022  CA  LEU C  75     -20.028 -25.336 -30.845  1.00 46.07           C  
ATOM   3023  CB  LEU C  75     -18.690 -25.250 -30.101  1.00 46.26           C  
ATOM   3024  CG  LEU C  75     -18.068 -26.588 -29.699  1.00 46.07           C  
ATOM   3025  CD1 LEU C  75     -16.671 -26.388 -29.128  1.00 46.40           C  
ATOM   3026  CD2 LEU C  75     -18.945 -27.325 -28.699  1.00 46.83           C  
ATOM   3027  C   LEU C  75     -20.851 -24.049 -30.689  1.00 44.34           C  
ATOM   3028  O   LEU C  75     -21.575 -23.954 -29.681  1.00 44.56           O  
ATOM   3029  N   HIS C  76     -20.766 -23.108 -31.638  1.00 42.45           N  
ATOM   3030  CA  HIS C  76     -21.610 -21.881 -31.668  1.00 42.98           C  
ATOM   3031  CB  HIS C  76     -21.224 -20.961 -32.834  1.00 42.39           C  
ATOM   3032  CG  HIS C  76     -21.963 -19.666 -32.841  1.00 41.89           C  
ATOM   3033  ND1 HIS C  76     -23.288 -19.572 -33.220  1.00 42.02           N  
ATOM   3034  CE1 HIS C  76     -23.683 -18.318 -33.130  1.00 42.32           C  
ATOM   3035  NE2 HIS C  76     -22.650 -17.586 -32.699  1.00 41.91           N  
ATOM   3036  CD2 HIS C  76     -21.575 -18.414 -32.514  1.00 42.45           C  
ATOM   3037  C   HIS C  76     -23.091 -22.279 -31.723  1.00 43.17           C  
ATOM   3038  O   HIS C  76     -23.904 -21.612 -31.055  1.00 43.51           O  
ATOM   3039  N   ALA C  77     -23.419 -23.324 -32.489  1.00 42.74           N  
ATOM   3040  CA  ALA C  77     -24.788 -23.873 -32.635  1.00 42.76           C  
ATOM   3041  CB  ALA C  77     -24.870 -24.758 -33.857  1.00 42.51           C  
ATOM   3042  C   ALA C  77     -25.173 -24.632 -31.359  1.00 42.14           C  
ATOM   3043  O   ALA C  77     -26.325 -24.481 -30.907  1.00 42.47           O  
ATOM   3044  N   SER C  78     -24.240 -25.413 -30.806  1.00 42.72           N  
ATOM   3045  CA  SER C  78     -24.422 -26.233 -29.578  1.00 43.55           C  
ATOM   3046  CB  SER C  78     -23.245 -27.146 -29.354  1.00 45.92           C  
ATOM   3047  OG  SER C  78     -22.989 -27.936 -30.506  1.00 48.25           O  
ATOM   3048  C   SER C  78     -24.657 -25.327 -28.362  1.00 42.19           C  
ATOM   3049  O   SER C  78     -25.423 -25.735 -27.467  1.00 40.16           O  
ATOM   3050  N   MET C  79     -24.017 -24.152 -28.330  1.00 40.44           N  
ATOM   3051  CA  MET C  79     -24.162 -23.149 -27.239  1.00 38.89           C  
ATOM   3052  CB  MET C  79     -23.156 -22.002 -27.396  1.00 37.54           C  
ATOM   3053  CG  MET C  79     -23.246 -20.945 -26.302  1.00 37.04           C  
ATOM   3054  SD  MET C  79     -23.124 -21.631 -24.628  1.00 35.03           S  
ATOM   3055  CE  MET C  79     -21.443 -22.252 -24.647  1.00 35.25           C  
ATOM   3056  C   MET C  79     -25.592 -22.593 -27.260  1.00 39.09           C  
ATOM   3057  O   MET C  79     -26.228 -22.562 -26.184  1.00 38.01           O  
ATOM   3058  N   GLN C  80     -26.071 -22.175 -28.439  1.00 38.81           N  
ATOM   3059  CA  GLN C  80     -27.467 -21.707 -28.662  1.00 39.28           C  
ATOM   3060  CB  GLN C  80     -27.692 -21.363 -30.136  1.00 40.63           C  
ATOM   3061  CG  GLN C  80     -27.103 -20.018 -30.538  1.00 41.13           C  
ATOM   3062  CD  GLN C  80     -27.208 -19.752 -32.020  1.00 41.45           C  
ATOM   3063  OE1 GLN C  80     -28.034 -18.963 -32.470  1.00 41.77           O  
ATOM   3064  NE2 GLN C  80     -26.361 -20.413 -32.793  1.00 42.36           N  
ATOM   3065  C   GLN C  80     -28.441 -22.789 -28.177  1.00 38.74           C  
ATOM   3066  O   GLN C  80     -29.367 -22.448 -27.420  1.00 38.25           O  
ATOM   3067  N   ASP C  81     -28.219 -24.042 -28.590  1.00 38.21           N  
ATOM   3068  CA  ASP C  81     -29.018 -25.231 -28.183  1.00 37.34           C  
ATOM   3069  CB  ASP C  81     -28.495 -26.516 -28.832  1.00 38.06           C  
ATOM   3070  CG  ASP C  81     -28.870 -26.698 -30.293  1.00 39.17           C  
ATOM   3071  OD1 ASP C  81     -29.398 -25.743 -30.893  1.00 39.12           O  
ATOM   3072  OD2 ASP C  81     -28.634 -27.806 -30.818  1.00 40.55           O  
ATOM   3073  C   ASP C  81     -28.985 -25.383 -26.657  1.00 36.11           C  
ATOM   3074  O   ASP C  81     -30.052 -25.652 -26.067  1.00 34.20           O  
ATOM   3075  N   TRP C  82     -27.799 -25.252 -26.054  1.00 34.26           N  
ATOM   3076  CA  TRP C  82     -27.585 -25.366 -24.585  1.00 33.58           C  
ATOM   3077  CB  TRP C  82     -26.092 -25.305 -24.237  1.00 32.94           C  
ATOM   3078  CG  TRP C  82     -25.813 -25.430 -22.772  1.00 32.45           C  
ATOM   3079  CD1 TRP C  82     -25.604 -26.582 -22.071  1.00 31.66           C  
ATOM   3080  NE1 TRP C  82     -25.391 -26.300 -20.749  1.00 32.80           N  
ATOM   3081  CE2 TRP C  82     -25.464 -24.945 -20.560  1.00 32.62           C  
ATOM   3082  CD2 TRP C  82     -25.726 -24.357 -21.816  1.00 32.46           C  
ATOM   3083  CE3 TRP C  82     -25.845 -22.964 -21.897  1.00 32.70           C  
ATOM   3084  CZ3 TRP C  82     -25.697 -22.215 -20.750  1.00 32.34           C  
ATOM   3085  CH2 TRP C  82     -25.428 -22.818 -19.521  1.00 32.94           C  
ATOM   3086  CZ2 TRP C  82     -25.306 -24.184 -19.401  1.00 33.30           C  
ATOM   3087  C   TRP C  82     -28.386 -24.274 -23.868  1.00 32.35           C  
ATOM   3088  O   TRP C  82     -29.136 -24.612 -22.932  1.00 31.56           O  
ATOM   3089  N   LEU C  83     -28.238 -23.022 -24.310  1.00 32.20           N  
ATOM   3090  CA  LEU C  83     -28.972 -21.846 -23.770  1.00 32.62           C  
ATOM   3091  CB  LEU C  83     -28.601 -20.598 -24.578  1.00 32.39           C  
ATOM   3092  CG  LEU C  83     -27.256 -19.962 -24.228  1.00 31.94           C  
ATOM   3093  CD1 LEU C  83     -26.903 -18.868 -25.224  1.00 31.86           C  
ATOM   3094  CD2 LEU C  83     -27.268 -19.407 -22.812  1.00 31.82           C  
ATOM   3095  C   LEU C  83     -30.485 -22.106 -23.815  1.00 34.09           C  
ATOM   3096  O   LEU C  83     -31.150 -21.880 -22.783  1.00 33.47           O  
ATOM   3097  N   GLU C  84     -31.008 -22.559 -24.959  1.00 34.57           N  
ATOM   3098  CA  GLU C  84     -32.466 -22.795 -25.163  1.00 35.77           C  
ATOM   3099  CB  GLU C  84     -32.771 -23.183 -26.613  1.00 38.44           C  
ATOM   3100  CG  GLU C  84     -32.557 -22.054 -27.607  1.00 41.11           C  
ATOM   3101  CD  GLU C  84     -33.678 -21.031 -27.692  1.00 43.91           C  
ATOM   3102  OE1 GLU C  84     -34.003 -20.409 -26.656  1.00 45.88           O  
ATOM   3103  OE2 GLU C  84     -34.221 -20.852 -28.799  1.00 46.57           O  
ATOM   3104  C   GLU C  84     -32.948 -23.885 -24.198  1.00 33.43           C  
ATOM   3105  O   GLU C  84     -34.020 -23.700 -23.597  1.00 32.69           O  
ATOM   3106  N   SER C  85     -32.182 -24.974 -24.072  1.00 32.05           N  
ATOM   3107  CA  SER C  85     -32.488 -26.152 -23.218  1.00 31.03           C  
ATOM   3108  CB  SER C  85     -31.475 -27.243 -23.426  1.00 30.87           C  
ATOM   3109  OG  SER C  85     -31.617 -28.249 -22.434  1.00 31.45           O  
ATOM   3110  C   SER C  85     -32.561 -25.740 -21.742  1.00 30.73           C  
ATOM   3111  O   SER C  85     -33.520 -26.144 -21.053  1.00 30.50           O  
ATOM   3112  N   VAL C  86     -31.574 -24.975 -21.274  1.00 29.84           N  
ATOM   3113  CA  VAL C  86     -31.484 -24.484 -19.866  1.00 29.26           C  
ATOM   3114  CB  VAL C  86     -30.207 -23.647 -19.646  1.00 29.30           C  
ATOM   3115  CG1 VAL C  86     -30.263 -22.832 -18.361  1.00 29.14           C  
ATOM   3116  CG2 VAL C  86     -28.968 -24.527 -19.660  1.00 28.75           C  
ATOM   3117  C   VAL C  86     -32.752 -23.691 -19.534  1.00 28.71           C  
ATOM   3118  O   VAL C  86     -33.369 -23.970 -18.490  1.00 27.91           O  
ATOM   3119  N   TYR C  87     -33.145 -22.759 -20.404  1.00 28.75           N  
ATOM   3120  CA  TYR C  87     -34.227 -21.779 -20.129  1.00 28.87           C  
ATOM   3121  CB  TYR C  87     -33.858 -20.429 -20.747  1.00 29.13           C  
ATOM   3122  CG  TYR C  87     -32.776 -19.734 -19.960  1.00 29.65           C  
ATOM   3123  CD1 TYR C  87     -33.090 -18.998 -18.831  1.00 29.18           C  
ATOM   3124  CE1 TYR C  87     -32.107 -18.387 -18.069  1.00 29.35           C  
ATOM   3125  CZ  TYR C  87     -30.776 -18.527 -18.418  1.00 29.31           C  
ATOM   3126  OH  TYR C  87     -29.810 -17.925 -17.660  1.00 29.42           O  
ATOM   3127  CE2 TYR C  87     -30.439 -19.281 -19.529  1.00 29.43           C  
ATOM   3128  CD2 TYR C  87     -31.436 -19.883 -20.283  1.00 29.59           C  
ATOM   3129  C   TYR C  87     -35.596 -22.338 -20.543  1.00 28.64           C  
ATOM   3130  O   TYR C  87     -36.602 -21.698 -20.188  1.00 28.70           O  
ATOM   3131  N   ALA C  88     -35.644 -23.498 -21.211  1.00 29.10           N  
ATOM   3132  CA  ALA C  88     -36.893 -24.216 -21.571  1.00 29.51           C  
ATOM   3133  CB  ALA C  88     -36.706 -24.994 -22.853  1.00 29.16           C  
ATOM   3134  C   ALA C  88     -37.332 -25.140 -20.426  1.00 30.07           C  
ATOM   3135  O   ALA C  88     -38.551 -25.406 -20.318  1.00 31.18           O  
ATOM   3136  N   ALA C  89     -36.386 -25.601 -19.603  1.00 30.45           N  
ATOM   3137  CA  ALA C  89     -36.579 -26.664 -18.586  1.00 31.40           C  
ATOM   3138  CB  ALA C  89     -35.341 -26.806 -17.737  1.00 31.53           C  
ATOM   3139  C   ALA C  89     -37.814 -26.376 -17.722  1.00 32.06           C  
ATOM   3140  O   ALA C  89     -38.737 -27.210 -17.732  1.00 31.64           O  
ATOM   3141  N   ALA C  90     -37.839 -25.246 -17.010  1.00 31.56           N  
ATOM   3142  CA  ALA C  90     -38.899 -24.919 -16.026  1.00 33.04           C  
ATOM   3143  CB  ALA C  90     -38.500 -23.742 -15.162  1.00 32.77           C  
ATOM   3144  C   ALA C  90     -40.235 -24.698 -16.738  1.00 33.15           C  
ATOM   3145  O   ALA C  90     -41.211 -25.365 -16.408  1.00 32.90           O  
ATOM   3146  N   PRO C  91     -40.339 -23.785 -17.735  1.00 33.75           N  
ATOM   3147  CA  PRO C  91     -41.620 -23.511 -18.391  1.00 34.06           C  
ATOM   3148  CB  PRO C  91     -41.275 -22.471 -19.468  1.00 33.97           C  
ATOM   3149  CG  PRO C  91     -39.997 -21.833 -18.977  1.00 33.81           C  
ATOM   3150  CD  PRO C  91     -39.257 -22.942 -18.265  1.00 33.64           C  
ATOM   3151  C   PRO C  91     -42.288 -24.725 -19.062  1.00 34.15           C  
ATOM   3152  O   PRO C  91     -43.505 -24.752 -19.096  1.00 33.88           O  
ATOM   3153  N   THR C  92     -41.499 -25.675 -19.581  1.00 34.46           N  
ATOM   3154  CA  THR C  92     -41.991 -26.899 -20.277  1.00 35.24           C  
ATOM   3155  CB  THR C  92     -41.144 -27.230 -21.513  1.00 35.23           C  
ATOM   3156  OG1 THR C  92     -39.828 -27.578 -21.078  1.00 34.86           O  
ATOM   3157  CG2 THR C  92     -41.081 -26.091 -22.508  1.00 35.30           C  
ATOM   3158  C   THR C  92     -42.001 -28.105 -19.327  1.00 36.45           C  
ATOM   3159  O   THR C  92     -42.460 -29.179 -19.767  1.00 35.19           O  
ATOM   3160  N   GLU C  93     -41.513 -27.938 -18.090  1.00 38.32           N  
ATOM   3161  CA  GLU C  93     -41.375 -29.012 -17.065  1.00 40.10           C  
ATOM   3162  CB  GLU C  93     -42.751 -29.506 -16.607  1.00 41.72           C  
ATOM   3163  CG  GLU C  93     -43.636 -28.416 -16.029  1.00 42.12           C  
ATOM   3164  CD  GLU C  93     -44.938 -28.929 -15.437  1.00 43.66           C  
ATOM   3165  OE1 GLU C  93     -45.268 -28.533 -14.304  1.00 46.35           O  
ATOM   3166  OE2 GLU C  93     -45.619 -29.726 -16.109  1.00 45.12           O  
ATOM   3167  C   GLU C  93     -40.541 -30.167 -17.639  1.00 41.70           C  
ATOM   3168  O   GLU C  93     -40.882 -31.336 -17.370  1.00 42.77           O  
ATOM   3169  N   GLU C  94     -39.482 -29.845 -18.390  1.00 42.33           N  
ATOM   3170  CA  GLU C  94     -38.591 -30.825 -19.065  1.00 43.07           C  
ATOM   3171  CB  GLU C  94     -38.430 -30.434 -20.537  1.00 44.83           C  
ATOM   3172  CG  GLU C  94     -38.240 -31.620 -21.464  1.00 47.07           C  
ATOM   3173  CD  GLU C  94     -39.442 -32.545 -21.574  1.00 47.60           C  
ATOM   3174  OE1 GLU C  94     -40.509 -32.085 -22.027  1.00 49.18           O  
ATOM   3175  OE2 GLU C  94     -39.312 -33.722 -21.193  1.00 48.53           O  
ATOM   3176  C   GLU C  94     -37.275 -30.889 -18.279  1.00 42.24           C  
ATOM   3177  O   GLU C  94     -36.200 -30.652 -18.865  1.00 41.80           O  
ATOM   3178  N   TYR C  95     -37.380 -31.209 -16.987  1.00 40.64           N  
ATOM   3179  CA  TYR C  95     -36.269 -31.203 -16.000  1.00 40.67           C  
ATOM   3180  CB  TYR C  95     -36.823 -31.217 -14.575  1.00 39.13           C  
ATOM   3181  CG  TYR C  95     -37.665 -30.017 -14.223  1.00 38.13           C  
ATOM   3182  CD1 TYR C  95     -37.103 -28.752 -14.151  1.00 37.13           C  
ATOM   3183  CE1 TYR C  95     -37.861 -27.641 -13.822  1.00 36.54           C  
ATOM   3184  CZ  TYR C  95     -39.213 -27.780 -13.563  1.00 37.15           C  
ATOM   3185  OH  TYR C  95     -39.961 -26.684 -13.243  1.00 35.87           O  
ATOM   3186  CE2 TYR C  95     -39.796 -29.035 -13.634  1.00 37.71           C  
ATOM   3187  CD2 TYR C  95     -39.021 -30.138 -13.962  1.00 37.19           C  
ATOM   3188  C   TYR C  95     -35.343 -32.398 -16.249  1.00 41.50           C  
ATOM   3189  O   TYR C  95     -34.127 -32.185 -16.372  1.00 42.01           O  
ATOM   3190  N   GLU C  96     -35.901 -33.610 -16.321  1.00 42.87           N  
ATOM   3191  CA  GLU C  96     -35.126 -34.872 -16.484  1.00 44.87           C  
ATOM   3192  CB  GLU C  96     -36.061 -36.085 -16.488  1.00 47.21           C  
ATOM   3193  CG  GLU C  96     -36.740 -36.325 -15.149  1.00 49.29           C  
ATOM   3194  CD  GLU C  96     -37.310 -37.720 -14.938  1.00 50.96           C  
ATOM   3195  OE1 GLU C  96     -37.567 -38.414 -15.942  1.00 52.73           O  
ATOM   3196  OE2 GLU C  96     -37.494 -38.111 -13.766  1.00 51.03           O  
ATOM   3197  C   GLU C  96     -34.277 -34.803 -17.762  1.00 45.41           C  
ATOM   3198  O   GLU C  96     -33.125 -35.273 -17.722  1.00 45.28           O  
ATOM   3199  N   ARG C  97     -34.808 -34.216 -18.842  1.00 46.08           N  
ATOM   3200  CA  ARG C  97     -34.146 -34.174 -20.176  1.00 46.37           C  
ATOM   3201  CB  ARG C  97     -35.154 -33.846 -21.282  1.00 48.21           C  
ATOM   3202  CG  ARG C  97     -34.706 -34.276 -22.672  1.00 50.44           C  
ATOM   3203  CD  ARG C  97     -35.828 -34.209 -23.693  1.00 52.87           C  
ATOM   3204  NE  ARG C  97     -36.172 -32.837 -24.050  1.00 54.98           N  
ATOM   3205  CZ  ARG C  97     -37.254 -32.469 -24.736  1.00 56.26           C  
ATOM   3206  NH2 ARG C  97     -37.459 -31.190 -25.001  1.00 57.04           N  
ATOM   3207  NH1 ARG C  97     -38.133 -33.369 -25.149  1.00 56.63           N  
ATOM   3208  C   ARG C  97     -32.998 -33.155 -20.161  1.00 44.52           C  
ATOM   3209  O   ARG C  97     -31.926 -33.475 -20.713  1.00 44.62           O  
ATOM   3210  N   THR C  98     -33.207 -31.974 -19.570  1.00 42.67           N  
ATOM   3211  CA  THR C  98     -32.157 -30.924 -19.442  1.00 41.39           C  
ATOM   3212  CB  THR C  98     -32.739 -29.587 -18.957  1.00 41.53           C  
ATOM   3213  OG1 THR C  98     -31.828 -28.553 -19.334  1.00 40.85           O  
ATOM   3214  CG2 THR C  98     -32.981 -29.524 -17.465  1.00 41.53           C  
ATOM   3215  C   THR C  98     -31.024 -31.476 -18.565  1.00 40.19           C  
ATOM   3216  O   THR C  98     -29.853 -31.262 -18.927  1.00 38.49           O  
ATOM   3217  N   VAL C  99     -31.368 -32.190 -17.485  1.00 39.58           N  
ATOM   3218  CA  VAL C  99     -30.408 -32.831 -16.534  1.00 40.11           C  
ATOM   3219  CB  VAL C  99     -31.139 -33.484 -15.343  1.00 40.53           C  
ATOM   3220  CG1 VAL C  99     -30.301 -34.563 -14.670  1.00 40.71           C  
ATOM   3221  CG2 VAL C  99     -31.587 -32.445 -14.328  1.00 40.41           C  
ATOM   3222  C   VAL C  99     -29.550 -33.850 -17.291  1.00 40.79           C  
ATOM   3223  O   VAL C  99     -28.323 -33.858 -17.068  1.00 40.35           O  
ATOM   3224  N   ALA C 100     -30.175 -34.687 -18.127  1.00 40.83           N  
ATOM   3225  CA  ALA C 100     -29.502 -35.698 -18.977  1.00 41.27           C  
ATOM   3226  CB  ALA C 100     -30.524 -36.478 -19.771  1.00 41.85           C  
ATOM   3227  C   ALA C 100     -28.492 -34.997 -19.893  1.00 41.35           C  
ATOM   3228  O   ALA C 100     -27.345 -35.479 -19.994  1.00 40.57           O  
ATOM   3229  N   PHE C 101     -28.906 -33.887 -20.515  1.00 41.60           N  
ATOM   3230  CA  PHE C 101     -28.092 -33.076 -21.459  1.00 42.13           C  
ATOM   3231  CB  PHE C 101     -28.956 -31.985 -22.100  1.00 43.26           C  
ATOM   3232  CG  PHE C 101     -28.292 -31.171 -23.184  1.00 44.06           C  
ATOM   3233  CD1 PHE C 101     -27.318 -31.718 -24.009  1.00 45.49           C  
ATOM   3234  CE1 PHE C 101     -26.723 -30.959 -25.006  1.00 45.62           C  
ATOM   3235  CZ  PHE C 101     -27.107 -29.654 -25.205  1.00 45.45           C  
ATOM   3236  CD2 PHE C 101     -28.672 -29.857 -23.404  1.00 44.71           C  
ATOM   3237  CE2 PHE C 101     -28.082 -29.103 -24.406  1.00 45.35           C  
ATOM   3238  C   PHE C 101     -26.864 -32.505 -20.734  1.00 42.50           C  
ATOM   3239  O   PHE C 101     -25.764 -32.548 -21.320  1.00 41.97           O  
ATOM   3240  N   GLN C 102     -27.036 -32.015 -19.500  1.00 41.06           N  
ATOM   3241  CA  GLN C 102     -25.939 -31.424 -18.682  1.00 40.98           C  
ATOM   3242  CB  GLN C 102     -26.476 -30.824 -17.378  1.00 40.52           C  
ATOM   3243  CG  GLN C 102     -27.476 -29.689 -17.573  1.00 39.68           C  
ATOM   3244  CD  GLN C 102     -26.979 -28.604 -18.497  1.00 39.30           C  
ATOM   3245  OE1 GLN C 102     -25.798 -28.268 -18.509  1.00 38.69           O  
ATOM   3246  NE2 GLN C 102     -27.886 -28.038 -19.278  1.00 39.13           N  
ATOM   3247  C   GLN C 102     -24.885 -32.498 -18.383  1.00 42.21           C  
ATOM   3248  O   GLN C 102     -23.683 -32.192 -18.500  1.00 38.76           O  
ATOM   3249  N   ARG C 103     -25.320 -33.706 -18.009  1.00 44.22           N  
ATOM   3250  CA  ARG C 103     -24.429 -34.861 -17.715  1.00 46.92           C  
ATOM   3251  CB  ARG C 103     -25.243 -36.034 -17.156  1.00 50.15           C  
ATOM   3252  CG  ARG C 103     -25.832 -35.763 -15.778  1.00 52.24           C  
ATOM   3253  CD  ARG C 103     -26.512 -36.968 -15.157  1.00 54.91           C  
ATOM   3254  NE  ARG C 103     -25.562 -38.018 -14.808  1.00 57.33           N  
ATOM   3255  CZ  ARG C 103     -25.869 -39.140 -14.162  1.00 58.14           C  
ATOM   3256  NH2 ARG C 103     -24.926 -40.028 -13.898  1.00 59.98           N  
ATOM   3257  NH1 ARG C 103     -27.114 -39.376 -13.781  1.00 58.71           N  
ATOM   3258  C   ARG C 103     -23.647 -35.235 -18.982  1.00 45.91           C  
ATOM   3259  O   ARG C 103     -22.442 -35.516 -18.860  1.00 47.06           O  
ATOM   3260  N   LYS C 104     -24.299 -35.208 -20.150  1.00 46.56           N  
ATOM   3261  CA  LYS C 104     -23.669 -35.464 -21.477  1.00 46.82           C  
ATOM   3262  CB  LYS C 104     -24.714 -35.386 -22.595  1.00 48.22           C  
ATOM   3263  CG  LYS C 104     -24.190 -35.666 -24.000  1.00 50.13           C  
ATOM   3264  CD  LYS C 104     -24.876 -34.851 -25.077  1.00 51.46           C  
ATOM   3265  CE  LYS C 104     -24.251 -35.027 -26.445  1.00 52.52           C  
ATOM   3266  NZ  LYS C 104     -24.458 -36.397 -26.970  1.00 52.72           N  
ATOM   3267  C   LYS C 104     -22.546 -34.445 -21.717  1.00 45.51           C  
ATOM   3268  O   LYS C 104     -21.424 -34.867 -22.046  1.00 43.84           O  
ATOM   3269  N   VAL C 105     -22.842 -33.153 -21.562  1.00 45.58           N  
ATOM   3270  CA  VAL C 105     -21.876 -32.037 -21.796  1.00 46.49           C  
ATOM   3271  CB  VAL C 105     -22.569 -30.663 -21.700  1.00 46.06           C  
ATOM   3272  CG1 VAL C 105     -21.574 -29.517 -21.800  1.00 46.42           C  
ATOM   3273  CG2 VAL C 105     -23.656 -30.516 -22.751  1.00 46.27           C  
ATOM   3274  C   VAL C 105     -20.722 -32.166 -20.792  1.00 46.56           C  
ATOM   3275  O   VAL C 105     -19.561 -31.949 -21.195  1.00 44.71           O  
ATOM   3276  N   GLY C 106     -21.039 -32.517 -19.541  1.00 48.21           N  
ATOM   3277  CA  GLY C 106     -20.067 -32.729 -18.451  1.00 50.21           C  
ATOM   3278  C   GLY C 106     -19.120 -33.880 -18.747  1.00 52.26           C  
ATOM   3279  O   GLY C 106     -17.917 -33.740 -18.454  1.00 54.21           O  
ATOM   3280  N   GLU C 107     -19.645 -34.982 -19.295  1.00 53.67           N  
ATOM   3281  CA  GLU C 107     -18.863 -36.187 -19.687  1.00 55.19           C  
ATOM   3282  CB  GLU C 107     -19.796 -37.286 -20.205  1.00 57.87           C  
ATOM   3283  CG  GLU C 107     -19.080 -38.462 -20.852  1.00 60.43           C  
ATOM   3284  CD  GLU C 107     -18.037 -39.146 -19.984  1.00 63.49           C  
ATOM   3285  OE1 GLU C 107     -17.063 -39.683 -20.550  1.00 64.84           O  
ATOM   3286  OE2 GLU C 107     -18.203 -39.148 -18.745  1.00 65.61           O  
ATOM   3287  C   GLU C 107     -17.819 -35.788 -20.736  1.00 53.25           C  
ATOM   3288  O   GLU C 107     -16.665 -36.236 -20.615  1.00 55.36           O  
ATOM   3289  N   VAL C 108     -18.214 -34.970 -21.714  1.00 52.43           N  
ATOM   3290  CA  VAL C 108     -17.344 -34.526 -22.845  1.00 53.76           C  
ATOM   3291  CB  VAL C 108     -18.148 -33.751 -23.909  1.00 52.97           C  
ATOM   3292  CG1 VAL C 108     -17.246 -33.088 -24.940  1.00 53.94           C  
ATOM   3293  CG2 VAL C 108     -19.168 -34.643 -24.599  1.00 53.86           C  
ATOM   3294  C   VAL C 108     -16.178 -33.699 -22.284  1.00 53.60           C  
ATOM   3295  O   VAL C 108     -15.021 -34.014 -22.627  1.00 53.36           O  
ATOM   3296  N   HIS C 109     -16.467 -32.699 -21.443  1.00 53.23           N  
ATOM   3297  CA  HIS C 109     -15.470 -31.745 -20.879  1.00 52.94           C  
ATOM   3298  CB  HIS C 109     -16.158 -30.632 -20.077  1.00 51.77           C  
ATOM   3299  CG  HIS C 109     -16.933 -29.674 -20.914  1.00 50.61           C  
ATOM   3300  ND1 HIS C 109     -18.118 -29.120 -20.482  1.00 52.53           N  
ATOM   3301  CE1 HIS C 109     -18.585 -28.314 -21.411  1.00 51.97           C  
ATOM   3302  NE2 HIS C 109     -17.737 -28.327 -22.442  1.00 49.60           N  
ATOM   3303  CD2 HIS C 109     -16.704 -29.172 -22.146  1.00 50.67           C  
ATOM   3304  C   HIS C 109     -14.443 -32.480 -20.006  1.00 53.57           C  
ATOM   3305  O   HIS C 109     -13.234 -32.227 -20.182  1.00 54.05           O  
ATOM   3306  N   ALA C 110     -14.912 -33.338 -19.094  1.00 53.35           N  
ATOM   3307  CA  ALA C 110     -14.079 -34.077 -18.114  1.00 54.02           C  
ATOM   3308  CB  ALA C 110     -14.962 -34.781 -17.113  1.00 53.50           C  
ATOM   3309  C   ALA C 110     -13.149 -35.064 -18.832  1.00 54.76           C  
ATOM   3310  O   ALA C 110     -12.059 -35.335 -18.290  1.00 53.49           O  
ATOM   3311  N   ARG C 111     -13.554 -35.569 -20.004  1.00 56.36           N  
ATOM   3312  CA  ARG C 111     -12.830 -36.626 -20.763  1.00 56.73           C  
ATOM   3313  CB  ARG C 111     -13.818 -37.445 -21.599  1.00 57.55           C  
ATOM   3314  CG  ARG C 111     -13.203 -38.657 -22.288  1.00 59.34           C  
ATOM   3315  CD  ARG C 111     -14.239 -39.681 -22.719  1.00 59.70           C  
ATOM   3316  NE  ARG C 111     -15.493 -39.059 -23.126  1.00 59.96           N  
ATOM   3317  CZ  ARG C 111     -15.710 -38.449 -24.289  1.00 59.99           C  
ATOM   3318  NH2 ARG C 111     -14.753 -38.369 -25.200  1.00 58.79           N  
ATOM   3319  NH1 ARG C 111     -16.896 -37.917 -24.537  1.00 60.58           N  
ATOM   3320  C   ARG C 111     -11.724 -36.009 -21.634  1.00 56.88           C  
ATOM   3321  O   ARG C 111     -10.725 -36.718 -21.887  1.00 58.74           O  
ATOM   3322  N   ILE C 112     -11.882 -34.754 -22.079  1.00 53.92           N  
ATOM   3323  CA  ILE C 112     -10.864 -34.027 -22.900  1.00 52.64           C  
ATOM   3324  CB  ILE C 112     -11.493 -33.408 -24.168  1.00 52.49           C  
ATOM   3325  CG1 ILE C 112     -12.393 -32.208 -23.856  1.00 52.54           C  
ATOM   3326  CG2 ILE C 112     -12.222 -34.474 -24.974  1.00 52.37           C  
ATOM   3327  CD1 ILE C 112     -13.100 -31.634 -25.063  1.00 53.22           C  
ATOM   3328  C   ILE C 112     -10.143 -32.982 -22.033  1.00 51.54           C  
ATOM   3329  O   ILE C 112      -9.452 -32.123 -22.613  1.00 53.33           O  
ATOM   3330  N   ASP C 113     -10.297 -33.057 -20.705  1.00 50.83           N  
ATOM   3331  CA  ASP C 113      -9.492 -32.309 -19.699  1.00 49.62           C  
ATOM   3332  CB  ASP C 113      -8.010 -32.680 -19.799  1.00 51.34           C  
ATOM   3333  CG  ASP C 113      -7.744 -34.166 -19.639  1.00 53.09           C  
ATOM   3334  OD1 ASP C 113      -8.117 -34.715 -18.583  1.00 53.44           O  
ATOM   3335  OD2 ASP C 113      -7.170 -34.763 -20.575  1.00 54.58           O  
ATOM   3336  C   ASP C 113      -9.687 -30.797 -19.870  1.00 47.51           C  
ATOM   3337  O   ASP C 113      -8.673 -30.068 -19.889  1.00 46.86           O  
ATOM   3338  N   ILE C 114     -10.937 -30.341 -19.987  1.00 44.63           N  
ATOM   3339  CA  ILE C 114     -11.294 -28.892 -19.950  1.00 43.38           C  
ATOM   3340  CB  ILE C 114     -12.709 -28.638 -20.511  1.00 43.96           C  
ATOM   3341  CG1 ILE C 114     -12.872 -29.165 -21.940  1.00 44.34           C  
ATOM   3342  CG2 ILE C 114     -13.073 -27.163 -20.414  1.00 44.27           C  
ATOM   3343  CD1 ILE C 114     -11.918 -28.558 -22.947  1.00 44.84           C  
ATOM   3344  C   ILE C 114     -11.167 -28.440 -18.499  1.00 41.24           C  
ATOM   3345  O   ILE C 114     -11.865 -28.968 -17.636  1.00 40.34           O  
ATOM   3346  N   PRO C 115     -10.251 -27.498 -18.169  1.00 39.50           N  
ATOM   3347  CA  PRO C 115     -10.154 -26.974 -16.806  1.00 38.96           C  
ATOM   3348  CB  PRO C 115      -9.141 -25.824 -16.914  1.00 39.01           C  
ATOM   3349  CG  PRO C 115      -8.315 -26.162 -18.139  1.00 39.47           C  
ATOM   3350  CD  PRO C 115      -9.252 -26.904 -19.071  1.00 39.04           C  
ATOM   3351  C   PRO C 115     -11.524 -26.478 -16.320  1.00 37.79           C  
ATOM   3352  O   PRO C 115     -12.145 -25.704 -17.029  1.00 37.38           O  
ATOM   3353  N   VAL C 116     -11.967 -26.955 -15.151  1.00 36.86           N  
ATOM   3354  CA  VAL C 116     -13.292 -26.616 -14.550  1.00 37.38           C  
ATOM   3355  CB  VAL C 116     -13.578 -27.443 -13.279  1.00 38.12           C  
ATOM   3356  CG1 VAL C 116     -12.633 -27.106 -12.134  1.00 38.12           C  
ATOM   3357  CG2 VAL C 116     -15.025 -27.294 -12.834  1.00 38.42           C  
ATOM   3358  C   VAL C 116     -13.352 -25.106 -14.277  1.00 36.95           C  
ATOM   3359  O   VAL C 116     -14.463 -24.544 -14.357  1.00 37.21           O  
ATOM   3360  N   HIS C 117     -12.210 -24.469 -13.986  1.00 36.15           N  
ATOM   3361  CA  HIS C 117     -12.116 -23.010 -13.699  1.00 35.22           C  
ATOM   3362  CB  HIS C 117     -10.730 -22.629 -13.149  1.00 35.76           C  
ATOM   3363  CG  HIS C 117      -9.664 -22.433 -14.179  1.00 35.31           C  
ATOM   3364  ND1 HIS C 117      -8.762 -23.427 -14.508  1.00 35.19           N  
ATOM   3365  CE1 HIS C 117      -7.932 -22.976 -15.428  1.00 34.61           C  
ATOM   3366  NE2 HIS C 117      -8.260 -21.710 -15.702  1.00 34.79           N  
ATOM   3367  CD2 HIS C 117      -9.331 -21.358 -14.926  1.00 35.16           C  
ATOM   3368  C   HIS C 117     -12.518 -22.203 -14.943  1.00 33.99           C  
ATOM   3369  O   HIS C 117     -13.092 -21.112 -14.766  1.00 33.62           O  
ATOM   3370  N   LEU C 118     -12.244 -22.717 -16.148  1.00 32.55           N  
ATOM   3371  CA  LEU C 118     -12.626 -22.061 -17.429  1.00 32.02           C  
ATOM   3372  CB  LEU C 118     -11.803 -22.654 -18.575  1.00 32.27           C  
ATOM   3373  CG  LEU C 118     -10.310 -22.332 -18.541  1.00 32.72           C  
ATOM   3374  CD1 LEU C 118      -9.589 -22.999 -19.699  1.00 32.45           C  
ATOM   3375  CD2 LEU C 118     -10.077 -20.828 -18.558  1.00 33.26           C  
ATOM   3376  C   LEU C 118     -14.132 -22.222 -17.684  1.00 31.53           C  
ATOM   3377  O   LEU C 118     -14.720 -21.302 -18.285  1.00 30.25           O  
ATOM   3378  N   VAL C 119     -14.726 -23.342 -17.252  1.00 30.78           N  
ATOM   3379  CA  VAL C 119     -16.195 -23.602 -17.354  1.00 31.18           C  
ATOM   3380  CB  VAL C 119     -16.557 -25.047 -16.954  1.00 31.27           C  
ATOM   3381  CG1 VAL C 119     -18.061 -25.278 -16.966  1.00 31.56           C  
ATOM   3382  CG2 VAL C 119     -15.860 -26.071 -17.838  1.00 30.77           C  
ATOM   3383  C   VAL C 119     -16.928 -22.569 -16.486  1.00 31.03           C  
ATOM   3384  O   VAL C 119     -17.905 -21.978 -16.983  1.00 31.52           O  
ATOM   3385  N   THR C 120     -16.463 -22.361 -15.249  1.00 31.23           N  
ATOM   3386  CA  THR C 120     -16.992 -21.361 -14.278  1.00 31.72           C  
ATOM   3387  CB  THR C 120     -16.193 -21.386 -12.967  1.00 32.78           C  
ATOM   3388  OG1 THR C 120     -16.467 -22.629 -12.321  1.00 34.15           O  
ATOM   3389  CG2 THR C 120     -16.535 -20.250 -12.027  1.00 34.55           C  
ATOM   3390  C   THR C 120     -16.990 -19.970 -14.926  1.00 31.44           C  
ATOM   3391  O   THR C 120     -18.024 -19.285 -14.836  1.00 30.26           O  
ATOM   3392  N   ARG C 121     -15.872 -19.583 -15.555  1.00 31.31           N  
ATOM   3393  CA  ARG C 121     -15.692 -18.273 -16.241  1.00 31.36           C  
ATOM   3394  CB  ARG C 121     -14.256 -18.122 -16.755  1.00 32.13           C  
ATOM   3395  CG  ARG C 121     -13.944 -16.741 -17.317  1.00 32.30           C  
ATOM   3396  CD  ARG C 121     -12.689 -16.755 -18.161  1.00 32.90           C  
ATOM   3397  NE  ARG C 121     -11.508 -17.042 -17.362  1.00 33.16           N  
ATOM   3398  CZ  ARG C 121     -10.321 -17.390 -17.852  1.00 33.87           C  
ATOM   3399  NH2 ARG C 121      -9.309 -17.620 -17.032  1.00 33.40           N  
ATOM   3400  NH1 ARG C 121     -10.144 -17.507 -19.158  1.00 34.00           N  
ATOM   3401  C   ARG C 121     -16.689 -18.157 -17.400  1.00 31.11           C  
ATOM   3402  O   ARG C 121     -17.231 -17.055 -17.601  1.00 30.28           O  
ATOM   3403  N   GLY C 122     -16.900 -19.252 -18.138  1.00 30.16           N  
ATOM   3404  CA  GLY C 122     -17.890 -19.349 -19.227  1.00 29.67           C  
ATOM   3405  C   GLY C 122     -19.294 -19.048 -18.732  1.00 28.61           C  
ATOM   3406  O   GLY C 122     -19.975 -18.224 -19.367  1.00 28.92           O  
ATOM   3407  N   ALA C 123     -19.707 -19.693 -17.636  1.00 28.37           N  
ATOM   3408  CA  ALA C 123     -21.005 -19.477 -16.951  1.00 27.99           C  
ATOM   3409  CB  ALA C 123     -21.135 -20.420 -15.782  1.00 28.14           C  
ATOM   3410  C   ALA C 123     -21.120 -18.015 -16.499  1.00 28.00           C  
ATOM   3411  O   ALA C 123     -22.196 -17.424 -16.687  1.00 30.52           O  
ATOM   3412  N   CYS C 124     -20.043 -17.462 -15.934  1.00 27.52           N  
ATOM   3413  CA  CYS C 124     -19.946 -16.055 -15.458  1.00 26.91           C  
ATOM   3414  CB  CYS C 124     -18.584 -15.788 -14.827  1.00 27.68           C  
ATOM   3415  SG  CYS C 124     -18.382 -14.086 -14.241  1.00 28.69           S  
ATOM   3416  C   CYS C 124     -20.205 -15.079 -16.618  1.00 26.46           C  
ATOM   3417  O   CYS C 124     -21.020 -14.148 -16.435  1.00 24.96           O  
ATOM   3418  N   ALA C 125     -19.545 -15.283 -17.764  1.00 25.50           N  
ATOM   3419  CA  ALA C 125     -19.713 -14.473 -18.995  1.00 25.45           C  
ATOM   3420  CB  ALA C 125     -18.796 -14.978 -20.078  1.00 25.64           C  
ATOM   3421  C   ALA C 125     -21.182 -14.493 -19.444  1.00 25.00           C  
ATOM   3422  O   ALA C 125     -21.716 -13.420 -19.774  1.00 24.38           O  
ATOM   3423  N   LEU C 126     -21.820 -15.667 -19.447  1.00 25.62           N  
ATOM   3424  CA  LEU C 126     -23.234 -15.831 -19.885  1.00 25.46           C  
ATOM   3425  CB  LEU C 126     -23.565 -17.321 -20.009  1.00 25.52           C  
ATOM   3426  CG  LEU C 126     -22.857 -18.037 -21.159  1.00 25.99           C  
ATOM   3427  CD1 LEU C 126     -23.012 -19.544 -21.046  1.00 26.15           C  
ATOM   3428  CD2 LEU C 126     -23.364 -17.542 -22.503  1.00 26.17           C  
ATOM   3429  C   LEU C 126     -24.174 -15.116 -18.906  1.00 25.42           C  
ATOM   3430  O   LEU C 126     -25.056 -14.395 -19.387  1.00 25.98           O  
ATOM   3431  N   ILE C 127     -23.986 -15.285 -17.593  1.00 25.78           N  
ATOM   3432  CA  ILE C 127     -24.834 -14.625 -16.549  1.00 25.26           C  
ATOM   3433  CB  ILE C 127     -24.445 -15.095 -15.131  1.00 24.67           C  
ATOM   3434  CG1 ILE C 127     -24.858 -16.552 -14.900  1.00 24.76           C  
ATOM   3435  CG2 ILE C 127     -25.022 -14.174 -14.062  1.00 24.45           C  
ATOM   3436  CD1 ILE C 127     -24.148 -17.224 -13.747  1.00 24.30           C  
ATOM   3437  C   ILE C 127     -24.736 -13.103 -16.722  1.00 25.07           C  
ATOM   3438  O   ILE C 127     -25.793 -12.439 -16.709  1.00 24.35           O  
ATOM   3439  N   ARG C 128     -23.520 -12.575 -16.899  1.00 25.65           N  
ATOM   3440  CA  ARG C 128     -23.257 -11.118 -17.055  1.00 26.79           C  
ATOM   3441  CB  ARG C 128     -21.768 -10.830 -17.273  1.00 27.55           C  
ATOM   3442  CG  ARG C 128     -21.444  -9.351 -17.439  1.00 28.30           C  
ATOM   3443  CD  ARG C 128     -19.961  -9.062 -17.346  1.00 29.44           C  
ATOM   3444  NE  ARG C 128     -19.193  -9.836 -18.314  1.00 31.39           N  
ATOM   3445  CZ  ARG C 128     -18.414 -10.886 -18.041  1.00 32.03           C  
ATOM   3446  NH2 ARG C 128     -17.772 -11.490 -19.026  1.00 32.80           N  
ATOM   3447  NH1 ARG C 128     -18.261 -11.329 -16.803  1.00 31.70           N  
ATOM   3448  C   ARG C 128     -24.067 -10.566 -18.232  1.00 26.74           C  
ATOM   3449  O   ARG C 128     -24.801  -9.581 -18.029  1.00 25.76           O  
ATOM   3450  N   ARG C 129     -23.937 -11.166 -19.417  1.00 27.65           N  
ATOM   3451  CA  ARG C 129     -24.505 -10.584 -20.660  1.00 28.91           C  
ATOM   3452  CB  ARG C 129     -23.916 -11.237 -21.916  1.00 31.02           C  
ATOM   3453  CG  ARG C 129     -24.177 -10.453 -23.196  1.00 32.92           C  
ATOM   3454  CD  ARG C 129     -23.869  -8.970 -23.052  1.00 35.19           C  
ATOM   3455  NE  ARG C 129     -24.223  -8.185 -24.224  1.00 37.59           N  
ATOM   3456  CZ  ARG C 129     -24.204  -6.855 -24.286  1.00 39.77           C  
ATOM   3457  NH2 ARG C 129     -24.545  -6.246 -25.408  1.00 41.60           N  
ATOM   3458  NH1 ARG C 129     -23.853  -6.133 -23.233  1.00 40.48           N  
ATOM   3459  C   ARG C 129     -26.037 -10.679 -20.615  1.00 28.30           C  
ATOM   3460  O   ARG C 129     -26.687  -9.672 -20.957  1.00 27.66           O  
ATOM   3461  N   ILE C 130     -26.590 -11.819 -20.177  1.00 26.88           N  
ATOM   3462  CA  ILE C 130     -28.065 -12.032 -20.049  1.00 26.39           C  
ATOM   3463  CB  ILE C 130     -28.403 -13.459 -19.564  1.00 26.83           C  
ATOM   3464  CG1 ILE C 130     -28.007 -14.517 -20.600  1.00 26.68           C  
ATOM   3465  CG2 ILE C 130     -29.879 -13.573 -19.199  1.00 26.78           C  
ATOM   3466  CD1 ILE C 130     -27.978 -15.934 -20.068  1.00 27.41           C  
ATOM   3467  C   ILE C 130     -28.635 -10.951 -19.119  1.00 26.23           C  
ATOM   3468  O   ILE C 130     -29.646 -10.327 -19.499  1.00 25.68           O  
ATOM   3469  N   CYS C 131     -27.998 -10.726 -17.964  1.00 25.20           N  
ATOM   3470  CA  CYS C 131     -28.431  -9.741 -16.933  1.00 25.42           C  
ATOM   3471  CB  CYS C 131     -27.680  -9.946 -15.622  1.00 24.93           C  
ATOM   3472  SG  CYS C 131     -28.182 -11.452 -14.741  1.00 24.24           S  
ATOM   3473  C   CYS C 131     -28.269  -8.307 -17.466  1.00 26.16           C  
ATOM   3474  O   CYS C 131     -29.138  -7.469 -17.152  1.00 25.47           O  
ATOM   3475  N   GLU C 132     -27.216  -8.032 -18.243  1.00 26.31           N  
ATOM   3476  CA  GLU C 132     -27.035  -6.734 -18.957  1.00 27.49           C  
ATOM   3477  CB  GLU C 132     -25.703  -6.704 -19.714  1.00 27.18           C  
ATOM   3478  CG  GLU C 132     -24.520  -6.356 -18.830  1.00 27.13           C  
ATOM   3479  CD  GLU C 132     -23.147  -6.538 -19.454  1.00 27.32           C  
ATOM   3480  OE1 GLU C 132     -23.068  -7.007 -20.610  1.00 27.82           O  
ATOM   3481  OE2 GLU C 132     -22.154  -6.220 -18.772  1.00 26.80           O  
ATOM   3482  C   GLU C 132     -28.225  -6.511 -19.902  1.00 28.45           C  
ATOM   3483  O   GLU C 132     -28.834  -5.418 -19.844  1.00 27.37           O  
ATOM   3484  N   LEU C 133     -28.566  -7.522 -20.709  1.00 29.20           N  
ATOM   3485  CA  LEU C 133     -29.694  -7.477 -21.679  1.00 30.58           C  
ATOM   3486  CB  LEU C 133     -29.709  -8.759 -22.518  1.00 31.24           C  
ATOM   3487  CG  LEU C 133     -28.592  -8.891 -23.553  1.00 31.57           C  
ATOM   3488  CD1 LEU C 133     -28.592 -10.284 -24.161  1.00 31.92           C  
ATOM   3489  CD2 LEU C 133     -28.720  -7.837 -24.644  1.00 32.13           C  
ATOM   3490  C   LEU C 133     -31.026  -7.282 -20.940  1.00 31.26           C  
ATOM   3491  O   LEU C 133     -31.847  -6.484 -21.434  1.00 30.96           O  
ATOM   3492  N   LEU C 134     -31.237  -7.968 -19.810  1.00 31.93           N  
ATOM   3493  CA  LEU C 134     -32.484  -7.852 -18.997  1.00 33.51           C  
ATOM   3494  CB  LEU C 134     -32.475  -8.879 -17.858  1.00 32.55           C  
ATOM   3495  CG  LEU C 134     -32.860 -10.307 -18.242  1.00 32.61           C  
ATOM   3496  CD1 LEU C 134     -32.577 -11.267 -17.098  1.00 32.35           C  
ATOM   3497  CD2 LEU C 134     -34.325 -10.391 -18.656  1.00 32.44           C  
ATOM   3498  C   LEU C 134     -32.616  -6.426 -18.444  1.00 35.42           C  
ATOM   3499  O   LEU C 134     -33.752  -5.912 -18.415  1.00 35.58           O  
ATOM   3500  N   ASP C 135     -31.500  -5.817 -18.024  1.00 37.85           N  
ATOM   3501  CA  ASP C 135     -31.459  -4.489 -17.352  1.00 41.28           C  
ATOM   3502  CB  ASP C 135     -30.028  -4.089 -16.983  1.00 41.93           C  
ATOM   3503  CG  ASP C 135     -29.946  -2.807 -16.170  1.00 42.75           C  
ATOM   3504  OD1 ASP C 135     -30.860  -2.567 -15.360  1.00 43.39           O  
ATOM   3505  OD2 ASP C 135     -28.975  -2.054 -16.364  1.00 44.12           O  
ATOM   3506  C   ASP C 135     -32.085  -3.410 -18.246  1.00 43.47           C  
ATOM   3507  O   ASP C 135     -32.737  -2.496 -17.697  1.00 45.90           O  
ATOM   3508  N   ARG C 136     -31.894  -3.511 -19.563  1.00 45.43           N  
ATOM   3509  CA  ARG C 136     -32.323  -2.482 -20.548  1.00 48.38           C  
ATOM   3510  CB  ARG C 136     -31.164  -2.185 -21.507  1.00 50.58           C  
ATOM   3511  CG  ARG C 136     -30.827  -3.312 -22.473  1.00 52.43           C  
ATOM   3512  CD  ARG C 136     -29.345  -3.345 -22.799  1.00 53.74           C  
ATOM   3513  NE  ARG C 136     -29.051  -4.064 -24.033  1.00 54.64           N  
ATOM   3514  CZ  ARG C 136     -27.834  -4.219 -24.552  1.00 55.59           C  
ATOM   3515  NH2 ARG C 136     -26.776  -3.707 -23.944  1.00 55.81           N  
ATOM   3516  NH1 ARG C 136     -27.683  -4.886 -25.685  1.00 56.13           N  
ATOM   3517  C   ARG C 136     -33.608  -2.931 -21.264  1.00 48.90           C  
ATOM   3518  O   ARG C 136     -33.871  -2.418 -22.369  1.00 49.03           O  
ATOM   3519  N   ASP C 137     -34.385  -3.830 -20.647  1.00 49.44           N  
ATOM   3520  CA  ASP C 137     -35.758  -4.209 -21.082  1.00 50.83           C  
ATOM   3521  CB  ASP C 137     -35.987  -5.719 -20.957  1.00 51.96           C  
ATOM   3522  CG  ASP C 137     -37.307  -6.207 -21.536  1.00 52.86           C  
ATOM   3523  OD1 ASP C 137     -38.248  -5.397 -21.620  1.00 53.38           O  
ATOM   3524  OD2 ASP C 137     -37.382  -7.396 -21.901  1.00 52.73           O  
ATOM   3525  C   ASP C 137     -36.765  -3.401 -20.252  1.00 51.61           C  
ATOM   3526  O   ASP C 137     -37.045  -3.804 -19.105  1.00 51.13           O  
ATOM   3527  N   ALA C 138     -37.292  -2.313 -20.825  1.00 52.82           N  
ATOM   3528  CA  ALA C 138     -38.199  -1.341 -20.165  1.00 53.07           C  
ATOM   3529  CB  ALA C 138     -38.346  -0.106 -21.022  1.00 53.21           C  
ATOM   3530  C   ALA C 138     -39.565  -1.980 -19.871  1.00 52.84           C  
ATOM   3531  O   ALA C 138     -40.295  -1.420 -19.030  1.00 53.87           O  
ATOM   3532  N   SER C 139     -39.897  -3.094 -20.540  1.00 53.15           N  
ATOM   3533  CA  SER C 139     -41.137  -3.893 -20.330  1.00 52.89           C  
ATOM   3534  CB  SER C 139     -41.189  -5.080 -21.260  1.00 53.40           C  
ATOM   3535  OG  SER C 139     -40.667  -4.751 -22.539  1.00 54.99           O  
ATOM   3536  C   SER C 139     -41.240  -4.353 -18.870  1.00 52.25           C  
ATOM   3537  O   SER C 139     -42.372  -4.407 -18.349  1.00 52.08           O  
ATOM   3538  N   LEU C 140     -40.103  -4.680 -18.246  1.00 49.45           N  
ATOM   3539  CA  LEU C 140     -40.026  -5.236 -16.867  1.00 47.11           C  
ATOM   3540  CB  LEU C 140     -38.787  -6.133 -16.753  1.00 44.92           C  
ATOM   3541  CG  LEU C 140     -38.615  -7.185 -17.850  1.00 44.11           C  
ATOM   3542  CD1 LEU C 140     -37.379  -8.037 -17.597  1.00 43.61           C  
ATOM   3543  CD2 LEU C 140     -39.851  -8.064 -17.970  1.00 43.84           C  
ATOM   3544  C   LEU C 140     -39.961  -4.083 -15.859  1.00 46.33           C  
ATOM   3545  O   LEU C 140     -39.269  -3.091 -16.145  1.00 48.01           O  
ATOM   3546  N   SER C 141     -40.657  -4.216 -14.725  1.00 45.31           N  
ATOM   3547  CA  SER C 141     -40.529  -3.321 -13.545  1.00 44.31           C  
ATOM   3548  CB  SER C 141     -41.669  -3.518 -12.580  1.00 44.28           C  
ATOM   3549  OG  SER C 141     -41.625  -4.813 -11.999  1.00 43.38           O  
ATOM   3550  C   SER C 141     -39.176  -3.577 -12.867  1.00 44.21           C  
ATOM   3551  O   SER C 141     -38.522  -4.583 -13.219  1.00 44.81           O  
ATOM   3552  N   ALA C 142     -38.782  -2.707 -11.932  1.00 42.41           N  
ATOM   3553  CA  ALA C 142     -37.538  -2.819 -11.134  1.00 41.76           C  
ATOM   3554  CB  ALA C 142     -37.441  -1.674 -10.155  1.00 41.88           C  
ATOM   3555  C   ALA C 142     -37.514  -4.175 -10.414  1.00 40.49           C  
ATOM   3556  O   ALA C 142     -36.481  -4.868 -10.492  1.00 40.33           O  
ATOM   3557  N   ALA C 143     -38.620  -4.532  -9.751  1.00 38.56           N  
ATOM   3558  CA  ALA C 143     -38.792  -5.790  -8.982  1.00 37.66           C  
ATOM   3559  CB  ALA C 143     -40.111  -5.771  -8.245  1.00 37.28           C  
ATOM   3560  C   ALA C 143     -38.691  -7.002  -9.919  1.00 36.32           C  
ATOM   3561  O   ALA C 143     -37.989  -7.960  -9.559  1.00 35.57           O  
ATOM   3562  N   GLN C 144     -39.365  -6.956 -11.072  1.00 36.46           N  
ATOM   3563  CA  GLN C 144     -39.439  -8.079 -12.049  1.00 36.82           C  
ATOM   3564  CB  GLN C 144     -40.472  -7.775 -13.138  1.00 38.75           C  
ATOM   3565  CG  GLN C 144     -40.413  -8.708 -14.345  1.00 41.01           C  
ATOM   3566  CD  GLN C 144     -40.598 -10.170 -14.008  1.00 43.46           C  
ATOM   3567  OE1 GLN C 144     -41.203 -10.532 -12.999  1.00 46.06           O  
ATOM   3568  NE2 GLN C 144     -40.083 -11.033 -14.868  1.00 44.22           N  
ATOM   3569  C   GLN C 144     -38.046  -8.341 -12.638  1.00 35.03           C  
ATOM   3570  O   GLN C 144     -37.638  -9.519 -12.676  1.00 33.72           O  
ATOM   3571  N   ALA C 145     -37.354  -7.287 -13.081  1.00 33.65           N  
ATOM   3572  CA  ALA C 145     -36.005  -7.351 -13.694  1.00 32.75           C  
ATOM   3573  CB  ALA C 145     -35.576  -5.977 -14.147  1.00 32.65           C  
ATOM   3574  C   ALA C 145     -35.012  -7.954 -12.690  1.00 31.18           C  
ATOM   3575  O   ALA C 145     -34.279  -8.885 -13.070  1.00 31.08           O  
ATOM   3576  N   ALA C 146     -35.013  -7.456 -11.448  1.00 30.18           N  
ATOM   3577  CA  ALA C 146     -34.128  -7.911 -10.348  1.00 29.66           C  
ATOM   3578  CB  ALA C 146     -34.330  -7.045  -9.126  1.00 29.57           C  
ATOM   3579  C   ALA C 146     -34.384  -9.394 -10.042  1.00 28.73           C  
ATOM   3580  O   ALA C 146     -33.405 -10.157  -9.939  1.00 28.41           O  
ATOM   3581  N   ALA C 147     -35.652  -9.792  -9.909  1.00 28.54           N  
ATOM   3582  CA  ALA C 147     -36.069 -11.187  -9.632  1.00 27.76           C  
ATOM   3583  CB  ALA C 147     -37.565 -11.256  -9.433  1.00 28.16           C  
ATOM   3584  C   ALA C 147     -35.608 -12.101 -10.776  1.00 26.85           C  
ATOM   3585  O   ALA C 147     -35.114 -13.207 -10.490  1.00 27.26           O  
ATOM   3586  N   THR C 148     -35.753 -11.648 -12.023  1.00 26.15           N  
ATOM   3587  CA  THR C 148     -35.371 -12.410 -13.241  1.00 25.72           C  
ATOM   3588  CB  THR C 148     -35.917 -11.746 -14.510  1.00 26.23           C  
ATOM   3589  OG1 THR C 148     -37.307 -11.488 -14.306  1.00 26.91           O  
ATOM   3590  CG2 THR C 148     -35.730 -12.600 -15.745  1.00 26.59           C  
ATOM   3591  C   THR C 148     -33.847 -12.583 -13.285  1.00 25.10           C  
ATOM   3592  O   THR C 148     -33.398 -13.697 -13.613  1.00 24.61           O  
ATOM   3593  N   CYS C 149     -33.078 -11.535 -12.971  1.00 25.08           N  
ATOM   3594  CA  CYS C 149     -31.589 -11.587 -12.935  1.00 25.27           C  
ATOM   3595  CB  CYS C 149     -30.986 -10.216 -12.655  1.00 25.34           C  
ATOM   3596  SG  CYS C 149     -31.095  -9.097 -14.077  1.00 25.79           S  
ATOM   3597  C   CYS C 149     -31.131 -12.621 -11.894  1.00 25.97           C  
ATOM   3598  O   CYS C 149     -30.176 -13.371 -12.192  1.00 25.98           O  
ATOM   3599  N   ARG C 150     -31.793 -12.677 -10.732  1.00 26.25           N  
ATOM   3600  CA  ARG C 150     -31.480 -13.651  -9.648  1.00 26.73           C  
ATOM   3601  CB  ARG C 150     -32.281 -13.342  -8.379  1.00 27.17           C  
ATOM   3602  CG  ARG C 150     -31.790 -12.117  -7.621  1.00 28.50           C  
ATOM   3603  CD  ARG C 150     -32.277 -12.092  -6.183  1.00 28.91           C  
ATOM   3604  NE  ARG C 150     -33.731 -12.142  -6.084  1.00 28.74           N  
ATOM   3605  CZ  ARG C 150     -34.551 -11.096  -6.204  1.00 29.52           C  
ATOM   3606  NH2 ARG C 150     -35.855 -11.272  -6.086  1.00 28.93           N  
ATOM   3607  NH1 ARG C 150     -34.078  -9.882  -6.443  1.00 29.56           N  
ATOM   3608  C   ARG C 150     -31.739 -15.077 -10.156  1.00 25.96           C  
ATOM   3609  O   ARG C 150     -30.918 -15.954  -9.858  1.00 26.06           O  
ATOM   3610  N   TYR C 151     -32.817 -15.290 -10.917  1.00 25.57           N  
ATOM   3611  CA  TYR C 151     -33.171 -16.597 -11.536  1.00 24.99           C  
ATOM   3612  CB  TYR C 151     -34.552 -16.550 -12.198  1.00 24.78           C  
ATOM   3613  CG  TYR C 151     -34.841 -17.708 -13.121  1.00 24.39           C  
ATOM   3614  CD1 TYR C 151     -35.041 -18.987 -12.626  1.00 24.12           C  
ATOM   3615  CE1 TYR C 151     -35.304 -20.056 -13.468  1.00 24.34           C  
ATOM   3616  CZ  TYR C 151     -35.368 -19.858 -14.836  1.00 24.90           C  
ATOM   3617  OH  TYR C 151     -35.625 -20.909 -15.672  1.00 25.46           O  
ATOM   3618  CE2 TYR C 151     -35.162 -18.591 -15.351  1.00 24.32           C  
ATOM   3619  CD2 TYR C 151     -34.905 -17.532 -14.495  1.00 24.17           C  
ATOM   3620  C   TYR C 151     -32.097 -17.006 -12.551  1.00 24.66           C  
ATOM   3621  O   TYR C 151     -31.713 -18.192 -12.553  1.00 23.41           O  
ATOM   3622  N   VAL C 152     -31.643 -16.061 -13.385  1.00 24.56           N  
ATOM   3623  CA  VAL C 152     -30.611 -16.285 -14.444  1.00 24.80           C  
ATOM   3624  CB  VAL C 152     -30.292 -14.986 -15.214  1.00 24.79           C  
ATOM   3625  CG1 VAL C 152     -28.987 -15.077 -15.989  1.00 24.94           C  
ATOM   3626  CG2 VAL C 152     -31.434 -14.590 -16.137  1.00 25.71           C  
ATOM   3627  C   VAL C 152     -29.363 -16.886 -13.789  1.00 24.82           C  
ATOM   3628  O   VAL C 152     -28.881 -17.931 -14.276  1.00 24.19           O  
ATOM   3629  N   ALA C 153     -28.871 -16.257 -12.718  1.00 24.96           N  
ATOM   3630  CA  ALA C 153     -27.676 -16.696 -11.960  1.00 25.50           C  
ATOM   3631  CB  ALA C 153     -27.330 -15.682 -10.896  1.00 25.72           C  
ATOM   3632  C   ALA C 153     -27.928 -18.086 -11.361  1.00 25.61           C  
ATOM   3633  O   ALA C 153     -27.062 -18.960 -11.526  1.00 25.04           O  
ATOM   3634  N   ASP C 154     -29.078 -18.278 -10.705  1.00 26.23           N  
ATOM   3635  CA  ASP C 154     -29.471 -19.556 -10.048  1.00 26.34           C  
ATOM   3636  CB  ASP C 154     -30.815 -19.433  -9.322  1.00 26.46           C  
ATOM   3637  CG  ASP C 154     -30.717 -18.971  -7.877  1.00 26.54           C  
ATOM   3638  OD1 ASP C 154     -29.584 -18.776  -7.388  1.00 27.40           O  
ATOM   3639  OD2 ASP C 154     -31.776 -18.819  -7.242  1.00 25.80           O  
ATOM   3640  C   ASP C 154     -29.519 -20.689 -11.083  1.00 26.71           C  
ATOM   3641  O   ASP C 154     -28.863 -21.725 -10.853  1.00 26.63           O  
ATOM   3642  N   VAL C 155     -30.259 -20.504 -12.179  1.00 26.58           N  
ATOM   3643  CA  VAL C 155     -30.539 -21.584 -13.172  1.00 27.12           C  
ATOM   3644  CB  VAL C 155     -31.730 -21.239 -14.092  1.00 27.09           C  
ATOM   3645  CG1 VAL C 155     -31.365 -20.241 -15.178  1.00 27.28           C  
ATOM   3646  CG2 VAL C 155     -32.339 -22.490 -14.703  1.00 27.43           C  
ATOM   3647  C   VAL C 155     -29.256 -21.895 -13.954  1.00 27.04           C  
ATOM   3648  O   VAL C 155     -28.980 -23.094 -14.157  1.00 26.26           O  
ATOM   3649  N   THR C 156     -28.485 -20.873 -14.349  1.00 27.59           N  
ATOM   3650  CA  THR C 156     -27.220 -21.036 -15.117  1.00 27.94           C  
ATOM   3651  CB  THR C 156     -26.638 -19.692 -15.580  1.00 28.21           C  
ATOM   3652  OG1 THR C 156     -27.640 -18.955 -16.282  1.00 27.28           O  
ATOM   3653  CG2 THR C 156     -25.428 -19.858 -16.473  1.00 28.38           C  
ATOM   3654  C   THR C 156     -26.213 -21.813 -14.261  1.00 28.94           C  
ATOM   3655  O   THR C 156     -25.554 -22.725 -14.805  1.00 28.74           O  
ATOM   3656  N   MET C 157     -26.114 -21.475 -12.970  1.00 29.99           N  
ATOM   3657  CA  MET C 157     -25.146 -22.090 -12.021  1.00 31.70           C  
ATOM   3658  CB  MET C 157     -25.005 -21.255 -10.745  1.00 33.67           C  
ATOM   3659  CG  MET C 157     -24.242 -19.963 -10.960  1.00 35.65           C  
ATOM   3660  SD  MET C 157     -22.454 -20.217 -11.019  1.00 41.06           S  
ATOM   3661  CE  MET C 157     -22.219 -20.812 -12.692  1.00 39.43           C  
ATOM   3662  C   MET C 157     -25.583 -23.516 -11.666  1.00 30.56           C  
ATOM   3663  O   MET C 157     -24.690 -24.365 -11.505  1.00 29.83           O  
ATOM   3664  N   THR C 158     -26.891 -23.768 -11.550  1.00 30.45           N  
ATOM   3665  CA  THR C 158     -27.464 -25.130 -11.358  1.00 30.64           C  
ATOM   3666  CB  THR C 158     -28.986 -25.090 -11.183  1.00 30.65           C  
ATOM   3667  OG1 THR C 158     -29.268 -24.323 -10.013  1.00 29.07           O  
ATOM   3668  CG2 THR C 158     -29.604 -26.466 -11.043  1.00 30.80           C  
ATOM   3669  C   THR C 158     -27.059 -26.016 -12.543  1.00 31.19           C  
ATOM   3670  O   THR C 158     -26.614 -27.154 -12.302  1.00 32.49           O  
ATOM   3671  N   ALA C 159     -27.211 -25.512 -13.771  1.00 31.33           N  
ATOM   3672  CA  ALA C 159     -26.805 -26.205 -15.015  1.00 32.02           C  
ATOM   3673  CB  ALA C 159     -27.112 -25.345 -16.217  1.00 32.02           C  
ATOM   3674  C   ALA C 159     -25.314 -26.559 -14.933  1.00 32.81           C  
ATOM   3675  O   ALA C 159     -24.979 -27.748 -15.068  1.00 31.75           O  
ATOM   3676  N   VAL C 160     -24.460 -25.563 -14.677  1.00 34.22           N  
ATOM   3677  CA  VAL C 160     -22.974 -25.719 -14.633  1.00 34.67           C  
ATOM   3678  CB  VAL C 160     -22.259 -24.361 -14.484  1.00 34.77           C  
ATOM   3679  CG1 VAL C 160     -20.752 -24.525 -14.340  1.00 34.64           C  
ATOM   3680  CG2 VAL C 160     -22.588 -23.428 -15.640  1.00 35.17           C  
ATOM   3681  C   VAL C 160     -22.601 -26.690 -13.505  1.00 34.79           C  
ATOM   3682  O   VAL C 160     -21.667 -27.484 -13.714  1.00 33.58           O  
ATOM   3683  N   GLU C 161     -23.299 -26.635 -12.364  1.00 35.62           N  
ATOM   3684  CA  GLU C 161     -23.085 -27.565 -11.221  1.00 37.48           C  
ATOM   3685  CB  GLU C 161     -24.078 -27.315 -10.082  1.00 38.19           C  
ATOM   3686  CG  GLU C 161     -23.814 -28.187  -8.867  1.00 39.38           C  
ATOM   3687  CD  GLU C 161     -24.929 -28.267  -7.840  1.00 39.96           C  
ATOM   3688  OE1 GLU C 161     -25.699 -27.298  -7.717  1.00 40.65           O  
ATOM   3689  OE2 GLU C 161     -25.012 -29.299  -7.151  1.00 43.24           O  
ATOM   3690  C   GLU C 161     -23.212 -29.010 -11.718  1.00 37.37           C  
ATOM   3691  O   GLU C 161     -22.323 -29.825 -11.406  1.00 37.12           O  
ATOM   3692  N   MET C 162     -24.273 -29.308 -12.471  1.00 38.94           N  
ATOM   3693  CA  MET C 162     -24.565 -30.677 -12.972  1.00 41.32           C  
ATOM   3694  CB  MET C 162     -26.028 -30.801 -13.407  1.00 42.07           C  
ATOM   3695  CG  MET C 162     -26.973 -30.821 -12.218  1.00 43.69           C  
ATOM   3696  SD  MET C 162     -28.703 -30.596 -12.665  1.00 46.36           S  
ATOM   3697  CE  MET C 162     -29.397 -30.183 -11.065  1.00 45.38           C  
ATOM   3698  C   MET C 162     -23.617 -31.031 -14.125  1.00 41.19           C  
ATOM   3699  O   MET C 162     -23.386 -32.234 -14.332  1.00 40.77           O  
ATOM   3700  N   MET C 163     -23.074 -30.029 -14.827  1.00 41.96           N  
ATOM   3701  CA  MET C 163     -21.985 -30.205 -15.828  1.00 42.54           C  
ATOM   3702  CB  MET C 163     -21.709 -28.909 -16.595  1.00 44.19           C  
ATOM   3703  CG  MET C 163     -22.740 -28.589 -17.650  1.00 45.72           C  
ATOM   3704  SD  MET C 163     -22.123 -27.379 -18.844  1.00 47.92           S  
ATOM   3705  CE  MET C 163     -22.653 -25.844 -18.089  1.00 48.69           C  
ATOM   3706  C   MET C 163     -20.695 -30.637 -15.120  1.00 41.87           C  
ATOM   3707  O   MET C 163     -19.890 -31.344 -15.748  1.00 40.56           O  
ATOM   3708  N   CYS C 164     -20.499 -30.215 -13.867  1.00 41.59           N  
ATOM   3709  CA  CYS C 164     -19.217 -30.347 -13.122  1.00 42.30           C  
ATOM   3710  CB  CYS C 164     -18.961 -29.112 -12.267  1.00 42.56           C  
ATOM   3711  SG  CYS C 164     -18.637 -27.632 -13.261  1.00 44.44           S  
ATOM   3712  C   CYS C 164     -19.192 -31.619 -12.263  1.00 41.86           C  
ATOM   3713  O   CYS C 164     -18.111 -31.924 -11.728  1.00 40.03           O  
ATOM   3714  N   HIS C 165     -20.315 -32.340 -12.145  1.00 43.01           N  
ATOM   3715  CA  HIS C 165     -20.389 -33.667 -11.471  1.00 45.68           C  
ATOM   3716  CB  HIS C 165     -21.788 -34.291 -11.599  1.00 45.66           C  
ATOM   3717  CG  HIS C 165     -22.780 -33.772 -10.615  1.00 46.47           C  
ATOM   3718  ND1 HIS C 165     -24.107 -33.586 -10.935  1.00 47.60           N  
ATOM   3719  CE1 HIS C 165     -24.747 -33.114  -9.884  1.00 47.77           C  
ATOM   3720  NE2 HIS C 165     -23.872 -32.987  -8.884  1.00 46.14           N  
ATOM   3721  CD2 HIS C 165     -22.645 -33.396  -9.325  1.00 46.63           C  
ATOM   3722  C   HIS C 165     -19.312 -34.602 -12.040  1.00 46.30           C  
ATOM   3723  O   HIS C 165     -18.654 -35.292 -11.236  1.00 48.04           O  
ATOM   3724  N   ALA C 166     -19.131 -34.593 -13.368  1.00 48.30           N  
ATOM   3725  CA  ALA C 166     -18.224 -35.483 -14.138  1.00 49.34           C  
ATOM   3726  CB  ALA C 166     -18.347 -35.182 -15.612  1.00 49.74           C  
ATOM   3727  C   ALA C 166     -16.769 -35.344 -13.663  1.00 50.95           C  
ATOM   3728  O   ALA C 166     -15.993 -36.298 -13.880  1.00 49.25           O  
ATOM   3729  N   TYR C 167     -16.402 -34.201 -13.069  1.00 52.27           N  
ATOM   3730  CA  TYR C 167     -15.083 -33.975 -12.416  1.00 52.67           C  
ATOM   3731  CB  TYR C 167     -14.763 -32.482 -12.299  1.00 52.78           C  
ATOM   3732  CG  TYR C 167     -14.704 -31.730 -13.607  1.00 51.98           C  
ATOM   3733  CD1 TYR C 167     -13.713 -31.988 -14.541  1.00 52.46           C  
ATOM   3734  CE1 TYR C 167     -13.652 -31.296 -15.740  1.00 51.97           C  
ATOM   3735  CZ  TYR C 167     -14.590 -30.317 -16.019  1.00 52.37           C  
ATOM   3736  OH  TYR C 167     -14.539 -29.624 -17.193  1.00 52.49           O  
ATOM   3737  CE2 TYR C 167     -15.581 -30.038 -15.096  1.00 52.29           C  
ATOM   3738  CD2 TYR C 167     -15.628 -30.741 -13.903  1.00 52.72           C  
ATOM   3739  C   TYR C 167     -15.096 -34.637 -11.033  1.00 54.04           C  
ATOM   3740  O   TYR C 167     -14.066 -35.082 -10.531  1.00 55.55           O  
TER    3741      TYR C 167                                                      
HETATM 3742  CHA HEM C 201     -18.479 -29.573 -25.666  1.00 41.31           C  
HETATM 3743  CHB HEM C 201     -21.292 -26.252 -23.666  1.00 39.20           C  
HETATM 3744  CHC HEM C 201     -17.374 -24.604 -21.380  1.00 37.21           C  
HETATM 3745  CHD HEM C 201     -14.741 -26.625 -24.895  1.00 39.37           C  
HETATM 3746  C1A HEM C 201     -19.620 -28.902 -25.297  1.00 41.47           C  
HETATM 3747  C2A HEM C 201     -21.008 -29.252 -25.616  1.00 42.73           C  
HETATM 3748  C3A HEM C 201     -21.795 -28.318 -25.050  1.00 41.33           C  
HETATM 3749  C4A HEM C 201     -20.897 -27.379 -24.382  1.00 40.27           C  
HETATM 3750  CMA HEM C 201     -23.296 -28.228 -25.101  1.00 40.68           C  
HETATM 3751  CAA HEM C 201     -21.412 -30.445 -26.414  1.00 43.85           C  
HETATM 3752  CBA HEM C 201     -21.118 -30.261 -27.920  1.00 45.07           C  
HETATM 3753  CGA HEM C 201     -21.824 -31.230 -28.840  1.00 47.37           C  
HETATM 3754  O1A HEM C 201     -21.974 -30.991 -30.063  1.00 48.03           O  
HETATM 3755  O2A HEM C 201     -22.185 -32.308 -28.287  1.00 47.60           O  
HETATM 3756  C1B HEM C 201     -20.518 -25.559 -22.809  1.00 37.95           C  
HETATM 3757  C2B HEM C 201     -20.986 -24.601 -21.837  1.00 36.45           C  
HETATM 3758  C3B HEM C 201     -19.877 -24.137 -21.192  1.00 36.34           C  
HETATM 3759  C4B HEM C 201     -18.723 -24.798 -21.761  1.00 37.15           C  
HETATM 3760  CMB HEM C 201     -22.434 -24.240 -21.638  1.00 35.89           C  
HETATM 3761  CAB HEM C 201     -19.756 -23.137 -20.105  1.00 34.95           C  
HETATM 3762  CBB HEM C 201     -20.689 -22.704 -19.281  1.00 35.12           C  
HETATM 3763  C1C HEM C 201     -16.279 -24.900 -22.187  1.00 37.84           C  
HETATM 3764  C2C HEM C 201     -14.938 -24.362 -22.071  1.00 38.87           C  
HETATM 3765  C3C HEM C 201     -14.186 -24.958 -23.096  1.00 38.85           C  
HETATM 3766  C4C HEM C 201     -15.070 -25.824 -23.792  1.00 38.92           C  
HETATM 3767  CMC HEM C 201     -14.477 -23.358 -21.043  1.00 38.12           C  
HETATM 3768  CAC HEM C 201     -12.756 -24.756 -23.434  1.00 39.01           C  
HETATM 3769  CBC HEM C 201     -11.800 -24.191 -22.689  1.00 39.15           C  
HETATM 3770  C1D HEM C 201     -15.505 -27.685 -25.392  1.00 39.54           C  
HETATM 3771  C2D HEM C 201     -15.048 -28.700 -26.318  1.00 41.23           C  
HETATM 3772  C3D HEM C 201     -16.110 -29.546 -26.541  1.00 42.83           C  
HETATM 3773  C4D HEM C 201     -17.232 -29.062 -25.756  1.00 41.22           C  
HETATM 3774  CMD HEM C 201     -13.667 -28.771 -26.889  1.00 40.70           C  
HETATM 3775  CAD HEM C 201     -16.121 -30.732 -27.414  1.00 45.07           C  
HETATM 3776  CBD HEM C 201     -16.053 -30.305 -28.907  1.00 47.07           C  
HETATM 3777  CGD HEM C 201     -16.130 -31.421 -29.859  1.00 48.79           C  
HETATM 3778  O1D HEM C 201     -16.623 -31.167 -30.996  1.00 49.60           O  
HETATM 3779  O2D HEM C 201     -15.334 -32.375 -29.602  1.00 48.50           O  
HETATM 3780  NA  HEM C 201     -19.610 -27.767 -24.550  1.00 40.20           N  
HETATM 3781  NB  HEM C 201     -19.126 -25.665 -22.751  1.00 37.61           N  
HETATM 3782  NC  HEM C 201     -16.294 -25.765 -23.224  1.00 38.98           N  
HETATM 3783  ND  HEM C 201     -16.821 -27.925 -25.068  1.00 39.96           N  
HETATM 3784 FE   HEM C 201     -17.944 -26.831 -23.846  1.00 36.68          FE  
HETATM 3785  C   CYN C 202     -18.165 -25.532 -25.399  1.00 23.24           C  
HETATM 3786  N   CYN C 202     -18.233 -24.638 -26.372  1.00 28.57           N  
HETATM 3789  O   HOH D   2      17.246  -5.155  29.884  1.00 39.67           O  
HETATM 3790  O   HOH D   3      -5.061   4.278  34.524  1.00 32.65           O  
HETATM 3791  O   HOH D   4      -8.287  -2.562  34.847  1.00 24.64           O  
HETATM 3792  O   HOH D   5      -2.990 -10.995  36.977  1.00 46.51           O  
HETATM 3793  O   HOH D   6     -10.215 -12.483  35.786  1.00 29.99           O  
HETATM 3794  O   HOH D   8      10.641   4.214  23.996  1.00 39.47           O  
HETATM 3795  O   HOH D   9       4.884  -9.304  20.741  1.00 26.14           O  
HETATM 3796  O   HOH D  10      -1.021  -5.204  18.175  1.00 39.24           O  
HETATM 3797  O   HOH D  13     -16.146  -4.555  -3.593  1.00 26.32           O  
HETATM 3798  O   HOH D  14     -13.049  -6.567  -5.395  1.00 22.41           O  
HETATM 3799  O   HOH D  15     -10.647  -2.669 -11.279  1.00 28.40           O  
HETATM 3800  O   HOH D  16      -8.160  -3.067 -16.100  1.00 30.18           O  
HETATM 3801  O   HOH D  17      -3.130  -3.740 -16.171  1.00 30.29           O  
HETATM 3802  O   HOH D  18      -1.476  -4.056 -18.172  1.00 22.02           O  
HETATM 3803  O   HOH D  19      -8.169  -9.941 -18.003  1.00 30.26           O  
HETATM 3804  O   HOH D  20     -16.801  -7.821 -15.594  1.00 25.19           O  
HETATM 3805  O   HOH D  21     -21.704 -12.975 -13.886  1.00 25.41           O  
HETATM 3806  O   HOH D  22     -22.924 -10.455 -13.631  1.00 26.43           O  
HETATM 3807  O   HOH D  23     -25.564 -10.722 -13.118  1.00 29.46           O  
HETATM 3808  O   HOH D  24     -22.248  -5.938 -16.227  1.00 24.13           O  
HETATM 3809  O   HOH D  26      -6.623 -20.118 -17.615  1.00 50.15           O  
HETATM 3810  O   HOH D  27      -1.434  -4.023  36.470  1.00 24.46           O  
HETATM 3811  O   HOH D  30     -10.235 -11.648  33.283  1.00 23.77           O  
HETATM 3812  O   HOH D  31     -35.445 -23.497 -16.346  1.00 24.17           O  
HETATM 3813  O   HOH D  32     -36.596 -19.940 -17.992  1.00 25.23           O  
HETATM 3814  O   HOH D  33     -35.822 -21.992 -24.609  1.00 31.13           O  
HETATM 3815  O   HOH D  34     -27.118 -17.228  -7.627  1.00 25.69           O  
HETATM 3816  O   HOH D  35     -26.755 -22.929  -4.388  1.00 38.54           O  
HETATM 3817  O   HOH D  36     -32.763 -17.182  -1.054  1.00 35.87           O  
HETATM 3818  O   HOH D  39     -16.308  -4.729  13.860  1.00 34.57           O  
HETATM 3819  O   HOH D  40      -7.443  -6.048  10.616  1.00 35.58           O  
HETATM 3820  O   HOH D  42     -14.418 -11.225   8.942  1.00 38.18           O  
HETATM 3821  O   HOH D  43     -11.583 -14.047  11.598  1.00 36.72           O  
HETATM 3822  O   HOH D  44     -16.115 -19.766  13.340  1.00 35.02           O  
HETATM 3823  O   HOH D  45     -13.426 -18.829  14.730  1.00 48.79           O  
HETATM 3824  O   HOH D  47     -39.783 -25.168 -10.750  1.00 30.51           O  
HETATM 3825  O   HOH D  48      -4.195   8.054   9.515  1.00 41.02           O  
HETATM 3826  O   HOH D  49     -19.692  -6.141  22.007  1.00 42.52           O  
HETATM 3827  O   HOH D  50     -17.063  14.920  29.599  1.00 26.97           O  
HETATM 3828  O   HOH D  51     -14.245  17.201  28.801  1.00 31.31           O  
HETATM 3829  O   HOH D  52     -11.043  20.453  26.442  1.00 40.88           O  
HETATM 3830  O   HOH D  53     -21.194  16.351  12.792  1.00 30.35           O  
HETATM 3831  O   HOH D  55     -42.592  -6.307 -14.671  1.00 37.41           O  
HETATM 3832  O   HOH D  56     -40.716  -2.403  -8.955  1.00 40.73           O  
HETATM 3833  O   HOH D  57     -34.567  -2.005  -4.803  1.00 31.67           O  
HETATM 3834  O   HOH D  58     -31.274  -5.233  -8.139  1.00 35.76           O  
HETATM 3835  O   HOH D  59     -29.056 -10.656  -9.640  1.00 26.87           O  
HETATM 3836  O   HOH D  60     -29.063  -6.336 -14.551  1.00 28.91           O  
HETATM 3837  O   HOH D  61     -28.058 -12.865  -8.547  1.00 34.70           O  
HETATM 3838  O   HOH D  62     -22.337  -3.426 -16.394  1.00 41.11           O  
HETATM 3839  O   HOH D  63     -14.539  -6.056   2.554  1.00 31.37           O  
HETATM 3840  O   HOH D  64      -2.346  -5.775  -6.493  1.00 39.17           O  
HETATM 3841  O   HOH D  65      -2.079  -6.855  -3.597  1.00 37.21           O  
HETATM 3842  O   HOH D  66      -9.425 -25.748 -12.803  1.00 37.87           O  
HETATM 3843  O   HOH D  67     -40.213 -10.627 -21.666  1.00 37.97           O  
HETATM 3844  O   HOH D  68     -41.985 -11.280 -19.758  1.00 43.78           O  
HETATM 3845  O   HOH D  69     -35.292  -4.020 -17.279  1.00 41.10           O  
HETATM 3846  O   HOH D  70     -30.757  -6.808 -10.725  1.00 20.89           O  
HETATM 3847  O   HOH D  71     -28.551  -7.008 -12.175  1.00 23.96           O  
HETATM 3848  O   HOH D  72     -30.867  -8.899  -9.271  1.00 32.99           O  
HETATM 3849  O   HOH D  73     -32.629  -5.792 -12.141  1.00 41.10           O  
HETATM 3850  O   HOH D  74     -33.784 -14.750  -5.281  1.00 25.98           O  
HETATM 3851  O   HOH D  75     -10.300 -29.216 -13.917  1.00 33.00           O  
HETATM 3852  O   HOH D  79       4.232  14.302  24.256  1.00 42.05           O  
HETATM 3853  O   HOH D  80      -0.187  13.428  13.187  1.00 53.09           O  
HETATM 3854  O   HOH D  81     -15.985  19.437  26.386  1.00 40.36           O  
HETATM 3855  O   HOH D  82      -7.887  17.439  10.225  1.00 51.11           O  
HETATM 3856  O   HOH D  83     -37.711 -10.452 -21.086  1.00 37.33           O  
HETATM 3857  O   HOH D  84     -32.053 -26.822 -27.218  1.00 40.77           O  
HETATM 3858  O   HOH D  85     -32.192  -1.560  -4.062  1.00 37.92           O  
HETATM 3859  O   HOH D  87     -29.222 -13.769   5.139  1.00 47.55           O  
HETATM 3860  O   HOH D  88     -33.207 -20.544  -6.097  1.00 35.36           O  
HETATM 3861  O   HOH D  89     -14.714   0.435   0.120  1.00 38.29           O  
HETATM 3862  O   HOH D  90      -8.428   2.845   7.195  1.00 37.27           O  
HETATM 3863  O   HOH D  91      -1.939   6.710  10.272  1.00 41.52           O  
HETATM 3864  O   HOH D  93     -25.746 -31.420   9.763  1.00 44.79           O  
HETATM 3865  O   HOH D  95     -37.011 -23.361 -26.529  1.00 33.28           O  
HETATM 3866  O   HOH D  96      -8.026 -36.969 -21.645  1.00 46.45           O  
HETATM 3867  O   HOH D  98     -44.486  -3.585 -20.291  1.00 46.52           O  
HETATM 3868  O   HOH D  99     -28.734 -12.849 -31.251  1.00 35.43           O  
HETATM 3869  O   HOH D 100     -45.190 -10.523 -12.239  1.00 39.65           O  
HETATM 3870  O   HOH D 102     -31.590  -8.454  -6.805  1.00 31.82           O  
HETATM 3871  O   HOH D 105     -12.880  -9.078  30.930  1.00 32.18           O  
HETATM 3872  O   HOH D 106     -21.687 -23.623 -34.917  1.00 53.62           O  
HETATM 3873  O   HOH D 109      -0.942   7.202  12.719  1.00 49.67           O  
HETATM 3874  O   HOH D 114     -37.835 -34.182 -19.103  1.00 37.05           O  
HETATM 3875  O   HOH D 117     -24.084   4.701  19.002  1.00 41.62           O  
HETATM 3876  O   HOH D 118      11.326   5.571  32.586  1.00 42.47           O  
HETATM 3877  O   HOH D 119      -2.699  14.120  27.401  1.00 44.04           O  
HETATM 3878  O   HOH D 123      -3.627  -1.654   0.437  1.00 40.66           O  
HETATM 3879  O   HOH D 124      -8.742  -7.828  -0.698  1.00 42.90           O  
HETATM 3880  O   HOH D 127     -43.734 -12.235 -21.755  1.00 41.91           O  
HETATM 3881  O   HOH D 128      16.154  -2.770  29.865  1.00 56.41           O  
HETATM 3882  O   HOH D 130     -20.905   5.892  21.353  1.00 45.23           O  
HETATM 3883  O   HOH D 131     -14.955  -3.764 -19.591  1.00 45.46           O  
HETATM 3884  O   HOH D 133       4.051   3.215  38.737  1.00 32.42           O  
HETATM 3885  O   HOH D 134      12.716  -6.860  25.875  1.00 50.46           O  
HETATM 3886  O   HOH D 135      -9.417 -39.316 -21.961  1.00 55.46           O  
HETATM 3887  O   HOH D 139     -13.520  -6.811  29.624  1.00 28.87           O  
HETATM 3888  O   HOH D 140      12.887  -2.673  21.095  1.00 47.99           O  
HETATM 3889  O   HOH D 145     -29.074 -15.327  -7.759  1.00 25.63           O  
HETATM 3890  O   HOH D 146     -15.800  -5.280  28.768  1.00 23.53           O  
END
