# Supplementary material for: Cooperative ligand binding in a bacterial heme-based oxygen sensor
Source: J Biol Chem. 2025 Dec 8;302(2):111025. doi: 10.1016/j.jbc.2025.111025 (PMC12805357; doi:10.1016/j.jbc.2025.111025)
Supplement: Supplementary Material 4 [file mmc4.zip]

Archive with 1 entries (1 files):
- jbc_111025_BpeGlobinS68A_refine42_mmc4.mtz
