# Supplementary material for: Cooperative ligand binding in a bacterial heme-based oxygen sensor
Source: J Biol Chem. 2025 Dec 8;302(2):111025. doi: 10.1016/j.jbc.2025.111025 (PMC12805357; doi:10.1016/j.jbc.2025.111025)
Supplement: Supplementary Material 5 [file mmc5.zip › jbc_111025_BpeGlobinS68A_refine42_mmc5.pdb]

HEADER    ----                                    24-APR-24   xxxx              
TITLE     ---                                                                   
COMPND    ---
REMARK   3
REMARK   3 REFINEMENT.
REMARK   3   PROGRAM     : REFMAC 5.8.0267   
REMARK   3   AUTHORS     : MURSHUDOV,SKUBAK,LEBEDEV,PANNU,
REMARK   3                 STEINER,NICHOLLS,WINN,LONG,VAGIN
REMARK   3
REMARK   3    REFINEMENT TARGET : MAXIMUM LIKELIHOOD
REMARK   3
REMARK   3  DATA USED IN REFINEMENT.
REMARK   3   RESOLUTION RANGE HIGH (ANGSTROMS) :   1.85
REMARK   3   RESOLUTION RANGE LOW  (ANGSTROMS) :  46.71
REMARK   3   DATA CUTOFF            (SIGMA(F)) : NONE
REMARK   3   COMPLETENESS FOR RANGE        (%) :  99.45
REMARK   3   NUMBER OF REFLECTIONS             :   36907
REMARK   3
REMARK   3  FIT TO DATA USED IN REFINEMENT.
REMARK   3   CROSS-VALIDATION METHOD          : THROUGHOUT
REMARK   3   FREE R VALUE TEST SET SELECTION  : RANDOM
REMARK   3   R VALUE     (WORKING + TEST SET) : 0.20855
REMARK   3   R VALUE            (WORKING SET) :  0.20704
REMARK   3   FREE R VALUE                     :  0.23862
REMARK   3   FREE R VALUE TEST SET SIZE   (%) :  4.9
REMARK   3   FREE R VALUE TEST SET COUNT      :  1896
REMARK   3
REMARK   3  FIT IN THE HIGHEST RESOLUTION BIN.
REMARK   3   TOTAL NUMBER OF BINS USED           :      20
REMARK   3   BIN RESOLUTION RANGE HIGH           :    1.850
REMARK   3   BIN RESOLUTION RANGE LOW            :    1.898
REMARK   3   REFLECTION IN BIN     (WORKING SET) :     2678
REMARK   3   BIN COMPLETENESS (WORKING+TEST) (%) :    99.01
REMARK   3   BIN R VALUE           (WORKING SET) :    0.256
REMARK   3   BIN FREE R VALUE SET COUNT          :      133
REMARK   3   BIN FREE R VALUE                    :    0.257
REMARK   3
REMARK   3  NUMBER OF NON-HYDROGEN ATOMS USED IN REFINEMENT.
REMARK   3   ALL ATOMS                :     3898
REMARK   3
REMARK   3  B VALUES.
REMARK   3   FROM WILSON PLOT           (A**2) : NULL
REMARK   3   MEAN B VALUE      (OVERALL, A**2) :  27.359
REMARK   3   OVERALL ANISOTROPIC B VALUE.
REMARK   3    B11 (A**2) :    -1.04
REMARK   3    B22 (A**2) :     1.13
REMARK   3    B33 (A**2) :     0.47
REMARK   3    B12 (A**2) :    -0.00
REMARK   3    B13 (A**2) :    -0.92
REMARK   3    B23 (A**2) :     0.00
REMARK   3
REMARK   3  ESTIMATED OVERALL COORDINATE ERROR.
REMARK   3   ESU BASED ON R VALUE                            (A):   0.167
REMARK   3   ESU BASED ON FREE R VALUE                       (A):   0.146
REMARK   3   ESU BASED ON MAXIMUM LIKELIHOOD                 (A):   0.101
REMARK   3   ESU FOR B VALUES BASED ON MAXIMUM LIKELIHOOD (A**2):   3.304
REMARK   3
REMARK   3 CORRELATION COEFFICIENTS.
REMARK   3   CORRELATION COEFFICIENT FO-FC      :   0.951
REMARK   3   CORRELATION COEFFICIENT FO-FC FREE :   0.935
REMARK   3
REMARK   3  RMS DEVIATIONS FROM IDEAL VALUES        COUNT    RMS    WEIGHT
REMARK   3   BOND LENGTHS REFINED ATOMS        (A):  3891 ; 0.002 ; 0.013
REMARK   3   BOND LENGTHS OTHERS               (A):  3567 ; 0.001 ; 0.015
REMARK   3   BOND ANGLES REFINED ATOMS   (DEGREES):  5331 ; 1.141 ; 1.702
REMARK   3   BOND ANGLES OTHERS          (DEGREES):  8152 ; 1.169 ; 1.603
REMARK   3   TORSION ANGLES, PERIOD 1    (DEGREES):   464 ; 4.857 ; 5.000
REMARK   3   TORSION ANGLES, PERIOD 2    (DEGREES):   198 ;30.280 ;20.909
REMARK   3   TORSION ANGLES, PERIOD 3    (DEGREES):   588 ;13.870 ;15.000
REMARK   3   TORSION ANGLES, PERIOD 4    (DEGREES):    30 ;15.263 ;15.000
REMARK   3   CHIRAL-CENTER RESTRAINTS       (A**3):   503 ; 0.049 ; 0.200
REMARK   3   GENERAL PLANES REFINED ATOMS      (A):  4337 ; 0.003 ; 0.020
REMARK   3   GENERAL PLANES OTHERS             (A):   875 ; 0.001 ; 0.020
REMARK   3
REMARK   3  ISOTROPIC THERMAL FACTOR RESTRAINTS.     COUNT   RMS    WEIGHT
REMARK   3   MAIN-CHAIN BOND REFINED ATOMS  (A**2):  1868 ; 0.813 ; 2.869
REMARK   3   MAIN-CHAIN BOND OTHER ATOMS    (A**2):  1866 ; 0.813 ; 2.868
REMARK   3   MAIN-CHAIN ANGLE REFINED ATOMS (A**2):  2326 ; 1.419 ; 4.298
REMARK   3   MAIN-CHAIN ANGLE OTHER ATOMS (A**2)  :  2327 ; 1.418 ; 4.299
REMARK   3   SIDE-CHAIN BOND REFINED ATOMS  (A**2):  2023 ; 0.849 ; 2.979
REMARK   3   SIDE-CHAIN BOND OTHER ATOMS  (A**2)  :  2017 ; 0.842 ; 2.979
REMARK   3   SIDE-CHAIN ANGLE OTHER ATOMS (A**2)  :  3006 ; 1.448 ; 4.412
REMARK   3   LONG RANGE B REFINED ATOMS (A**2)    :  4585 ; 2.740 ;33.431
REMARK   3   LONG RANGE B OTHER ATOMS (A**2)      :  4577 ; 2.711 ;33.410
REMARK   3
REMARK   3  NCS RESTRAINTS STATISTICS
REMARK   3   NUMBER OF NCS GROUPS : NULL
REMARK   3
REMARK   3  TWIN DETAILS
REMARK   3   NUMBER OF TWIN DOMAINS  : NULL
REMARK   3
REMARK   3
REMARK   3  TLS DETAILS
REMARK   3   NUMBER OF TLS GROUPS  : NULL
REMARK   3
REMARK   3
REMARK   3  BULK SOLVENT MODELLING.
REMARK   3   METHOD USED :  MASK
REMARK   3   PARAMETERS FOR MASK CALCULATION
REMARK   3   VDW PROBE RADIUS   :   1.20
REMARK   3   ION PROBE RADIUS   :   0.80
REMARK   3   SHRINKAGE RADIUS   :   0.80
REMARK   3
REMARK   3  OTHER REFINEMENT REMARKS:
REMARK   3  HYDROGENS HAVE BEEN ADDED IN THE RIDING POSITIONS
REMARK   3  U VALUES      : REFINED INDIVIDUALLY
REMARK   3
LINK        FE   HEM A 201                 C   CYN A 202     1555   1555  1.90
LINK        FE   HEM B 201                 C   CYN B 203     1555   1555  1.90
LINK        FE   HEM C 201                 C   CYN C 204     1555   1555  1.90
CRYST1  144.958   49.702   67.994  90.00 110.56  90.00 C 1 2 1                  
SCALE1      0.006899  0.000000  0.002587        0.00000                         
SCALE2     -0.000000  0.020120  0.000000        0.00000                         
SCALE3      0.000000 -0.000000  0.015707        0.00000                         
ATOM      1  N   PRO A  13       5.518  16.888  33.961  1.00 51.09           N
ATOM      2  CA  PRO A  13       5.338  15.433  33.996  1.00 50.53           C
ATOM      3  CB  PRO A  13       3.812  15.290  34.086  1.00 51.00           C
ATOM      4  CG  PRO A  13       3.283  16.449  33.262  1.00 51.75           C
ATOM      5  CD  PRO A  13       4.416  17.455  33.175  1.00 51.62           C
ATOM      6  C   PRO A  13       5.925  14.760  32.745  1.00 49.28           C
ATOM      7  O   PRO A  13       5.214  14.598  31.771  1.00 50.35           O
ATOM      8  N   SER A  14       7.205  14.379  32.812  1.00 47.66           N
ATOM      9  CA  SER A  14       8.045  13.969  31.655  1.00 46.26           C
ATOM     10  CB  SER A  14       9.509  14.034  32.013  1.00 46.74           C
ATOM     11  OG  SER A  14       9.891  12.914  32.796  1.00 47.31           O
ATOM     12  C   SER A  14       7.645  12.578  31.161  1.00 44.74           C
ATOM     13  O   SER A  14       6.950  11.846  31.863  1.00 43.20           O
ATOM     14  N   PRO A  15       8.078  12.167  29.944  1.00 43.62           N
ATOM     15  CA  PRO A  15       7.700  10.870  29.383  1.00 42.97           C
ATOM     16  CB  PRO A  15       8.144  10.922  27.909  1.00 43.16           C
ATOM     17  CG  PRO A  15       8.653  12.338  27.677  1.00 43.83           C
ATOM     18  CD  PRO A  15       8.963  12.916  29.041  1.00 44.16           C
ATOM     19  C   PRO A  15       8.386   9.685  30.080  1.00 41.59           C
ATOM     20  O   PRO A  15       7.777   8.635  30.154  1.00 40.72           O
ATOM     21  N   GLU A  16       9.624   9.871  30.557  1.00 40.47           N
ATOM     22  CA  GLU A  16      10.402   8.818  31.268  1.00 39.73           C
ATOM     23  CB  GLU A  16      11.869   9.224  31.452  1.00 41.53           C
ATOM     24  CG  GLU A  16      12.080  10.517  32.221  1.00 42.70           C
ATOM     25  CD  GLU A  16      12.407  11.737  31.375  1.00 44.15           C
ATOM     26  OE1 GLU A  16      12.003  11.765  30.193  1.00 44.44           O
ATOM     27  OE2 GLU A  16      13.063  12.660  31.901  1.00 44.69           O
ATOM     28  C   GLU A  16       9.718   8.493  32.604  1.00 37.33           C
ATOM     29  O   GLU A  16       9.805   7.329  33.034  1.00 37.19           O
ATOM     30  N   ILE A  17       9.051   9.476  33.221  1.00 35.64           N
ATOM     31  CA  ILE A  17       8.269   9.308  34.484  1.00 34.61           C
ATOM     32  CB  ILE A  17       7.969  10.670  35.145  1.00 35.31           C
ATOM     33  CG1 ILE A  17       9.252  11.415  35.523  1.00 35.74           C
ATOM     34  CG2 ILE A  17       7.042  10.501  36.342  1.00 35.04           C
ATOM     35  CD1 ILE A  17      10.211  10.609  36.357  1.00 36.31           C
ATOM     36  C   ILE A  17       6.981   8.541  34.167  1.00 33.29           C
ATOM     37  O   ILE A  17       6.681   7.571  34.888  1.00 32.90           O
ATOM     38  N   LEU A  18       6.249   8.972  33.135  1.00 31.64           N
ATOM     39  CA  LEU A  18       4.992   8.322  32.674  1.00 31.02           C
ATOM     40  CB  LEU A  18       4.376   9.150  31.541  1.00 31.93           C
ATOM     41  CG  LEU A  18       3.756  10.487  31.952  1.00 32.60           C
ATOM     42  CD1 LEU A  18       3.138  11.184  30.750  1.00 33.41           C
ATOM     43  CD2 LEU A  18       2.720  10.303  33.052  1.00 32.72           C
ATOM     44  C   LEU A  18       5.287   6.886  32.220  1.00 29.48           C
ATOM     45  O   LEU A  18       4.419   6.017  32.433  1.00 28.18           O
ATOM     46  N   ALA A  19       6.464   6.645  31.629  1.00 28.10           N
ATOM     47  CA  ALA A  19       6.914   5.316  31.148  1.00 27.73           C
ATOM     48  CB  ALA A  19       8.252   5.430  30.459  1.00 27.93           C
ATOM     49  C   ALA A  19       6.964   4.323  32.317  1.00 27.13           C
ATOM     50  O   ALA A  19       6.606   3.151  32.099  1.00 26.69           O
ATOM     51  N   LEU A  20       7.388   4.772  33.506  1.00 26.42           N
ATOM     52  CA  LEU A  20       7.428   3.941  34.743  1.00 26.00           C
ATOM     53  CB  LEU A  20       7.860   4.783  35.950  1.00 26.32           C
ATOM     54  CG  LEU A  20       9.281   5.343  35.920  1.00 26.60           C
ATOM     55  CD1 LEU A  20       9.588   6.082  37.215  1.00 26.86           C
ATOM     56  CD2 LEU A  20      10.302   4.241  35.677  1.00 26.71           C
ATOM     57  C   LEU A  20       6.039   3.346  34.994  1.00 25.28           C
ATOM     58  O   LEU A  20       5.962   2.139  35.277  1.00 24.62           O
ATOM     59  N   ARG A  21       4.992   4.172  34.902  1.00 25.28           N
ATOM     60  CA  ARG A  21       3.584   3.767  35.160  1.00 25.34           C
ATOM     61  CB  ARG A  21       2.637   4.967  35.071  1.00 26.34           C
ATOM     62  CG  ARG A  21       1.194   4.633  35.425  1.00 27.47           C
ATOM     63  CD  ARG A  21       0.393   5.852  35.836  1.00 28.55           C
ATOM     64  NE  ARG A  21       0.968   6.513  37.002  1.00 29.19           N
ATOM     65  CZ  ARG A  21       0.836   6.103  38.262  1.00 29.93           C
ATOM     66  NH2 ARG A  21       1.407   6.791  39.236  1.00 31.18           N
ATOM     67  NH1 ARG A  21       0.136   5.018  38.553  1.00 30.15           N
ATOM     68  C   ARG A  21       3.182   2.675  34.163  1.00 24.08           C
ATOM     69  O   ARG A  21       2.594   1.668  34.598  1.00 23.85           O
ATOM     70  N   TRP A  22       3.490   2.869  32.878  1.00 23.49           N
ATOM     71  CA  TRP A  22       3.175   1.891  31.804  1.00 22.79           C
ATOM     72  CB  TRP A  22       3.506   2.451  30.415  1.00 22.36           C
ATOM     73  CG  TRP A  22       2.841   1.703  29.301  1.00 22.04           C
ATOM     74  CD1 TRP A  22       3.033   0.397  28.953  1.00 22.06           C
ATOM     75  NE1 TRP A  22       2.247   0.067  27.882  1.00 21.75           N
ATOM     76  CE2 TRP A  22       1.519   1.165  27.508  1.00 21.82           C
ATOM     77  CD2 TRP A  22       1.864   2.219  28.381  1.00 21.83           C
ATOM     78  CE3 TRP A  22       1.251   3.465  28.206  1.00 21.98           C
ATOM     79  CZ3 TRP A  22       0.335   3.621  27.190  1.00 21.71           C
ATOM     80  CH2 TRP A  22       0.007   2.562  26.343  1.00 21.81           C
ATOM     81  CZ2 TRP A  22       0.590   1.324  26.482  1.00 21.87           C
ATOM     82  C   TRP A  22       3.926   0.584  32.084  1.00 22.83           C
ATOM     83  O   TRP A  22       3.274  -0.474  32.108  1.00 22.56           O
ATOM     84  N   LYS A  23       5.243   0.666  32.302  1.00 23.36           N
ATOM     85  CA  LYS A  23       6.120  -0.503  32.586  1.00 23.69           C
ATOM     86  CB  LYS A  23       7.568  -0.050  32.794  1.00 24.97           C
ATOM     87  CG  LYS A  23       8.574  -1.173  33.017  1.00 26.34           C
ATOM     88  CD  LYS A  23      10.025  -0.720  32.953  1.00 27.30           C
ATOM     89  CE  LYS A  23      10.352   0.377  33.946  1.00 28.65           C
ATOM     90  NZ  LYS A  23      11.796   0.714  33.947  1.00 29.48           N
ATOM     91  C   LYS A  23       5.588  -1.253  33.813  1.00 22.67           C
ATOM     92  O   LYS A  23       5.447  -2.483  33.733  1.00 21.58           O
ATOM     93  N   ASP A  24       5.289  -0.530  34.896  1.00 22.36           N
ATOM     94  CA  ASP A  24       4.797  -1.103  36.179  1.00 22.42           C
ATOM     95  CB  ASP A  24       4.646  -0.020  37.250  1.00 23.31           C
ATOM     96  CG  ASP A  24       5.954   0.404  37.895  1.00 23.92           C
ATOM     97  OD1 ASP A  24       6.998  -0.207  37.577  1.00 24.32           O
ATOM     98  OD2 ASP A  24       5.919   1.342  38.717  1.00 24.18           O
ATOM     99  C   ASP A  24       3.465  -1.829  35.951  1.00 21.92           C
ATOM    100  O   ASP A  24       3.301  -2.942  36.478  1.00 21.65           O
ATOM    101  N   THR A  25       2.540  -1.216  35.210  1.00 21.90           N
ATOM    102  CA  THR A  25       1.202  -1.794  34.912  1.00 21.85           C
ATOM    103  CB  THR A  25       0.332  -0.818  34.114  1.00 22.63           C
ATOM    104  OG1 THR A  25       0.130   0.332  34.935  1.00 23.30           O
ATOM    105  CG2 THR A  25      -0.999  -1.415  33.714  1.00 22.87           C
ATOM    106  C   THR A  25       1.374  -3.124  34.169  1.00 20.98           C
ATOM    107  O   THR A  25       0.733  -4.109  34.571  1.00 20.03           O
ATOM    108  N   CYS A  26       2.216  -3.145  33.134  1.00 20.54           N
ATOM    109  CA  CYS A  26       2.464  -4.333  32.272  1.00 20.72           C
ATOM    110  CB  CYS A  26       3.197  -3.936  30.997  1.00 20.63           C
ATOM    111  SG  CYS A  26       2.216  -2.861  29.918  1.00 20.32           S
ATOM    112  C   CYS A  26       3.247  -5.399  33.050  1.00 20.65           C
ATOM    113  O   CYS A  26       3.012  -6.592  32.802  1.00 20.57           O
ATOM    114  N   ALA A  27       4.120  -4.988  33.977  1.00 21.40           N
ATOM    115  CA  ALA A  27       4.990  -5.883  34.780  1.00 21.74           C
ATOM    116  CB  ALA A  27       6.024  -5.079  35.533  1.00 22.16           C
ATOM    117  C   ALA A  27       4.145  -6.740  35.731  1.00 21.90           C
ATOM    118  O   ALA A  27       4.659  -7.770  36.196  1.00 21.17           O
ATOM    119  N   HIS A  28       2.897  -6.338  36.004  1.00 21.94           N
ATOM    120  CA  HIS A  28       1.908  -7.120  36.795  1.00 22.27           C
ATOM    121  CB  HIS A  28       0.661  -6.272  37.087  1.00 23.18           C
ATOM    122  CG  HIS A  28      -0.259  -6.881  38.091  1.00 23.97           C
ATOM    123  ND1 HIS A  28       0.140  -7.148  39.389  1.00 24.75           N
ATOM    124  CE1 HIS A  28      -0.865  -7.684  40.053  1.00 25.00           C
ATOM    125  NE2 HIS A  28      -1.915  -7.769  39.224  1.00 25.23           N
ATOM    126  CD2 HIS A  28      -1.550  -7.271  38.001  1.00 24.68           C
ATOM    127  C   HIS A  28       1.553  -8.417  36.054  1.00 21.84           C
ATOM    128  O   HIS A  28       1.064  -9.355  36.710  1.00 22.02           O
ATOM    129  N   TYR A  29       1.769  -8.452  34.736  1.00 21.55           N
ATOM    130  CA  TYR A  29       1.442  -9.592  33.840  1.00 21.27           C
ATOM    131  CB  TYR A  29       0.469  -9.124  32.756  1.00 20.75           C
ATOM    132  CG  TYR A  29      -0.760  -8.481  33.340  1.00 20.18           C
ATOM    133  CD1 TYR A  29      -1.812  -9.255  33.799  1.00 20.03           C
ATOM    134  CE1 TYR A  29      -2.933  -8.680  34.373  1.00 19.80           C
ATOM    135  CZ  TYR A  29      -3.001  -7.306  34.518  1.00 19.81           C
ATOM    136  OH  TYR A  29      -4.100  -6.742  35.094  1.00 20.08           O
ATOM    137  CE2 TYR A  29      -1.950  -6.517  34.086  1.00 19.67           C
ATOM    138  CD2 TYR A  29      -0.838  -7.109  33.511  1.00 19.88           C
ATOM    139  C   TYR A  29       2.735 -10.170  33.263  1.00 22.54           C
ATOM    140  O   TYR A  29       3.803  -9.552  33.421  1.00 22.83           O
ATOM    141  N   SER A  30       2.632 -11.333  32.621  1.00 23.89           N
ATOM    142  CA  SER A  30       3.767 -12.024  31.962  1.00 25.00           C
ATOM    143  CB  SER A  30       3.721 -13.507  32.206  1.00 25.45           C
ATOM    144  OG  SER A  30       2.704 -14.121  31.433  1.00 26.05           O
ATOM    145  C   SER A  30       3.755 -11.688  30.475  1.00 26.05           C
ATOM    146  O   SER A  30       2.721 -11.297  29.930  1.00 25.20           O
ATOM    147  N   PRO A  31       4.908 -11.817  29.781  1.00 27.20           N
ATOM    148  CA  PRO A  31       4.963 -11.640  28.330  1.00 27.86           C
ATOM    149  CB  PRO A  31       6.374 -12.133  27.976  1.00 27.83           C
ATOM    150  CG  PRO A  31       7.183 -11.833  29.218  1.00 27.82           C
ATOM    151  CD  PRO A  31       6.230 -12.107  30.363  1.00 27.61           C
ATOM    152  C   PRO A  31       3.894 -12.443  27.572  1.00 27.84           C
ATOM    153  O   PRO A  31       3.550 -12.039  26.481  1.00 29.18           O
ATOM    154  N   HIS A  32       3.402 -13.542  28.159  1.00 28.45           N
ATOM    155  CA  HIS A  32       2.345 -14.419  27.583  1.00 28.65           C
ATOM    156  CB  HIS A  32       2.116 -15.666  28.448  1.00 30.16           C
ATOM    157  CG  HIS A  32       3.330 -16.515  28.631  1.00 31.50           C
ATOM    158  ND1 HIS A  32       4.530 -16.235  28.005  1.00 32.37           N
ATOM    159  CE1 HIS A  32       5.420 -17.148  28.340  1.00 32.84           C
ATOM    160  NE2 HIS A  32       4.824 -18.032  29.153  1.00 32.46           N
ATOM    161  CD2 HIS A  32       3.524 -17.650  29.337  1.00 31.78           C
ATOM    162  C   HIS A  32       1.043 -13.627  27.412  1.00 27.46           C
ATOM    163  O   HIS A  32       0.399 -13.785  26.357  1.00 26.70           O
ATOM    164  N   GLU A  33       0.665 -12.831  28.420  1.00 25.68           N
ATOM    165  CA  GLU A  33      -0.516 -11.926  28.365  1.00 24.76           C
ATOM    166  CB  GLU A  33      -0.793 -11.272  29.721  1.00 25.04           C
ATOM    167  CG  GLU A  33      -1.499 -12.184  30.707  1.00 25.55           C
ATOM    168  CD  GLU A  33      -0.566 -13.055  31.528  1.00 26.29           C
ATOM    169  OE1 GLU A  33       0.195 -12.497  32.334  1.00 26.81           O
ATOM    170  OE2 GLU A  33      -0.597 -14.283  31.349  1.00 27.67           O
ATOM    171  C   GLU A  33      -0.277 -10.858  27.293  1.00 23.59           C
ATOM    172  O   GLU A  33      -1.197 -10.618  26.491  1.00 23.09           O
ATOM    173  N   TRP A  34       0.914 -10.249  27.277  1.00 22.87           N
ATOM    174  CA  TRP A  34       1.287  -9.178  26.310  1.00 23.06           C
ATOM    175  CB  TRP A  34       2.727  -8.691  26.511  1.00 23.48           C
ATOM    176  CG  TRP A  34       3.088  -8.234  27.890  1.00 24.05           C
ATOM    177  CD1 TRP A  34       2.254  -7.983  28.941  1.00 23.93           C
ATOM    178  NE1 TRP A  34       2.973  -7.559  30.025  1.00 23.88           N
ATOM    179  CE2 TRP A  34       4.301  -7.508  29.692  1.00 24.41           C
ATOM    180  CD2 TRP A  34       4.415  -7.921  28.347  1.00 24.34           C
ATOM    181  CE3 TRP A  34       5.682  -7.956  27.752  1.00 24.75           C
ATOM    182  CZ3 TRP A  34       6.780  -7.591  28.502  1.00 24.92           C
ATOM    183  CH2 TRP A  34       6.643  -7.186  29.831  1.00 24.95           C
ATOM    184  CZ2 TRP A  34       5.413  -7.140  30.450  1.00 24.69           C
ATOM    185  C   TRP A  34       1.110  -9.700  24.880  1.00 22.54           C
ATOM    186  O   TRP A  34       0.564  -8.963  24.034  1.00 21.03           O
ATOM    187  N   VAL A  35       1.589 -10.920  24.622  1.00 22.36           N
ATOM    188  CA  VAL A  35       1.633 -11.534  23.262  1.00 22.43           C
ATOM    189  CB  VAL A  35       2.630 -12.709  23.217  1.00 22.67           C
ATOM    190  CG1 VAL A  35       2.471 -13.557  21.964  1.00 22.88           C
ATOM    191  CG2 VAL A  35       4.064 -12.217  23.348  1.00 23.15           C
ATOM    192  C   VAL A  35       0.212 -11.945  22.849  1.00 22.21           C
ATOM    193  O   VAL A  35      -0.188 -11.592  21.725  1.00 23.07           O
ATOM    194  N   ALA A  36      -0.525 -12.643  23.723  1.00 22.26           N
ATOM    195  CA  ALA A  36      -1.916 -13.098  23.475  1.00 21.97           C
ATOM    196  CB  ALA A  36      -2.468 -13.804  24.690  1.00 22.18           C
ATOM    197  C   ALA A  36      -2.787 -11.898  23.081  1.00 21.69           C
ATOM    198  O   ALA A  36      -3.545 -12.009  22.095  1.00 21.18           O
ATOM    199  N   ALA A  37      -2.666 -10.790  23.818  1.00 21.04           N
ATOM    200  CA  ALA A  37      -3.424  -9.535  23.605  1.00 20.87           C
ATOM    201  CB  ALA A  37      -3.196  -8.591  24.762  1.00 20.67           C
ATOM    202  C   ALA A  37      -3.012  -8.902  22.272  1.00 20.48           C
ATOM    203  O   ALA A  37      -3.904  -8.581  21.468  1.00 20.65           O
ATOM    204  N   ARG A  38      -1.706  -8.743  22.044  1.00 20.42           N
ATOM    205  CA  ARG A  38      -1.152  -8.099  20.822  1.00 20.37           C
ATOM    206  CB  ARG A  38       0.371  -7.991  20.921  1.00 20.29           C
ATOM    207  CG  ARG A  38       0.998  -7.126  19.840  1.00 20.44           C
ATOM    208  CD  ARG A  38       2.503  -7.267  19.853  1.00 20.83           C
ATOM    209  NE  ARG A  38       3.137  -6.375  18.898  1.00 21.24           N
ATOM    210  CZ  ARG A  38       4.422  -6.410  18.569  1.00 21.63           C
ATOM    211  NH2 ARG A  38       4.894  -5.550  17.683  1.00 21.92           N
ATOM    212  NH1 ARG A  38       5.228  -7.305  19.115  1.00 21.85           N
ATOM    213  C   ARG A  38      -1.574  -8.903  19.585  1.00 20.17           C
ATOM    214  O   ARG A  38      -1.878  -8.276  18.550  1.00 19.46           O
ATOM    215  N   ASN A  39      -1.609 -10.234  19.702  1.00 20.58           N
ATOM    216  CA  ASN A  39      -1.979 -11.163  18.601  1.00 21.21           C
ATOM    217  CB  ASN A  39      -1.637 -12.613  18.960  1.00 21.68           C
ATOM    218  CG  ASN A  39      -0.148 -12.892  18.914  1.00 21.74           C
ATOM    219  OD1 ASN A  39       0.631 -12.063  18.446  1.00 21.63           O
ATOM    220  ND2 ASN A  39       0.260 -14.056  19.391  1.00 22.06           N
ATOM    221  C   ASN A  39      -3.458 -10.966  18.230  1.00 21.43           C
ATOM    222  O   ASN A  39      -3.749 -10.786  17.032  1.00 21.23           O
ATOM    223  N   VAL A  40      -4.367 -10.985  19.203  1.00 21.93           N
ATOM    224  CA  VAL A  40      -5.829 -10.830  18.932  1.00 22.46           C
ATOM    225  CB  VAL A  40      -6.685 -11.121  20.179  1.00 23.32           C
ATOM    226  CG1 VAL A  40      -8.140 -10.722  19.976  1.00 24.00           C
ATOM    227  CG2 VAL A  40      -6.587 -12.582  20.582  1.00 24.29           C
ATOM    228  C   VAL A  40      -6.078  -9.427  18.362  1.00 21.99           C
ATOM    229  O   VAL A  40      -6.899  -9.313  17.431  1.00 22.47           O
ATOM    230  N   VAL A  41      -5.384  -8.403  18.869  1.00 21.55           N
ATOM    231  CA  VAL A  41      -5.590  -6.987  18.437  1.00 21.94           C
ATOM    232  CB  VAL A  41      -4.895  -5.982  19.375  1.00 21.64           C
ATOM    233  CG1 VAL A  41      -4.838  -4.588  18.766  1.00 21.78           C
ATOM    234  CG2 VAL A  41      -5.572  -5.940  20.735  1.00 21.61           C
ATOM    235  C   VAL A  41      -5.136  -6.820  16.980  1.00 22.21           C
ATOM    236  O   VAL A  41      -5.904  -6.221  16.210  1.00 22.68           O
ATOM    237  N   THR A  42      -3.955  -7.330  16.609  1.00 22.83           N
ATOM    238  CA  THR A  42      -3.376  -7.174  15.242  1.00 23.96           C
ATOM    239  CB  THR A  42      -1.900  -7.597  15.178  1.00 25.30           C
ATOM    240  OG1 THR A  42      -1.294  -6.915  14.079  1.00 26.70           O
ATOM    241  CG2 THR A  42      -1.694  -9.084  14.995  1.00 25.73           C
ATOM    242  C   THR A  42      -4.245  -7.941  14.236  1.00 23.99           C
ATOM    243  O   THR A  42      -4.448  -7.423  13.122  1.00 24.58           O
ATOM    244  N   ALA A  43      -4.757  -9.111  14.628  1.00 23.63           N
ATOM    245  CA  ALA A  43      -5.605  -9.989  13.789  1.00 23.44           C
ATOM    246  CB  ALA A  43      -5.765 -11.333  14.456  1.00 23.60           C
ATOM    247  C   ALA A  43      -6.966  -9.330  13.519  1.00 23.27           C
ATOM    248  O   ALA A  43      -7.597  -9.690  12.509  1.00 22.67           O
ATOM    249  N   ASN A  44      -7.400  -8.400  14.376  1.00 22.96           N
ATOM    250  CA  ASN A  44      -8.781  -7.849  14.367  1.00 23.47           C
ATOM    251  CB  ASN A  44      -9.576  -8.396  15.556  1.00 23.59           C
ATOM    252  CG  ASN A  44      -9.764  -9.897  15.491  1.00 24.27           C
ATOM    253  OD1 ASN A  44     -10.614 -10.386  14.752  1.00 24.52           O
ATOM    254  ND2 ASN A  44      -8.983 -10.637  16.263  1.00 24.03           N
ATOM    255  C   ASN A  44      -8.774  -6.313  14.379  1.00 23.05           C
ATOM    256  O   ASN A  44      -9.843  -5.738  14.651  1.00 22.43           O
ATOM    257  N   LYS A  45      -7.643  -5.664  14.085  1.00 23.53           N
ATOM    258  CA  LYS A  45      -7.477  -4.198  14.305  1.00 24.34           C
ATOM    259  CB  LYS A  45      -6.029  -3.748  14.080  1.00 25.47           C
ATOM    260  CG  LYS A  45      -5.451  -3.966  12.690  1.00 26.49           C
ATOM    261  CD  LYS A  45      -3.958  -3.710  12.640  1.00 27.72           C
ATOM    262  CE  LYS A  45      -3.388  -3.764  11.240  1.00 29.06           C
ATOM    263  NZ  LYS A  45      -3.539  -2.466  10.541  1.00 30.24           N
ATOM    264  C   LYS A  45      -8.482  -3.418  13.441  1.00 23.46           C
ATOM    265  O   LYS A  45      -9.074  -2.456  13.967  1.00 23.14           O
ATOM    266  N   ALA A  46      -8.693  -3.815  12.181  1.00 22.45           N
ATOM    267  CA  ALA A  46      -9.664  -3.163  11.268  1.00 22.02           C
ATOM    268  CB  ALA A  46      -9.536  -3.715   9.868  1.00 22.16           C
ATOM    269  C   ALA A  46     -11.086  -3.340  11.821  1.00 21.45           C
ATOM    270  O   ALA A  46     -11.841  -2.350  11.833  1.00 21.11           O
ATOM    271  N   ALA A  47     -11.431  -4.549  12.278  1.00 21.60           N
ATOM    272  CA  ALA A  47     -12.761  -4.891  12.841  1.00 21.08           C
ATOM    273  CB  ALA A  47     -12.870  -6.382  13.044  1.00 21.59           C
ATOM    274  C   ALA A  47     -12.985  -4.122  14.151  1.00 20.88           C
ATOM    275  O   ALA A  47     -14.131  -3.714  14.421  1.00 20.24           O
ATOM    276  N   LEU A  48     -11.926  -3.923  14.937  1.00 20.64           N
ATOM    277  CA  LEU A  48     -11.987  -3.161  16.213  1.00 20.29           C
ATOM    278  CB  LEU A  48     -10.698  -3.394  17.005  1.00 20.10           C
ATOM    279  CG  LEU A  48     -10.601  -4.753  17.694  1.00 20.04           C
ATOM    280  CD1 LEU A  48      -9.168  -5.058  18.099  1.00 20.14           C
ATOM    281  CD2 LEU A  48     -11.522  -4.819  18.903  1.00 19.94           C
ATOM    282  C   LEU A  48     -12.222  -1.678  15.905  1.00 20.46           C
ATOM    283  O   LEU A  48     -13.080  -1.072  16.575  1.00 20.29           O
ATOM    284  N   ALA A  49     -11.514  -1.127  14.913  1.00 20.49           N
ATOM    285  CA  ALA A  49     -11.714   0.253  14.413  1.00 20.75           C
ATOM    286  CB  ALA A  49     -10.715   0.572  13.329  1.00 20.48           C
ATOM    287  C   ALA A  49     -13.162   0.407  13.924  1.00 21.08           C
ATOM    288  O   ALA A  49     -13.814   1.387  14.322  1.00 20.82           O
ATOM    289  N   ASP A  50     -13.646  -0.542  13.116  1.00 21.80           N
ATOM    290  CA  ASP A  50     -15.046  -0.589  12.606  1.00 22.39           C
ATOM    291  CB  ASP A  50     -15.348  -1.901  11.878  1.00 22.79           C
ATOM    292  CG  ASP A  50     -14.793  -1.996  10.469  1.00 23.10           C
ATOM    293  OD1 ASP A  50     -14.437  -0.946   9.899  1.00 23.37           O
ATOM    294  OD2 ASP A  50     -14.731  -3.125   9.953  1.00 23.76           O
ATOM    295  C   ASP A  50     -16.025  -0.434  13.775  1.00 22.55           C
ATOM    296  O   ASP A  50     -16.920   0.430  13.691  1.00 22.18           O
ATOM    297  N   TYR A  51     -15.863  -1.259  14.813  1.00 22.83           N
ATOM    298  CA  TYR A  51     -16.769  -1.326  15.988  1.00 23.24           C
ATOM    299  CB  TYR A  51     -16.377  -2.472  16.922  1.00 24.19           C
ATOM    300  CG  TYR A  51     -17.295  -2.616  18.108  1.00 24.91           C
ATOM    301  CD1 TYR A  51     -18.646  -2.865  17.929  1.00 25.91           C
ATOM    302  CE1 TYR A  51     -19.509  -2.984  19.006  1.00 26.14           C
ATOM    303  CZ  TYR A  51     -19.020  -2.858  20.294  1.00 26.45           C
ATOM    304  OH  TYR A  51     -19.864  -2.984  21.359  1.00 27.22           O
ATOM    305  CE2 TYR A  51     -17.674  -2.603  20.494  1.00 25.93           C
ATOM    306  CD2 TYR A  51     -16.826  -2.480  19.405  1.00 25.57           C
ATOM    307  C   TYR A  51     -16.753   0.012  16.735  1.00 22.51           C
ATOM    308  O   TYR A  51     -17.830   0.488  17.148  1.00 22.86           O
ATOM    309  N   PHE A  52     -15.566   0.599  16.902  1.00 21.57           N
ATOM    310  CA  PHE A  52     -15.360   1.895  17.599  1.00 21.26           C
ATOM    311  CB  PHE A  52     -13.870   2.242  17.651  1.00 20.48           C
ATOM    312  CG  PHE A  52     -13.558   3.558  18.315  1.00 20.31           C
ATOM    313  CD1 PHE A  52     -13.615   4.744  17.597  1.00 19.62           C
ATOM    314  CE1 PHE A  52     -13.326   5.955  18.206  1.00 19.96           C
ATOM    315  CZ  PHE A  52     -12.989   5.996  19.539  1.00 19.80           C
ATOM    316  CD2 PHE A  52     -13.217   3.615  19.658  1.00 19.79           C
ATOM    317  CE2 PHE A  52     -12.929   4.828  20.264  1.00 20.15           C
ATOM    318  C   PHE A  52     -16.194   2.986  16.913  1.00 21.56           C
ATOM    319  O   PHE A  52     -16.932   3.694  17.619  1.00 20.97           O
ATOM    320  N   TYR A  53     -16.093   3.114  15.586  1.00 22.73           N
ATOM    321  CA  TYR A  53     -16.754   4.195  14.802  1.00 24.14           C
ATOM    322  CB  TYR A  53     -15.968   4.496  13.524  1.00 23.77           C
ATOM    323  CG  TYR A  53     -14.615   5.067  13.847  1.00 22.84           C
ATOM    324  CD1 TYR A  53     -14.495   6.338  14.385  1.00 22.67           C
ATOM    325  CE1 TYR A  53     -13.261   6.856  14.740  1.00 22.46           C
ATOM    326  CZ  TYR A  53     -12.124   6.082  14.586  1.00 22.18           C
ATOM    327  OH  TYR A  53     -10.901   6.569  14.935  1.00 21.37           O
ATOM    328  CE2 TYR A  53     -12.226   4.804  14.068  1.00 22.37           C
ATOM    329  CD2 TYR A  53     -13.468   4.302  13.721  1.00 22.60           C
ATOM    330  C   TYR A  53     -18.229   3.853  14.573  1.00 26.39           C
ATOM    331  O   TYR A  53     -19.029   4.795  14.448  1.00 27.19           O
ATOM    332  N   GLU A  54     -18.577   2.564  14.557  1.00 29.29           N
ATOM    333  CA  GLU A  54     -19.988   2.090  14.555  1.00 31.75           C
ATOM    334  CB  GLU A  54     -20.029   0.563  14.466  1.00 33.90           C
ATOM    335  CG  GLU A  54     -21.431  -0.016  14.418  1.00 36.17           C
ATOM    336  CD  GLU A  54     -21.465  -1.534  14.435  1.00 38.54           C
ATOM    337  OE1 GLU A  54     -20.766  -2.148  13.603  1.00 41.19           O
ATOM    338  OE2 GLU A  54     -22.175  -2.098  15.293  1.00 40.78           O
ATOM    339  C   GLU A  54     -20.685   2.620  15.817  1.00 31.80           C
ATOM    340  O   GLU A  54     -21.791   3.182  15.690  1.00 32.40           O
ATOM    341  N   CYS A  55     -20.043   2.476  16.981  1.00 31.82           N
ATOM    342  CA  CYS A  55     -20.571   2.896  18.310  1.00 32.52           C
ATOM    343  CB  CYS A  55     -19.711   2.350  19.445  1.00 33.28           C
ATOM    344  SG  CYS A  55     -19.852   0.555  19.646  1.00 35.81           S
ATOM    345  C   CYS A  55     -20.657   4.426  18.401  1.00 32.43           C
ATOM    346  O   CYS A  55     -21.692   4.924  18.887  1.00 31.57           O
ATOM    347  N   MET A  56     -19.619   5.143  17.954  1.00 31.89           N
ATOM    348  CA  MET A  56     -19.509   6.623  18.095  1.00 31.76           C
ATOM    349  CB  MET A  56     -18.084   7.113  17.812  1.00 31.34           C
ATOM    350  CG  MET A  56     -17.123   6.864  18.956  1.00 30.57           C
ATOM    351  SD  MET A  56     -17.573   7.753  20.470  1.00 29.94           S
ATOM    352  CE  MET A  56     -16.747   6.725  21.683  1.00 29.95           C
ATOM    353  C   MET A  56     -20.480   7.327  17.139  1.00 32.45           C
ATOM    354  O   MET A  56     -21.254   8.175  17.619  1.00 33.03           O
ATOM    355  N   LEU A  57     -20.440   6.993  15.844  1.00 32.91           N
ATOM    356  CA  LEU A  57     -21.240   7.669  14.783  1.00 33.48           C
ATOM    357  CB  LEU A  57     -20.817   7.146  13.405  1.00 33.80           C
ATOM    358  CG  LEU A  57     -19.426   7.571  12.936  1.00 33.90           C
ATOM    359  CD1 LEU A  57     -18.999   6.773  11.713  1.00 34.20           C
ATOM    360  CD2 LEU A  57     -19.382   9.064  12.639  1.00 34.46           C
ATOM    361  C   LEU A  57     -22.744   7.452  15.016  1.00 34.01           C
ATOM    362  O   LEU A  57     -23.536   8.201  14.408  1.00 34.11           O
ATOM    363  N   ALA A  58     -23.119   6.478  15.855  1.00 34.35           N
ATOM    364  CA  ALA A  58     -24.519   6.153  16.224  1.00 34.24           C
ATOM    365  CB  ALA A  58     -24.603   4.739  16.744  1.00 34.89           C
ATOM    366  C   ALA A  58     -25.053   7.155  17.258  1.00 33.81           C
ATOM    367  O   ALA A  58     -26.270   7.420  17.231  1.00 33.67           O
ATOM    368  N   ASP A  59     -24.191   7.662  18.150  1.00 31.95           N
ATOM    369  CA  ASP A  59     -24.539   8.703  19.155  1.00 31.01           C
ATOM    370  CB  ASP A  59     -23.629   8.631  20.385  1.00 30.74           C
ATOM    371  CG  ASP A  59     -23.920   9.676  21.452  1.00 30.35           C
ATOM    372  OD1 ASP A  59     -24.826  10.505  21.244  1.00 30.50           O
ATOM    373  OD2 ASP A  59     -23.234   9.655  22.491  1.00 31.06           O
ATOM    374  C   ASP A  59     -24.442  10.071  18.486  1.00 30.63           C
ATOM    375  O   ASP A  59     -23.363  10.464  18.048  1.00 29.66           O
ATOM    376  N   PRO A  60     -25.549  10.846  18.391  1.00 30.48           N
ATOM    377  CA  PRO A  60     -25.501  12.167  17.759  1.00 29.68           C
ATOM    378  CB  PRO A  60     -26.953  12.674  17.824  1.00 30.33           C
ATOM    379  CG  PRO A  60     -27.619  11.831  18.896  1.00 30.36           C
ATOM    380  CD  PRO A  60     -26.897  10.500  18.871  1.00 30.19           C
ATOM    381  C   PRO A  60     -24.532  13.145  18.449  1.00 29.31           C
ATOM    382  O   PRO A  60     -23.970  13.975  17.759  1.00 28.69           O
ATOM    383  N   ASN A  61     -24.337  13.014  19.767  1.00 28.43           N
ATOM    384  CA  ASN A  61     -23.431  13.880  20.573  1.00 28.19           C
ATOM    385  CB  ASN A  61     -23.620  13.664  22.076  1.00 29.57           C
ATOM    386  CG  ASN A  61     -24.998  14.066  22.557  1.00 30.67           C
ATOM    387  OD1 ASN A  61     -25.471  15.160  22.252  1.00 32.13           O
ATOM    388  ND2 ASN A  61     -25.649  13.192  23.307  1.00 31.23           N
ATOM    389  C   ASN A  61     -21.966  13.637  20.181  1.00 26.97           C
ATOM    390  O   ASN A  61     -21.174  14.600  20.251  1.00 26.88           O
ATOM    391  N   ALA A  62     -21.612  12.402  19.813  1.00 25.26           N
ATOM    392  CA  ALA A  62     -20.257  12.016  19.351  1.00 24.58           C
ATOM    393  CB  ALA A  62     -20.022  10.545  19.591  1.00 24.81           C
ATOM    394  C   ALA A  62     -20.093  12.376  17.868  1.00 23.72           C
ATOM    395  O   ALA A  62     -19.036  12.935  17.515  1.00 22.80           O
ATOM    396  N   ALA A  63     -21.103  12.077  17.042  1.00 23.65           N
ATOM    397  CA  ALA A  63     -21.119  12.334  15.578  1.00 24.29           C
ATOM    398  CB  ALA A  63     -22.419  11.854  14.979  1.00 24.18           C
ATOM    399  C   ALA A  63     -20.889  13.826  15.299  1.00 24.68           C
ATOM    400  O   ALA A  63     -20.360  14.153  14.217  1.00 24.97           O
ATOM    401  N   PHE A  64     -21.273  14.694  16.242  1.00 25.44           N
ATOM    402  CA  PHE A  64     -21.034  16.163  16.227  1.00 26.17           C
ATOM    403  CB  PHE A  64     -21.369  16.759  17.597  1.00 27.18           C
ATOM    404  CG  PHE A  64     -21.254  18.259  17.688  1.00 28.16           C
ATOM    405  CD1 PHE A  64     -22.311  19.076  17.315  1.00 29.02           C
ATOM    406  CE1 PHE A  64     -22.206  20.455  17.405  1.00 29.20           C
ATOM    407  CZ  PHE A  64     -21.049  21.032  17.877  1.00 29.17           C
ATOM    408  CD2 PHE A  64     -20.096  18.855  18.164  1.00 28.64           C
ATOM    409  CE2 PHE A  64     -19.995  20.234  18.256  1.00 29.29           C
ATOM    410  C   PHE A  64     -19.578  16.470  15.851  1.00 26.01           C
ATOM    411  O   PHE A  64     -19.341  17.444  15.112  1.00 25.91           O
ATOM    412  N   PHE A  65     -18.634  15.667  16.352  1.00 25.76           N
ATOM    413  CA  PHE A  65     -17.169  15.911  16.273  1.00 25.50           C
ATOM    414  CB  PHE A  65     -16.505  15.490  17.585  1.00 25.43           C
ATOM    415  CG  PHE A  65     -16.995  16.248  18.791  1.00 25.60           C
ATOM    416  CD1 PHE A  65     -16.471  17.492  19.106  1.00 26.00           C
ATOM    417  CE1 PHE A  65     -16.923  18.192  20.213  1.00 25.99           C
ATOM    418  CZ  PHE A  65     -17.911  17.661  21.010  1.00 25.99           C
ATOM    419  CD2 PHE A  65     -17.993  15.727  19.601  1.00 25.32           C
ATOM    420  CE2 PHE A  65     -18.445  16.430  20.707  1.00 25.35           C
ATOM    421  C   PHE A  65     -16.542  15.158  15.094  1.00 25.49           C
ATOM    422  O   PHE A  65     -15.346  15.377  14.827  1.00 24.25           O
ATOM    423  N   LEU A  66     -17.312  14.303  14.417  1.00 25.95           N
ATOM    424  CA  LEU A  66     -16.799  13.374  13.377  1.00 27.16           C
ATOM    425  CB  LEU A  66     -17.001  11.936  13.862  1.00 27.58           C
ATOM    426  CG  LEU A  66     -16.248  11.564  15.138  1.00 27.42           C
ATOM    427  CD1 LEU A  66     -16.687  10.199  15.646  1.00 27.77           C
ATOM    428  CD2 LEU A  66     -14.745  11.592  14.910  1.00 27.58           C
ATOM    429  C   LEU A  66     -17.531  13.614  12.054  1.00 28.58           C
ATOM    430  O   LEU A  66     -18.770  13.718  12.067  1.00 29.91           O
ATOM    431  N   SER A  67     -16.778  13.707  10.957  1.00 28.51           N
ATOM    432  CA  SER A  67     -17.298  13.608   9.570  1.00 28.37           C
ATOM    433  CB  SER A  67     -16.696  14.664   8.681  1.00 27.39           C
ATOM    434  OG  SER A  67     -15.331  14.384   8.416  1.00 25.94           O
ATOM    435  C   SER A  67     -17.009  12.196   9.054  1.00 29.23           C
ATOM    436  O   SER A  67     -16.018  11.594   9.516  1.00 29.34           O
ATOM    437  N   ASP A  68     -17.850  11.686   8.151  1.00 30.37           N
ATOM    438  CA  ASP A  68     -17.654  10.369   7.486  1.00 31.50           C
ATOM    439  CB  ASP A  68     -18.801  10.053   6.522  1.00 33.29           C
ATOM    440  CG  ASP A  68     -20.044   9.490   7.193  1.00 34.89           C
ATOM    441  OD1 ASP A  68     -20.087   9.470   8.440  1.00 35.95           O
ATOM    442  OD2 ASP A  68     -20.959   9.069   6.461  1.00 37.24           O
ATOM    443  C   ASP A  68     -16.294  10.366   6.776  1.00 31.29           C
ATOM    444  O   ASP A  68     -15.613   9.324   6.823  1.00 31.03           O
ATOM    445  N   GLN A  69     -15.909  11.492   6.163  1.00 31.19           N
ATOM    446  CA  GLN A  69     -14.636  11.640   5.404  1.00 30.55           C
ATOM    447  CB  GLN A  69     -14.631  12.947   4.608  1.00 32.43           C
ATOM    448  CG  GLN A  69     -13.524  13.021   3.560  1.00 34.23           C
ATOM    449  CD  GLN A  69     -12.366  13.904   3.957  1.00 36.00           C
ATOM    450  OE1 GLN A  69     -12.478  14.765   4.828  1.00 39.09           O
ATOM    451  NE2 GLN A  69     -11.233  13.705   3.303  1.00 36.88           N
ATOM    452  C   GLN A  69     -13.447  11.566   6.371  1.00 29.08           C
ATOM    453  O   GLN A  69     -12.475  10.857   6.045  1.00 29.02           O
ATOM    454  N   LEU A  70     -13.521  12.262   7.512  1.00 27.21           N
ATOM    455  CA  LEU A  70     -12.451  12.274   8.550  1.00 27.21           C
ATOM    456  CB  LEU A  70     -12.877  13.185   9.705  1.00 26.80           C
ATOM    457  CG  LEU A  70     -11.882  13.321  10.855  1.00 27.01           C
ATOM    458  CD1 LEU A  70     -10.566  13.910  10.366  1.00 27.06           C
ATOM    459  CD2 LEU A  70     -12.471  14.170  11.974  1.00 26.83           C
ATOM    460  C   LEU A  70     -12.200  10.839   9.032  1.00 26.74           C
ATOM    461  O   LEU A  70     -11.021  10.440   9.119  1.00 26.34           O
ATOM    462  N   VAL A  71     -13.274  10.091   9.305  1.00 26.68           N
ATOM    463  CA  VAL A  71     -13.222   8.671   9.767  1.00 27.04           C
ATOM    464  CB  VAL A  71     -14.608   8.174  10.226  1.00 26.99           C
ATOM    465  CG1 VAL A  71     -14.620   6.674  10.491  1.00 27.13           C
ATOM    466  CG2 VAL A  71     -15.101   8.934  11.450  1.00 26.48           C
ATOM    467  C   VAL A  71     -12.645   7.802   8.641  1.00 28.32           C
ATOM    468  O   VAL A  71     -11.711   7.030   8.915  1.00 28.16           O
ATOM    469  N   LYS A  72     -13.167   7.934   7.418  1.00 29.35           N
ATOM    470  CA  LYS A  72     -12.791   7.076   6.261  1.00 30.75           C
ATOM    471  CB  LYS A  72     -13.696   7.359   5.057  1.00 32.33           C
ATOM    472  CG  LYS A  72     -13.517   6.412   3.877  1.00 33.92           C
ATOM    473  CD  LYS A  72     -14.641   6.486   2.862  1.00 35.29           C
ATOM    474  CE  LYS A  72     -15.898   5.761   3.299  1.00 36.31           C
ATOM    475  NZ  LYS A  72     -15.942   4.375   2.773  1.00 37.39           N
ATOM    476  C   LYS A  72     -11.314   7.286   5.896  1.00 30.52           C
ATOM    477  O   LYS A  72     -10.624   6.271   5.675  1.00 31.19           O
ATOM    478  N   THR A  73     -10.846   8.538   5.837  1.00 30.15           N
ATOM    479  CA  THR A  73      -9.542   8.911   5.220  1.00 30.22           C
ATOM    480  CB  THR A  73      -9.652  10.201   4.396  1.00 30.45           C
ATOM    481  OG1 THR A  73      -9.953  11.295   5.262  1.00 31.33           O
ATOM    482  CG2 THR A  73     -10.697  10.106   3.306  1.00 30.91           C
ATOM    483  C   THR A  73      -8.424   9.032   6.265  1.00 29.32           C
ATOM    484  O   THR A  73      -7.256   8.945   5.848  1.00 29.77           O
ATOM    485  N   LYS A  74      -8.739   9.226   7.553  1.00 28.17           N
ATOM    486  CA  LYS A  74      -7.710   9.504   8.596  1.00 27.34           C
ATOM    487  CB  LYS A  74      -7.747  10.979   9.009  1.00 28.87           C
ATOM    488  CG  LYS A  74      -6.535  11.452   9.802  1.00 30.23           C
ATOM    489  CD  LYS A  74      -6.712  12.823  10.418  1.00 31.29           C
ATOM    490  CE  LYS A  74      -5.490  13.293  11.180  1.00 32.41           C
ATOM    491  NZ  LYS A  74      -4.785  14.389  10.473  1.00 33.59           N
ATOM    492  C   LYS A  74      -7.892   8.601   9.824  1.00 25.63           C
ATOM    493  O   LYS A  74      -6.972   7.814  10.108  1.00 24.04           O
ATOM    494  N   LEU A  75      -9.009   8.736  10.546  1.00 24.28           N
ATOM    495  CA  LEU A  75      -9.148   8.227  11.939  1.00 23.56           C
ATOM    496  CB  LEU A  75     -10.361   8.881  12.609  1.00 23.76           C
ATOM    497  CG  LEU A  75     -10.250  10.384  12.852  1.00 23.67           C
ATOM    498  CD1 LEU A  75     -11.479  10.902  13.584  1.00 23.78           C
ATOM    499  CD2 LEU A  75      -8.986  10.727  13.627  1.00 23.85           C
ATOM    500  C   LEU A  75      -9.248   6.696  11.964  1.00 22.95           C
ATOM    501  O   LEU A  75      -8.669   6.098  12.895  1.00 22.24           O
ATOM    502  N   HIS A  76      -9.942   6.073  11.004  1.00 22.84           N
ATOM    503  CA  HIS A  76     -10.101   4.594  10.950  1.00 23.22           C
ATOM    504  CB  HIS A  76     -10.950   4.150   9.751  1.00 23.75           C
ATOM    505  CG  HIS A  76     -11.303   2.702   9.801  1.00 24.04           C
ATOM    506  ND1 HIS A  76     -10.431   1.713   9.388  1.00 24.33           N
ATOM    507  CE1 HIS A  76     -10.994   0.535   9.557  1.00 24.15           C
ATOM    508  NE2 HIS A  76     -12.207   0.725  10.079  1.00 24.18           N
ATOM    509  CD2 HIS A  76     -12.411   2.068  10.241  1.00 24.31           C
ATOM    510  C   HIS A  76      -8.713   3.941  10.954  1.00 23.09           C
ATOM    511  O   HIS A  76      -8.502   3.006  11.754  1.00 22.45           O
ATOM    512  N   ALA A  77      -7.798   4.447  10.120  1.00 22.89           N
ATOM    513  CA  ALA A  77      -6.396   3.979  10.009  1.00 22.60           C
ATOM    514  CB  ALA A  77      -5.750   4.561   8.774  1.00 23.22           C
ATOM    515  C   ALA A  77      -5.616   4.346  11.279  1.00 22.05           C
ATOM    516  O   ALA A  77      -4.835   3.502  11.753  1.00 22.25           O
ATOM    517  N   ALA A  78      -5.812   5.561  11.801  1.00 21.35           N
ATOM    518  CA  ALA A  78      -5.134   6.081  13.012  1.00 20.82           C
ATOM    519  CB  ALA A  78      -5.495   7.531  13.228  1.00 21.00           C
ATOM    520  C   ALA A  78      -5.502   5.221  14.228  1.00 20.55           C
ATOM    521  O   ALA A  78      -4.609   4.961  15.056  1.00 19.83           O
ATOM    522  N   MET A  79      -6.765   4.790  14.329  1.00 20.04           N
ATOM    523  CA  MET A  79      -7.258   3.922  15.434  1.00 20.26           C
ATOM    524  CB  MET A  79      -8.773   3.710  15.350  1.00 20.11           C
ATOM    525  CG  MET A  79      -9.340   2.853  16.476  1.00 19.98           C
ATOM    526  SD  MET A  79      -8.943   3.482  18.132  1.00 19.72           S
ATOM    527  CE  MET A  79      -9.902   4.996  18.144  1.00 20.18           C
ATOM    528  C   MET A  79      -6.537   2.567  15.375  1.00 20.51           C
ATOM    529  O   MET A  79      -6.133   2.072  16.440  1.00 20.10           O
ATOM    530  N   GLN A  80      -6.381   1.988  14.181  1.00 21.01           N
ATOM    531  CA  GLN A  80      -5.641   0.712  13.984  1.00 21.36           C
ATOM    532  CB  GLN A  80      -5.679   0.278  12.518  1.00 21.89           C
ATOM    533  CG  GLN A  80      -7.074  -0.099  12.041  1.00 22.28           C
ATOM    534  CD  GLN A  80      -7.062  -0.634  10.632  1.00 22.60           C
ATOM    535  OE1 GLN A  80      -6.407  -1.630  10.338  1.00 22.62           O
ATOM    536  NE2 GLN A  80      -7.790   0.028   9.749  1.00 22.95           N
ATOM    537  C   GLN A  80      -4.203   0.895  14.485  1.00 21.57           C
ATOM    538  O   GLN A  80      -3.723   0.018  15.223  1.00 21.33           O
ATOM    539  N   ASP A  81      -3.566   2.014  14.128  1.00 21.97           N
ATOM    540  CA  ASP A  81      -2.156   2.335  14.483  1.00 22.26           C
ATOM    541  CB  ASP A  81      -1.649   3.551  13.705  1.00 23.46           C
ATOM    542  CG  ASP A  81      -1.312   3.253  12.255  1.00 24.90           C
ATOM    543  OD1 ASP A  81      -1.132   2.063  11.922  1.00 26.49           O
ATOM    544  OD2 ASP A  81      -1.227   4.214  11.472  1.00 26.83           O
ATOM    545  C   ASP A  81      -2.045   2.573  15.992  1.00 21.28           C
ATOM    546  O   ASP A  81      -1.032   2.157  16.580  1.00 20.56           O
ATOM    547  N   TRP A  82      -3.048   3.224  16.584  1.00 20.36           N
ATOM    548  CA  TRP A  82      -3.144   3.464  18.047  1.00 19.75           C
ATOM    549  CB  TRP A  82      -4.377   4.319  18.369  1.00 19.34           C
ATOM    550  CG  TRP A  82      -4.496   4.674  19.817  1.00 19.17           C
ATOM    551  CD1 TRP A  82      -3.985   5.776  20.437  1.00 19.18           C
ATOM    552  NE1 TRP A  82      -4.290   5.756  21.770  1.00 18.99           N
ATOM    553  CE2 TRP A  82      -5.012   4.625  22.048  1.00 18.69           C
ATOM    554  CD2 TRP A  82      -5.164   3.912  20.839  1.00 18.89           C
ATOM    555  CE3 TRP A  82      -5.878   2.708  20.853  1.00 18.89           C
ATOM    556  CZ3 TRP A  82      -6.403   2.258  22.044  1.00 18.78           C
ATOM    557  CH2 TRP A  82      -6.245   2.985  23.226  1.00 19.09           C
ATOM    558  CZ2 TRP A  82      -5.550   4.173  23.253  1.00 18.61           C
ATOM    559  C   TRP A  82      -3.169   2.117  18.781  1.00 19.61           C
ATOM    560  O   TRP A  82      -2.361   1.935  19.713  1.00 19.06           O
ATOM    561  N   LEU A  83      -4.050   1.206  18.358  1.00 19.61           N
ATOM    562  CA  LEU A  83      -4.177  -0.164  18.927  1.00 20.52           C
ATOM    563  CB  LEU A  83      -5.263  -0.929  18.166  1.00 20.22           C
ATOM    564  CG  LEU A  83      -6.700  -0.534  18.502  1.00 20.02           C
ATOM    565  CD1 LEU A  83      -7.671  -1.113  17.483  1.00 19.87           C
ATOM    566  CD2 LEU A  83      -7.069  -0.981  19.908  1.00 19.96           C
ATOM    567  C   LEU A  83      -2.825  -0.888  18.852  1.00 21.21           C
ATOM    568  O   LEU A  83      -2.389  -1.425  19.889  1.00 20.80           O
ATOM    569  N   GLU A  84      -2.182  -0.889  17.680  1.00 22.57           N
ATOM    570  CA  GLU A  84      -0.876  -1.569  17.450  1.00 23.28           C
ATOM    571  CB  GLU A  84      -0.432  -1.437  15.991  1.00 24.90           C
ATOM    572  CG  GLU A  84      -1.346  -2.139  14.999  1.00 27.04           C
ATOM    573  CD  GLU A  84      -1.333  -3.656  15.057  1.00 28.97           C
ATOM    574  OE1 GLU A  84      -0.800  -4.278  14.114  1.00 30.10           O
ATOM    575  OE2 GLU A  84      -1.881  -4.213  16.030  1.00 31.14           O
ATOM    576  C   GLU A  84       0.177  -0.978  18.400  1.00 22.30           C
ATOM    577  O   GLU A  84       0.928  -1.767  19.001  1.00 21.76           O
ATOM    578  N   SER A  85       0.215   0.353  18.536  1.00 21.30           N
ATOM    579  CA  SER A  85       1.158   1.094  19.416  1.00 21.64           C
ATOM    580  CB  SER A  85       1.012   2.586  19.242  1.00 22.28           C
ATOM    581  OG  SER A  85       1.756   3.287  20.226  1.00 23.65           O
ATOM    582  C   SER A  85       0.959   0.679  20.881  1.00 20.79           C
ATOM    583  O   SER A  85       1.966   0.395  21.556  1.00 20.47           O
ATOM    584  N   VAL A  86      -0.291   0.640  21.354  1.00 19.59           N
ATOM    585  CA  VAL A  86      -0.636   0.288  22.764  1.00 18.80           C
ATOM    586  CB  VAL A  86      -2.154   0.371  23.021  1.00 18.79           C
ATOM    587  CG1 VAL A  86      -2.540  -0.267  24.347  1.00 18.78           C
ATOM    588  CG2 VAL A  86      -2.661   1.803  22.948  1.00 18.57           C
ATOM    589  C   VAL A  86      -0.092  -1.112  23.083  1.00 18.43           C
ATOM    590  O   VAL A  86       0.504  -1.278  24.157  1.00 17.90           O
ATOM    591  N   TYR A  87      -0.295  -2.085  22.189  1.00 18.47           N
ATOM    592  CA  TYR A  87      -0.036  -3.524  22.465  1.00 18.77           C
ATOM    593  CB  TYR A  87      -1.144  -4.373  21.840  1.00 18.90           C
ATOM    594  CG  TYR A  87      -2.428  -4.221  22.611  1.00 18.89           C
ATOM    595  CD1 TYR A  87      -2.629  -4.929  23.785  1.00 18.91           C
ATOM    596  CE1 TYR A  87      -3.775  -4.762  24.543  1.00 19.04           C
ATOM    597  CZ  TYR A  87      -4.732  -3.847  24.145  1.00 19.22           C
ATOM    598  OH  TYR A  87      -5.857  -3.674  24.899  1.00 19.51           O
ATOM    599  CE2 TYR A  87      -4.537  -3.107  22.992  1.00 18.90           C
ATOM    600  CD2 TYR A  87      -3.385  -3.289  22.244  1.00 18.96           C
ATOM    601  C   TYR A  87       1.395  -3.910  22.068  1.00 19.05           C
ATOM    602  O   TYR A  87       1.837  -4.993  22.494  1.00 19.81           O
ATOM    603  N   ALA A  88       2.112  -3.045  21.344  1.00 19.55           N
ATOM    604  CA  ALA A  88       3.535  -3.248  20.972  1.00 19.90           C
ATOM    605  CB  ALA A  88       3.851  -2.520  19.687  1.00 19.95           C
ATOM    606  C   ALA A  88       4.463  -2.793  22.108  1.00 20.64           C
ATOM    607  O   ALA A  88       5.594  -3.310  22.174  1.00 20.38           O
ATOM    608  N   ALA A  89       4.001  -1.882  22.976  1.00 21.15           N
ATOM    609  CA  ALA A  89       4.837  -1.107  23.929  1.00 21.86           C
ATOM    610  CB  ALA A  89       3.970  -0.173  24.736  1.00 21.73           C
ATOM    611  C   ALA A  89       5.653  -2.035  24.839  1.00 22.62           C
ATOM    612  O   ALA A  89       6.896  -1.891  24.863  1.00 23.17           O
ATOM    613  N   ALA A  90       4.991  -2.942  25.566  1.00 23.05           N
ATOM    614  CA  ALA A  90       5.630  -3.856  26.543  1.00 24.12           C
ATOM    615  CB  ALA A  90       4.595  -4.499  27.439  1.00 24.00           C
ATOM    616  C   ALA A  90       6.500  -4.886  25.819  1.00 24.58           C
ATOM    617  O   ALA A  90       7.666  -5.043  26.172  1.00 24.54           O
ATOM    618  N   PRO A  91       5.995  -5.619  24.797  1.00 25.31           N
ATOM    619  CA  PRO A  91       6.833  -6.562  24.048  1.00 26.22           C
ATOM    620  CB  PRO A  91       5.897  -7.077  22.943  1.00 26.05           C
ATOM    621  CG  PRO A  91       4.517  -6.933  23.538  1.00 25.54           C
ATOM    622  CD  PRO A  91       4.589  -5.664  24.362  1.00 25.49           C
ATOM    623  C   PRO A  91       8.105  -5.974  23.411  1.00 26.97           C
ATOM    624  O   PRO A  91       9.088  -6.691  23.346  1.00 27.99           O
ATOM    625  N   THR A  92       8.070  -4.715  22.960  1.00 27.90           N
ATOM    626  CA  THR A  92       9.207  -4.034  22.276  1.00 28.72           C
ATOM    627  CB  THR A  92       8.745  -3.319  20.999  1.00 28.63           C
ATOM    628  OG1 THR A  92       7.904  -2.223  21.363  1.00 28.48           O
ATOM    629  CG2 THR A  92       8.019  -4.241  20.044  1.00 28.79           C
ATOM    630  C   THR A  92       9.922  -3.061  23.228  1.00 29.66           C
ATOM    631  O   THR A  92      10.902  -2.433  22.781  1.00 29.10           O
ATOM    632  N   GLU A  93       9.453  -2.939  24.476  1.00 31.27           N
ATOM    633  CA  GLU A  93      10.048  -2.093  25.552  1.00 32.43           C
ATOM    634  CB  GLU A  93      11.470  -2.553  25.886  1.00 33.83           C
ATOM    635  CG  GLU A  93      11.551  -3.951  26.467  1.00 35.35           C
ATOM    636  CD  GLU A  93      12.967  -4.404  26.779  1.00 36.57           C
ATOM    637  OE1 GLU A  93      13.796  -3.541  27.131  1.00 37.71           O
ATOM    638  OE2 GLU A  93      13.243  -5.615  26.656  1.00 38.46           O
ATOM    639  C   GLU A  93      10.071  -0.613  25.143  1.00 32.28           C
ATOM    640  O   GLU A  93      10.909   0.131  25.695  1.00 33.00           O
ATOM    641  N   GLU A  94       9.176  -0.187  24.245  1.00 31.82           N
ATOM    642  CA  GLU A  94       9.100   1.214  23.747  1.00 31.89           C
ATOM    643  CB  GLU A  94       8.682   1.237  22.274  1.00 32.76           C
ATOM    644  CG  GLU A  94       9.731   0.673  21.332  1.00 33.62           C
ATOM    645  CD  GLU A  94      10.948   1.556  21.111  1.00 34.87           C
ATOM    646  OE1 GLU A  94      10.999   2.666  21.689  1.00 34.72           O
ATOM    647  OE2 GLU A  94      11.847   1.129  20.361  1.00 35.98           O
ATOM    648  C   GLU A  94       8.117   2.001  24.621  1.00 31.40           C
ATOM    649  O   GLU A  94       7.171   2.591  24.068  1.00 30.65           O
ATOM    650  N   TYR A  95       8.354   2.024  25.935  1.00 30.89           N
ATOM    651  CA  TYR A  95       7.464   2.650  26.949  1.00 30.53           C
ATOM    652  CB  TYR A  95       7.911   2.265  28.361  1.00 29.50           C
ATOM    653  CG  TYR A  95       7.818   0.790  28.661  1.00 28.71           C
ATOM    654  CD1 TYR A  95       6.587   0.166  28.787  1.00 28.34           C
ATOM    655  CE1 TYR A  95       6.488  -1.188  29.061  1.00 27.68           C
ATOM    656  CZ  TYR A  95       7.634  -1.947  29.212  1.00 27.52           C
ATOM    657  OH  TYR A  95       7.537  -3.280  29.486  1.00 27.04           O
ATOM    658  CE2 TYR A  95       8.873  -1.344  29.086  1.00 27.95           C
ATOM    659  CD2 TYR A  95       8.955   0.012  28.813  1.00 28.18           C
ATOM    660  C   TYR A  95       7.439   4.169  26.742  1.00 31.45           C
ATOM    661  O   TYR A  95       6.339   4.725  26.568  1.00 30.50           O
ATOM    662  N   GLU A  96       8.617   4.804  26.730  1.00 33.34           N
ATOM    663  CA  GLU A  96       8.788   6.282  26.639  1.00 35.10           C
ATOM    664  CB  GLU A  96      10.267   6.669  26.707  1.00 36.79           C
ATOM    665  CG  GLU A  96      10.927   6.323  28.030  1.00 39.27           C
ATOM    666  CD  GLU A  96      12.228   7.058  28.311  1.00 41.15           C
ATOM    667  OE1 GLU A  96      12.731   7.749  27.399  1.00 43.07           O
ATOM    668  OE2 GLU A  96      12.735   6.940  29.446  1.00 43.66           O
ATOM    669  C   GLU A  96       8.168   6.809  25.339  1.00 34.73           C
ATOM    670  O   GLU A  96       7.511   7.868  25.391  1.00 34.52           O
ATOM    671  N   ARG A  97       8.380   6.109  24.220  1.00 34.42           N
ATOM    672  CA  ARG A  97       7.831   6.483  22.887  1.00 34.93           C
ATOM    673  CB  ARG A  97       8.364   5.554  21.791  1.00 37.06           C
ATOM    674  CG  ARG A  97       7.833   5.866  20.398  1.00 39.37           C
ATOM    675  CD  ARG A  97       8.287   4.857  19.358  1.00 41.42           C
ATOM    676  NE  ARG A  97       8.792   5.512  18.155  1.00 43.06           N
ATOM    677  CZ  ARG A  97       8.154   5.611  16.987  1.00 44.35           C
ATOM    678  NH2 ARG A  97       8.735   6.241  15.980  1.00 44.94           N
ATOM    679  NH1 ARG A  97       6.953   5.083  16.813  1.00 45.21           N
ATOM    680  C   ARG A  97       6.301   6.421  22.931  1.00 33.23           C
ATOM    681  O   ARG A  97       5.660   7.363  22.434  1.00 31.60           O
ATOM    682  N   THR A  98       5.745   5.343  23.493  1.00 31.31           N
ATOM    683  CA  THR A  98       4.283   5.072  23.527  1.00 30.08           C
ATOM    684  CB  THR A  98       3.981   3.646  24.003  1.00 30.28           C
ATOM    685  OG1 THR A  98       4.797   2.744  23.255  1.00 30.45           O
ATOM    686  CG2 THR A  98       2.523   3.276  23.832  1.00 30.20           C
ATOM    687  C   THR A  98       3.577   6.116  24.402  1.00 28.85           C
ATOM    688  O   THR A  98       2.542   6.638  23.951  1.00 27.51           O
ATOM    689  N   VAL A  99       4.097   6.395  25.603  1.00 28.35           N
ATOM    690  CA  VAL A  99       3.478   7.367  26.557  1.00 28.71           C
ATOM    691  CB  VAL A  99       4.131   7.345  27.955  1.00 28.72           C
ATOM    692  CG1 VAL A  99       3.958   5.999  28.639  1.00 28.51           C
ATOM    693  CG2 VAL A  99       5.598   7.747  27.928  1.00 29.26           C
ATOM    694  C   VAL A  99       3.525   8.767  25.935  1.00 28.59           C
ATOM    695  O   VAL A  99       2.538   9.511  26.091  1.00 28.26           O
ATOM    696  N   ALA A 100       4.626   9.108  25.256  1.00 28.87           N
ATOM    697  CA  ALA A 100       4.811  10.397  24.549  1.00 28.70           C
ATOM    698  CB  ALA A 100       6.188  10.468  23.933  1.00 29.02           C
ATOM    699  C   ALA A 100       3.705  10.555  23.498  1.00 28.30           C
ATOM    700  O   ALA A 100       3.101  11.641  23.435  1.00 27.59           O
ATOM    701  N   PHE A 101       3.435   9.497  22.727  1.00 28.22           N
ATOM    702  CA  PHE A 101       2.380   9.457  21.679  1.00 28.22           C
ATOM    703  CB  PHE A 101       2.474   8.161  20.869  1.00 28.91           C
ATOM    704  CG  PHE A 101       1.359   7.962  19.875  1.00 30.11           C
ATOM    705  CD1 PHE A 101       1.214   8.815  18.792  1.00 30.64           C
ATOM    706  CE1 PHE A 101       0.185   8.634  17.881  1.00 31.00           C
ATOM    707  CZ  PHE A 101      -0.703   7.597  18.040  1.00 30.70           C
ATOM    708  CD2 PHE A 101       0.457   6.919  20.021  1.00 30.79           C
ATOM    709  CE2 PHE A 101      -0.570   6.739  19.107  1.00 31.05           C
ATOM    710  C   PHE A 101       0.999   9.638  22.329  1.00 27.69           C
ATOM    711  O   PHE A 101       0.229  10.492  21.854  1.00 27.22           O
ATOM    712  N   GLN A 102       0.699   8.875  23.386  1.00 27.33           N
ATOM    713  CA  GLN A 102      -0.606   8.939  24.106  1.00 26.89           C
ATOM    714  CB  GLN A 102      -0.638   7.990  25.307  1.00 26.23           C
ATOM    715  CG  GLN A 102      -0.575   6.513  24.945  1.00 25.64           C
ATOM    716  CD  GLN A 102      -1.642   6.111  23.956  1.00 25.25           C
ATOM    717  OE1 GLN A 102      -2.744   6.654  23.956  1.00 24.00           O
ATOM    718  NE2 GLN A 102      -1.318   5.152  23.104  1.00 24.73           N
ATOM    719  C   GLN A 102      -0.865  10.372  24.584  1.00 28.06           C
ATOM    720  O   GLN A 102      -2.008  10.851  24.428  1.00 27.46           O
ATOM    721  N   ARG A 103       0.155  11.024  25.152  1.00 29.34           N
ATOM    722  CA  ARG A 103       0.072  12.423  25.652  1.00 31.26           C
ATOM    723  CB  ARG A 103       1.412  12.873  26.247  1.00 32.95           C
ATOM    724  CG  ARG A 103       1.661  12.379  27.665  1.00 34.39           C
ATOM    725  CD  ARG A 103       0.710  12.972  28.691  1.00 36.21           C
ATOM    726  NE  ARG A 103       1.183  14.231  29.260  1.00 37.89           N
ATOM    727  CZ  ARG A 103       0.652  15.438  29.048  1.00 38.72           C
ATOM    728  NH2 ARG A 103       1.181  16.494  29.644  1.00 40.04           N
ATOM    729  NH1 ARG A 103      -0.395  15.600  28.253  1.00 38.79           N
ATOM    730  C   ARG A 103      -0.370  13.355  24.516  1.00 30.96           C
ATOM    731  O   ARG A 103      -1.268  14.181  24.760  1.00 30.13           O
ATOM    732  N   LYS A 104       0.227  13.214  23.327  1.00 31.60           N
ATOM    733  CA  LYS A 104      -0.059  14.062  22.135  1.00 32.07           C
ATOM    734  CB  LYS A 104       0.961  13.804  21.020  1.00 33.54           C
ATOM    735  CG  LYS A 104       2.174  14.726  21.035  1.00 35.48           C
ATOM    736  CD  LYS A 104       3.270  14.307  20.073  1.00 36.72           C
ATOM    737  CE  LYS A 104       4.319  13.421  20.714  1.00 37.90           C
ATOM    738  NZ  LYS A 104       4.931  12.495  19.733  1.00 39.17           N
ATOM    739  C   LYS A 104      -1.491  13.810  21.646  1.00 30.81           C
ATOM    740  O   LYS A 104      -2.175  14.794  21.306  1.00 30.19           O
ATOM    741  N   VAL A 105      -1.925  12.546  21.610  1.00 29.85           N
ATOM    742  CA  VAL A 105      -3.310  12.148  21.211  1.00 29.12           C
ATOM    743  CB  VAL A 105      -3.490  10.616  21.226  1.00 29.49           C
ATOM    744  CG1 VAL A 105      -4.930  10.208  20.962  1.00 29.57           C
ATOM    745  CG2 VAL A 105      -2.564   9.933  20.230  1.00 29.81           C
ATOM    746  C   VAL A 105      -4.298  12.857  22.147  1.00 28.87           C
ATOM    747  O   VAL A 105      -5.266  13.456  21.642  1.00 27.71           O
ATOM    748  N   GLY A 106      -4.039  12.814  23.457  1.00 28.57           N
ATOM    749  CA  GLY A 106      -4.839  13.502  24.487  1.00 29.74           C
ATOM    750  C   GLY A 106      -4.945  14.993  24.216  1.00 30.68           C
ATOM    751  O   GLY A 106      -6.059  15.539  24.348  1.00 30.71           O
ATOM    752  N   GLU A 107      -3.826  15.626  23.846  1.00 31.82           N
ATOM    753  CA  GLU A 107      -3.738  17.083  23.560  1.00 32.82           C
ATOM    754  CB  GLU A 107      -2.279  17.509  23.370  1.00 34.35           C
ATOM    755  CG  GLU A 107      -1.496  17.555  24.673  1.00 36.40           C
ATOM    756  CD  GLU A 107       0.020  17.592  24.538  1.00 38.01           C
ATOM    757  OE1 GLU A 107       0.516  17.654  23.395  1.00 39.96           O
ATOM    758  OE2 GLU A 107       0.704  17.555  25.584  1.00 39.50           O
ATOM    759  C   GLU A 107      -4.609  17.419  22.342  1.00 32.42           C
ATOM    760  O   GLU A 107      -5.279  18.462  22.387  1.00 32.17           O
ATOM    761  N   VAL A 108      -4.626  16.557  21.318  1.00 31.35           N
ATOM    762  CA  VAL A 108      -5.471  16.724  20.095  1.00 30.88           C
ATOM    763  CB  VAL A 108      -5.249  15.587  19.074  1.00 31.46           C
ATOM    764  CG1 VAL A 108      -6.303  15.589  17.975  1.00 31.68           C
ATOM    765  CG2 VAL A 108      -3.855  15.638  18.466  1.00 31.86           C
ATOM    766  C   VAL A 108      -6.944  16.822  20.519  1.00 30.05           C
ATOM    767  O   VAL A 108      -7.633  17.735  20.033  1.00 29.66           O
ATOM    768  N   HIS A 109      -7.403  15.925  21.397  1.00 28.87           N
ATOM    769  CA  HIS A 109      -8.822  15.829  21.842  1.00 28.83           C
ATOM    770  CB  HIS A 109      -9.082  14.495  22.551  1.00 28.30           C
ATOM    771  CG  HIS A 109      -8.999  13.321  21.638  1.00 27.97           C
ATOM    772  ND1 HIS A 109      -7.861  12.558  21.530  1.00 28.19           N
ATOM    773  CE1 HIS A 109      -8.060  11.601  20.650  1.00 27.64           C
ATOM    774  NE2 HIS A 109      -9.298  11.720  20.177  1.00 27.16           N
ATOM    775  CD2 HIS A 109      -9.894  12.791  20.779  1.00 28.03           C
ATOM    776  C   HIS A 109      -9.189  17.020  22.733  1.00 28.94           C
ATOM    777  O   HIS A 109     -10.272  17.598  22.522  1.00 29.05           O
ATOM    778  N   ALA A 110      -8.328  17.360  23.695  1.00 29.84           N
ATOM    779  CA  ALA A 110      -8.547  18.447  24.679  1.00 31.46           C
ATOM    780  CB  ALA A 110      -7.428  18.460  25.691  1.00 31.88           C
ATOM    781  C   ALA A 110      -8.666  19.795  23.955  1.00 32.80           C
ATOM    782  O   ALA A 110      -9.524  20.607  24.355  1.00 33.64           O
ATOM    783  N   ARG A 111      -7.851  20.009  22.918  1.00 34.86           N
ATOM    784  CA  ARG A 111      -7.770  21.286  22.156  1.00 35.80           C
ATOM    785  CB  ARG A 111      -6.591  21.260  21.178  1.00 37.86           C
ATOM    786  CG  ARG A 111      -5.230  21.362  21.854  1.00 39.98           C
ATOM    787  CD  ARG A 111      -4.194  22.098  21.025  1.00 41.55           C
ATOM    788  NE  ARG A 111      -2.874  21.495  21.159  1.00 43.01           N
ATOM    789  CZ  ARG A 111      -2.436  20.441  20.470  1.00 43.83           C
ATOM    790  NH2 ARG A 111      -1.215  19.981  20.681  1.00 44.94           N
ATOM    791  NH1 ARG A 111      -3.210  19.847  19.574  1.00 44.32           N
ATOM    792  C   ARG A 111      -9.093  21.559  21.427  1.00 35.32           C
ATOM    793  O   ARG A 111      -9.496  22.735  21.390  1.00 35.80           O
ATOM    794  N   ILE A 112      -9.741  20.528  20.874  1.00 33.63           N
ATOM    795  CA  ILE A 112     -11.032  20.660  20.126  1.00 32.68           C
ATOM    796  CB  ILE A 112     -11.020  19.830  18.825  1.00 32.67           C
ATOM    797  CG1 ILE A 112     -10.932  18.323  19.086  1.00 32.51           C
ATOM    798  CG2 ILE A 112      -9.912  20.310  17.900  1.00 32.74           C
ATOM    799  CD1 ILE A 112     -10.897  17.481  17.832  1.00 32.51           C
ATOM    800  C   ILE A 112     -12.205  20.298  21.049  1.00 31.57           C
ATOM    801  O   ILE A 112     -13.337  20.201  20.541  1.00 30.83           O
ATOM    802  N   ASP A 113     -11.937  20.121  22.350  1.00 31.30           N
ATOM    803  CA  ASP A 113     -12.942  19.970  23.438  1.00 31.64           C
ATOM    804  CB  ASP A 113     -13.800  21.230  23.586  1.00 32.83           C
ATOM    805  CG  ASP A 113     -13.005  22.468  23.963  1.00 33.98           C
ATOM    806  OD1 ASP A 113     -12.203  22.383  24.915  1.00 34.35           O
ATOM    807  OD2 ASP A 113     -13.191  23.505  23.297  1.00 36.41           O
ATOM    808  C   ASP A 113     -13.810  18.732  23.189  1.00 30.42           C
ATOM    809  O   ASP A 113     -15.042  18.836  23.342  1.00 30.27           O
ATOM    810  N   ILE A 114     -13.191  17.603  22.833  1.00 28.96           N
ATOM    811  CA  ILE A 114     -13.869  16.274  22.830  1.00 27.85           C
ATOM    812  CB  ILE A 114     -12.975  15.166  22.236  1.00 27.67           C
ATOM    813  CG1 ILE A 114     -12.535  15.472  20.801  1.00 27.44           C
ATOM    814  CG2 ILE A 114     -13.664  13.811  22.335  1.00 27.79           C
ATOM    815  CD1 ILE A 114     -13.669  15.720  19.840  1.00 27.09           C
ATOM    816  C   ILE A 114     -14.247  15.983  24.279  1.00 27.10           C
ATOM    817  O   ILE A 114     -13.373  15.975  25.144  1.00 26.92           O
ATOM    818  N   PRO A 115     -15.547  15.798  24.606  1.00 26.71           N
ATOM    819  CA  PRO A 115     -15.953  15.467  25.971  1.00 26.50           C
ATOM    820  CB  PRO A 115     -17.472  15.256  25.867  1.00 26.62           C
ATOM    821  CG  PRO A 115     -17.877  16.043  24.638  1.00 26.86           C
ATOM    822  CD  PRO A 115     -16.696  15.924  23.696  1.00 26.96           C
ATOM    823  C   PRO A 115     -15.239  14.199  26.462  1.00 25.52           C
ATOM    824  O   PRO A 115     -15.303  13.195  25.778  1.00 25.72           O
ATOM    825  N   VAL A 116     -14.569  14.280  27.615  1.00 24.75           N
ATOM    826  CA  VAL A 116     -13.732  13.171  28.166  1.00 23.86           C
ATOM    827  CB  VAL A 116     -12.980  13.584  29.448  1.00 24.16           C
ATOM    828  CG1 VAL A 116     -13.919  13.932  30.594  1.00 24.37           C
ATOM    829  CG2 VAL A 116     -11.987  12.515  29.877  1.00 24.43           C
ATOM    830  C   VAL A 116     -14.608  11.928  28.386  1.00 22.84           C
ATOM    831  O   VAL A 116     -14.079  10.819  28.220  1.00 21.97           O
ATOM    832  N   HIS A 117     -15.896  12.093  28.714  1.00 21.94           N
ATOM    833  CA  HIS A 117     -16.829  10.957  28.963  1.00 21.30           C
ATOM    834  CB  HIS A 117     -18.178  11.439  29.524  1.00 21.61           C
ATOM    835  CG  HIS A 117     -19.155  11.935  28.509  1.00 21.71           C
ATOM    836  ND1 HIS A 117     -19.353  13.282  28.272  1.00 22.41           N
ATOM    837  CE1 HIS A 117     -20.279  13.432  27.344  1.00 22.05           C
ATOM    838  NE2 HIS A 117     -20.702  12.215  26.978  1.00 22.03           N
ATOM    839  CD2 HIS A 117     -20.013  11.276  27.699  1.00 21.80           C
ATOM    840  C   HIS A 117     -16.962  10.103  27.693  1.00 20.54           C
ATOM    841  O   HIS A 117     -17.198   8.892  27.831  1.00 20.47           O
ATOM    842  N   LEU A 118     -16.803  10.699  26.506  1.00 19.71           N
ATOM    843  CA  LEU A 118     -16.887   9.973  25.210  1.00 19.70           C
ATOM    844  CB  LEU A 118     -17.224  10.953  24.081  1.00 19.85           C
ATOM    845  CG  LEU A 118     -18.622  11.569  24.139  1.00 20.08           C
ATOM    846  CD1 LEU A 118     -18.833  12.546  22.992  1.00 20.07           C
ATOM    847  CD2 LEU A 118     -19.692  10.489  24.119  1.00 20.17           C
ATOM    848  C   LEU A 118     -15.569   9.233  24.944  1.00 18.80           C
ATOM    849  O   LEU A 118     -15.626   8.139  24.349  1.00 18.12           O
ATOM    850  N   VAL A 119     -14.433   9.794  25.373  1.00 18.48           N
ATOM    851  CA  VAL A 119     -13.099   9.128  25.283  1.00 18.85           C
ATOM    852  CB  VAL A 119     -11.952  10.055  25.731  1.00 18.96           C
ATOM    853  CG1 VAL A 119     -10.618   9.322  25.769  1.00 19.04           C
ATOM    854  CG2 VAL A 119     -11.855  11.296  24.852  1.00 19.22           C
ATOM    855  C   VAL A 119     -13.146   7.839  26.115  1.00 18.58           C
ATOM    856  O   VAL A 119     -12.723   6.787  25.598  1.00 18.05           O
ATOM    857  N   THR A 120     -13.663   7.908  27.345  1.00 19.01           N
ATOM    858  CA  THR A 120     -13.762   6.739  28.264  1.00 19.42           C
ATOM    859  CB  THR A 120     -14.155   7.150  29.690  1.00 19.85           C
ATOM    860  OG1 THR A 120     -15.498   7.633  29.691  1.00 21.17           O
ATOM    861  CG2 THR A 120     -13.225   8.190  30.278  1.00 20.04           C
ATOM    862  C   THR A 120     -14.722   5.699  27.665  1.00 19.19           C
ATOM    863  O   THR A 120     -14.387   4.506  27.712  1.00 19.17           O
ATOM    864  N   ARG A 121     -15.863   6.123  27.107  1.00 19.57           N
ATOM    865  CA  ARG A 121     -16.846   5.200  26.477  1.00 19.35           C
ATOM    866  CB  ARG A 121     -18.103   5.929  25.995  1.00 20.07           C
ATOM    867  CG  ARG A 121     -19.180   4.993  25.459  1.00 20.66           C
ATOM    868  CD  ARG A 121     -20.208   5.697  24.598  1.00 21.03           C
ATOM    869  NE  ARG A 121     -20.938   6.700  25.360  1.00 21.90           N
ATOM    870  CZ  ARG A 121     -21.731   7.633  24.841  1.00 22.35           C
ATOM    871  NH2 ARG A 121     -22.334   8.498  25.638  1.00 22.89           N
ATOM    872  NH1 ARG A 121     -21.914   7.709  23.534  1.00 22.53           N
ATOM    873  C   ARG A 121     -16.181   4.484  25.294  1.00 19.02           C
ATOM    874  O   ARG A 121     -16.420   3.270  25.132  1.00 18.82           O
ATOM    875  N   GLY A 122     -15.410   5.223  24.488  1.00 18.41           N
ATOM    876  CA  GLY A 122     -14.634   4.679  23.358  1.00 18.58           C
ATOM    877  C   GLY A 122     -13.660   3.612  23.825  1.00 18.33           C
ATOM    878  O   GLY A 122     -13.625   2.532  23.215  1.00 18.28           O
ATOM    879  N   ALA A 123     -12.904   3.901  24.887  1.00 17.91           N
ATOM    880  CA  ALA A 123     -11.931   2.968  25.502  1.00 17.85           C
ATOM    881  CB  ALA A 123     -11.250   3.624  26.671  1.00 17.73           C
ATOM    882  C   ALA A 123     -12.656   1.690  25.932  1.00 17.55           C
ATOM    883  O   ALA A 123     -12.118   0.597  25.694  1.00 17.27           O
ATOM    884  N   CYS A 124     -13.840   1.837  26.532  1.00 17.69           N
ATOM    885  CA  CYS A 124     -14.677   0.711  27.021  1.00 18.10           C
ATOM    886  CB  CYS A 124     -15.911   1.217  27.753  1.00 18.88           C
ATOM    887  SG  CYS A 124     -16.966  -0.128  28.345  1.00 20.66           S
ATOM    888  C   CYS A 124     -15.087  -0.185  25.847  1.00 17.56           C
ATOM    889  O   CYS A 124     -15.047  -1.419  26.009  1.00 17.25           O
ATOM    890  N   ALA A 125     -15.472   0.413  24.713  1.00 17.30           N
ATOM    891  CA  ALA A 125     -15.883  -0.308  23.483  1.00 17.06           C
ATOM    892  CB  ALA A 125     -16.265   0.672  22.403  1.00 16.81           C
ATOM    893  C   ALA A 125     -14.742  -1.224  23.027  1.00 16.78           C
ATOM    894  O   ALA A 125     -15.000  -2.410  22.736  1.00 16.39           O
ATOM    895  N   LEU A 126     -13.519  -0.692  22.989  1.00 16.83           N
ATOM    896  CA  LEU A 126     -12.301  -1.442  22.582  1.00 17.09           C
ATOM    897  CB  LEU A 126     -11.113  -0.480  22.483  1.00 17.10           C
ATOM    898  CG  LEU A 126     -11.212   0.581  21.389  1.00 17.30           C
ATOM    899  CD1 LEU A 126     -10.098   1.599  21.536  1.00 17.60           C
ATOM    900  CD2 LEU A 126     -11.186  -0.050  20.004  1.00 17.62           C
ATOM    901  C   LEU A 126     -12.025  -2.567  23.586  1.00 17.13           C
ATOM    902  O   LEU A 126     -11.796  -3.701  23.134  1.00 17.45           O
ATOM    903  N   ILE A 127     -12.053  -2.270  24.890  1.00 17.76           N
ATOM    904  CA  ILE A 127     -11.794  -3.269  25.974  1.00 18.09           C
ATOM    905  CB  ILE A 127     -11.827  -2.615  27.370  1.00 18.33           C
ATOM    906  CG1 ILE A 127     -10.675  -1.625  27.552  1.00 18.33           C
ATOM    907  CG2 ILE A 127     -11.832  -3.675  28.463  1.00 18.10           C
ATOM    908  CD1 ILE A 127     -10.824  -0.712  28.747  1.00 18.65           C
ATOM    909  C   ILE A 127     -12.817  -4.404  25.844  1.00 18.56           C
ATOM    910  O   ILE A 127     -12.400  -5.582  25.797  1.00 18.07           O
ATOM    911  N   ARG A 128     -14.104  -4.056  25.779  1.00 18.85           N
ATOM    912  CA  ARG A 128     -15.224  -5.028  25.666  1.00 19.69           C
ATOM    913  CB  ARG A 128     -16.568  -4.305  25.545  1.00 20.06           C
ATOM    914  CG  ARG A 128     -17.739  -5.235  25.257  1.00 20.73           C
ATOM    915  CD  ARG A 128     -19.075  -4.524  25.264  1.00 21.16           C
ATOM    916  NE  ARG A 128     -19.163  -3.457  24.277  1.00 21.82           N
ATOM    917  CZ  ARG A 128     -19.171  -2.149  24.537  1.00 21.88           C
ATOM    918  NH2 ARG A 128     -19.269  -1.290  23.538  1.00 22.19           N
ATOM    919  NH1 ARG A 128     -19.088  -1.693  25.776  1.00 22.60           N
ATOM    920  C   ARG A 128     -14.986  -5.938  24.456  1.00 19.72           C
ATOM    921  O   ARG A 128     -15.002  -7.164  24.632  1.00 19.39           O
ATOM    922  N   ARG A 129     -14.767  -5.364  23.271  1.00 19.86           N
ATOM    923  CA  ARG A 129     -14.695  -6.156  22.014  1.00 20.69           C
ATOM    924  CB  ARG A 129     -14.803  -5.267  20.773  1.00 21.94           C
ATOM    925  CG  ARG A 129     -14.836  -6.042  19.462  1.00 23.39           C
ATOM    926  CD  ARG A 129     -15.774  -7.239  19.474  1.00 24.84           C
ATOM    927  NE  ARG A 129     -17.156  -6.876  19.765  1.00 26.33           N
ATOM    928  CZ  ARG A 129     -18.008  -6.347  18.889  1.00 27.34           C
ATOM    929  NH2 ARG A 129     -19.243  -6.061  19.264  1.00 27.71           N
ATOM    930  NH1 ARG A 129     -17.629  -6.100  17.644  1.00 27.95           N
ATOM    931  C   ARG A 129     -13.415  -7.005  21.997  1.00 20.10           C
ATOM    932  O   ARG A 129     -13.498  -8.167  21.554  1.00 20.39           O
ATOM    933  N   ILE A 130     -12.281  -6.477  22.468  1.00 19.32           N
ATOM    934  CA  ILE A 130     -10.998  -7.246  22.528  1.00 18.80           C
ATOM    935  CB  ILE A 130      -9.807  -6.364  22.963  1.00 18.56           C
ATOM    936  CG1 ILE A 130      -9.466  -5.303  21.913  1.00 18.12           C
ATOM    937  CG2 ILE A 130      -8.595  -7.225  23.284  1.00 18.73           C
ATOM    938  CD1 ILE A 130      -8.676  -4.132  22.456  1.00 18.08           C
ATOM    939  C   ILE A 130     -11.191  -8.455  23.455  1.00 18.66           C
ATOM    940  O   ILE A 130     -10.773  -9.560  23.073  1.00 18.93           O
ATOM    941  N   CYS A 131     -11.806  -8.255  24.622  1.00 18.44           N
ATOM    942  CA  CYS A 131     -12.039  -9.318  25.640  1.00 18.77           C
ATOM    943  CB  CYS A 131     -12.473  -8.714  26.968  1.00 18.60           C
ATOM    944  SG  CYS A 131     -11.143  -7.770  27.758  1.00 18.08           S
ATOM    945  C   CYS A 131     -13.063 -10.337  25.118  1.00 19.24           C
ATOM    946  O   CYS A 131     -12.905 -11.529  25.423  1.00 18.83           O
ATOM    947  N   GLU A 132     -14.061  -9.891  24.351  1.00 20.33           N
ATOM    948  CA  GLU A 132     -15.028 -10.790  23.663  1.00 21.24           C
ATOM    949  CB  GLU A 132     -16.108  -9.985  22.940  1.00 21.80           C
ATOM    950  CG  GLU A 132     -17.181  -9.447  23.866  1.00 22.21           C
ATOM    951  CD  GLU A 132     -18.229  -8.590  23.182  1.00 22.72           C
ATOM    952  OE1 GLU A 132     -18.152  -8.439  21.945  1.00 23.53           O
ATOM    953  OE2 GLU A 132     -19.123  -8.082  23.885  1.00 23.40           O
ATOM    954  C   GLU A 132     -14.258 -11.692  22.690  1.00 21.75           C
ATOM    955  O   GLU A 132     -14.521 -12.910  22.682  1.00 21.77           O
ATOM    956  N   LEU A 133     -13.332 -11.117  21.918  1.00 22.28           N
ATOM    957  CA  LEU A 133     -12.502 -11.853  20.926  1.00 22.60           C
ATOM    958  CB  LEU A 133     -11.699 -10.856  20.083  1.00 22.68           C
ATOM    959  CG  LEU A 133     -12.491 -10.117  19.005  1.00 22.77           C
ATOM    960  CD1 LEU A 133     -11.718  -8.913  18.490  1.00 22.83           C
ATOM    961  CD2 LEU A 133     -12.851 -11.049  17.854  1.00 23.18           C
ATOM    962  C   LEU A 133     -11.588 -12.852  21.650  1.00 23.09           C
ATOM    963  O   LEU A 133     -11.453 -13.985  21.147  1.00 23.27           O
ATOM    964  N   LEU A 134     -11.003 -12.462  22.789  1.00 23.00           N
ATOM    965  CA  LEU A 134     -10.091 -13.323  23.594  1.00 23.46           C
ATOM    966  CB  LEU A 134      -9.468 -12.504  24.731  1.00 23.12           C
ATOM    967  CG  LEU A 134      -8.293 -11.613  24.331  1.00 22.79           C
ATOM    968  CD1 LEU A 134      -7.980 -10.600  25.423  1.00 22.71           C
ATOM    969  CD2 LEU A 134      -7.059 -12.444  24.010  1.00 22.56           C
ATOM    970  C   LEU A 134     -10.860 -14.533  24.143  1.00 24.82           C
ATOM    971  O   LEU A 134     -10.285 -15.639  24.155  1.00 24.29           O
ATOM    972  N   ASP A 135     -12.110 -14.329  24.568  1.00 26.42           N
ATOM    973  CA  ASP A 135     -12.996 -15.391  25.115  1.00 28.73           C
ATOM    974  CB  ASP A 135     -14.345 -14.816  25.558  1.00 29.48           C
ATOM    975  CG  ASP A 135     -15.206 -15.790  26.344  1.00 30.44           C
ATOM    976  OD1 ASP A 135     -14.638 -16.610  27.088  1.00 30.88           O
ATOM    977  OD2 ASP A 135     -16.441 -15.722  26.199  1.00 33.01           O
ATOM    978  C   ASP A 135     -13.187 -16.493  24.064  1.00 30.04           C
ATOM    979  O   ASP A 135     -13.290 -17.667  24.463  1.00 29.80           O
ATOM    980  N   ARG A 136     -13.222 -16.126  22.778  1.00 32.03           N
ATOM    981  CA  ARG A 136     -13.498 -17.048  21.642  1.00 33.96           C
ATOM    982  CB  ARG A 136     -14.315 -16.326  20.566  1.00 36.06           C
ATOM    983  CG  ARG A 136     -15.702 -15.904  21.031  1.00 38.26           C
ATOM    984  CD  ARG A 136     -16.679 -15.657  19.895  1.00 40.22           C
ATOM    985  NE  ARG A 136     -16.755 -14.254  19.504  1.00 42.16           N
ATOM    986  CZ  ARG A 136     -15.956 -13.646  18.627  1.00 43.74           C
ATOM    987  NH2 ARG A 136     -16.140 -12.363  18.360  1.00 44.56           N
ATOM    988  NH1 ARG A 136     -14.980 -14.303  18.021  1.00 44.36           N
ATOM    989  C   ARG A 136     -12.192 -17.605  21.056  1.00 33.86           C
ATOM    990  O   ARG A 136     -12.287 -18.451  20.145  1.00 33.74           O
ATOM    991  N   ASP A 137     -11.030 -17.159  21.551  1.00 33.67           N
ATOM    992  CA  ASP A 137      -9.687 -17.605  21.086  1.00 34.19           C
ATOM    993  CB  ASP A 137      -8.599 -16.598  21.473  1.00 34.01           C
ATOM    994  CG  ASP A 137      -7.235 -16.882  20.861  1.00 34.94           C
ATOM    995  OD1 ASP A 137      -6.977 -18.049  20.505  1.00 35.21           O
ATOM    996  OD2 ASP A 137      -6.437 -15.932  20.745  1.00 35.15           O
ATOM    997  C   ASP A 137      -9.408 -19.001  21.657  1.00 34.62           C
ATOM    998  O   ASP A 137      -9.088 -19.099  22.857  1.00 33.07           O
ATOM    999  N   ALA A 138      -9.505 -20.034  20.813  1.00 35.82           N
ATOM   1000  CA  ALA A 138      -9.417 -21.465  21.191  1.00 36.42           C
ATOM   1001  CB  ALA A 138      -9.919 -22.326  20.057  1.00 36.45           C
ATOM   1002  C   ALA A 138      -7.982 -21.848  21.582  1.00 36.44           C
ATOM   1003  O   ALA A 138      -7.819 -22.914  22.204  1.00 37.48           O
ATOM   1004  N   SER A 139      -6.983 -21.026  21.234  1.00 36.26           N
ATOM   1005  CA  SER A 139      -5.540 -21.305  21.465  1.00 35.84           C
ATOM   1006  CB  SER A 139      -4.675 -20.546  20.486  1.00 36.10           C
ATOM   1007  OG  SER A 139      -4.640 -19.159  20.790  1.00 36.33           O
ATOM   1008  C   SER A 139      -5.144 -21.001  22.918  1.00 35.50           C
ATOM   1009  O   SER A 139      -4.060 -21.454  23.329  1.00 36.07           O
ATOM   1010  N   LEU A 140      -5.981 -20.267  23.662  1.00 34.79           N
ATOM   1011  CA  LEU A 140      -5.718 -19.874  25.075  1.00 34.54           C
ATOM   1012  CB  LEU A 140      -6.158 -18.422  25.296  1.00 34.36           C
ATOM   1013  CG  LEU A 140      -5.527 -17.377  24.377  1.00 33.85           C
ATOM   1014  CD1 LEU A 140      -6.040 -15.988  24.725  1.00 33.50           C
ATOM   1015  CD2 LEU A 140      -4.008 -17.419  24.453  1.00 33.77           C
ATOM   1016  C   LEU A 140      -6.479 -20.804  26.025  1.00 34.34           C
ATOM   1017  O   LEU A 140      -7.649 -21.122  25.734  1.00 34.38           O
ATOM   1018  N   SER A 141      -5.837 -21.198  27.130  1.00 35.05           N
ATOM   1019  CA  SER A 141      -6.489 -21.830  28.307  1.00 36.10           C
ATOM   1020  CB  SER A 141      -5.469 -22.357  29.288  1.00 36.34           C
ATOM   1021  OG  SER A 141      -4.650 -21.310  29.792  1.00 36.84           O
ATOM   1022  C   SER A 141      -7.422 -20.805  28.964  1.00 36.58           C
ATOM   1023  O   SER A 141      -7.260 -19.596  28.691  1.00 35.22           O
ATOM   1024  N   ALA A 142      -8.366 -21.271  29.786  1.00 36.76           N
ATOM   1025  CA  ALA A 142      -9.316 -20.425  30.547  1.00 37.09           C
ATOM   1026  CB  ALA A 142     -10.212 -21.292  31.399  1.00 37.82           C
ATOM   1027  C   ALA A 142      -8.534 -19.418  31.399  1.00 37.00           C
ATOM   1028  O   ALA A 142      -8.901 -18.225  31.391  1.00 38.32           O
ATOM   1029  N   ALA A 143      -7.489 -19.887  32.090  1.00 36.59           N
ATOM   1030  CA  ALA A 143      -6.631 -19.090  32.998  1.00 35.71           C
ATOM   1031  CB  ALA A 143      -5.712 -19.998  33.776  1.00 35.99           C
ATOM   1032  C   ALA A 143      -5.840 -18.043  32.202  1.00 34.29           C
ATOM   1033  O   ALA A 143      -5.725 -16.905  32.693  1.00 34.22           O
ATOM   1034  N   GLN A 144      -5.317 -18.411  31.026  1.00 32.40           N
ATOM   1035  CA  GLN A 144      -4.496 -17.512  30.167  1.00 30.82           C
ATOM   1036  CB  GLN A 144      -3.814 -18.292  29.040  1.00 32.04           C
ATOM   1037  CG  GLN A 144      -2.916 -17.437  28.152  1.00 33.47           C
ATOM   1038  CD  GLN A 144      -1.861 -16.681  28.926  1.00 35.01           C
ATOM   1039  OE1 GLN A 144      -1.602 -15.504  28.678  1.00 35.45           O
ATOM   1040  NE2 GLN A 144      -1.247 -17.354  29.886  1.00 35.51           N
ATOM   1041  C   GLN A 144      -5.383 -16.404  29.588  1.00 28.45           C
ATOM   1042  O   GLN A 144      -4.940 -15.237  29.588  1.00 27.49           O
ATOM   1043  N   ALA A 145      -6.568 -16.763  29.086  1.00 26.25           N
ATOM   1044  CA  ALA A 145      -7.574 -15.821  28.540  1.00 25.18           C
ATOM   1045  CB  ALA A 145      -8.775 -16.579  28.030  1.00 25.27           C
ATOM   1046  C   ALA A 145      -7.967 -14.811  29.624  1.00 24.15           C
ATOM   1047  O   ALA A 145      -8.024 -13.604  29.321  1.00 22.92           O
ATOM   1048  N   ALA A 146      -8.223 -15.297  30.842  1.00 23.21           N
ATOM   1049  CA  ALA A 146      -8.623 -14.484  32.014  1.00 22.55           C
ATOM   1050  CB  ALA A 146      -8.879 -15.378  33.205  1.00 23.23           C
ATOM   1051  C   ALA A 146      -7.537 -13.442  32.306  1.00 21.63           C
ATOM   1052  O   ALA A 146      -7.868 -12.239  32.369  1.00 21.02           O
ATOM   1053  N   ALA A 147      -6.285 -13.887  32.453  1.00 20.69           N
ATOM   1054  CA  ALA A 147      -5.111 -13.025  32.726  1.00 20.12           C
ATOM   1055  CB  ALA A 147      -3.870 -13.864  32.891  1.00 20.24           C
ATOM   1056  C   ALA A 147      -4.946 -11.998  31.600  1.00 19.07           C
ATOM   1057  O   ALA A 147      -4.618 -10.836  31.904  1.00 18.61           O
ATOM   1058  N   THR A 148      -5.166 -12.406  30.346  1.00 18.41           N
ATOM   1059  CA  THR A 148      -4.976 -11.540  29.152  1.00 18.59           C
ATOM   1060  CB  THR A 148      -4.968 -12.354  27.853  1.00 18.69           C
ATOM   1061  OG1 THR A 148      -3.986 -13.381  27.992  1.00 19.23           O
ATOM   1062  CG2 THR A 148      -4.643 -11.519  26.635  1.00 18.95           C
ATOM   1063  C   THR A 148      -6.039 -10.434  29.143  1.00 18.33           C
ATOM   1064  O   THR A 148      -5.689  -9.294  28.807  1.00 17.24           O
ATOM   1065  N   CYS A 149      -7.285 -10.752  29.499  1.00 18.82           N
ATOM   1066  CA  CYS A 149      -8.404  -9.772  29.556  1.00 19.07           C
ATOM   1067  CB  CYS A 149      -9.735 -10.466  29.812  1.00 19.46           C
ATOM   1068  SG  CYS A 149     -10.342 -11.374  28.365  1.00 20.35           S
ATOM   1069  C   CYS A 149      -8.109  -8.711  30.625  1.00 18.82           C
ATOM   1070  O   CYS A 149      -8.345  -7.519  30.354  1.00 18.27           O
ATOM   1071  N   ARG A 150      -7.595  -9.125  31.787  1.00 18.42           N
ATOM   1072  CA  ARG A 150      -7.200  -8.201  32.886  1.00 18.50           C
ATOM   1073  CB  ARG A 150      -6.768  -8.990  34.126  1.00 18.97           C
ATOM   1074  CG  ARG A 150      -7.916  -9.718  34.812  1.00 19.45           C
ATOM   1075  CD  ARG A 150      -7.628 -10.052  36.261  1.00 20.05           C
ATOM   1076  NE  ARG A 150      -6.394 -10.814  36.416  1.00 20.92           N
ATOM   1077  CZ  ARG A 150      -6.270 -12.128  36.241  1.00 21.35           C
ATOM   1078  NH2 ARG A 150      -5.091 -12.699  36.413  1.00 21.96           N
ATOM   1079  NH1 ARG A 150      -7.306 -12.867  35.879  1.00 21.65           N
ATOM   1080  C   ARG A 150      -6.109  -7.250  32.377  1.00 18.06           C
ATOM   1081  O   ARG A 150      -6.211  -6.036  32.653  1.00 17.58           O
ATOM   1082  N   TYR A 151      -5.132  -7.771  31.628  1.00 17.66           N
ATOM   1083  CA  TYR A 151      -4.037  -6.979  31.007  1.00 17.44           C
ATOM   1084  CB  TYR A 151      -3.012  -7.876  30.308  1.00 17.45           C
ATOM   1085  CG  TYR A 151      -2.069  -7.126  29.400  1.00 17.44           C
ATOM   1086  CD1 TYR A 151      -1.166  -6.207  29.911  1.00 17.78           C
ATOM   1087  CE1 TYR A 151      -0.301  -5.506  29.086  1.00 17.64           C
ATOM   1088  CZ  TYR A 151      -0.333  -5.717  27.718  1.00 17.72           C
ATOM   1089  OH  TYR A 151       0.517  -5.037  26.893  1.00 17.47           O
ATOM   1090  CE2 TYR A 151      -1.236  -6.620  27.189  1.00 17.68           C
ATOM   1091  CD2 TYR A 151      -2.095  -7.312  28.028  1.00 17.89           C
ATOM   1092  C   TYR A 151      -4.621  -5.988  29.996  1.00 17.25           C
ATOM   1093  O   TYR A 151      -4.205  -4.818  29.984  1.00 17.14           O
ATOM   1094  N   VAL A 152      -5.548  -6.449  29.153  1.00 17.12           N
ATOM   1095  CA  VAL A 152      -6.187  -5.601  28.103  1.00 16.96           C
ATOM   1096  CB  VAL A 152      -7.163  -6.409  27.228  1.00 17.09           C
ATOM   1097  CG1 VAL A 152      -8.174  -5.516  26.523  1.00 16.84           C
ATOM   1098  CG2 VAL A 152      -6.408  -7.266  26.224  1.00 17.10           C
ATOM   1099  C   VAL A 152      -6.867  -4.403  28.778  1.00 16.86           C
ATOM   1100  O   VAL A 152      -6.630  -3.271  28.319  1.00 16.38           O
ATOM   1101  N   ALA A 153      -7.667  -4.633  29.827  1.00 16.97           N
ATOM   1102  CA  ALA A 153      -8.357  -3.562  30.587  1.00 17.09           C
ATOM   1103  CB  ALA A 153      -9.262  -4.159  31.639  1.00 17.21           C
ATOM   1104  C   ALA A 153      -7.313  -2.618  31.203  1.00 17.49           C
ATOM   1105  O   ALA A 153      -7.447  -1.395  31.035  1.00 17.52           O
ATOM   1106  N   ASP A 154      -6.288  -3.169  31.859  1.00 18.27           N
ATOM   1107  CA  ASP A 154      -5.228  -2.383  32.548  1.00 18.69           C
ATOM   1108  CB  ASP A 154      -4.230  -3.282  33.282  1.00 19.59           C
ATOM   1109  CG  ASP A 154      -4.572  -3.528  34.740  1.00 20.72           C
ATOM   1110  OD1 ASP A 154      -5.576  -2.962  35.219  1.00 22.47           O
ATOM   1111  OD2 ASP A 154      -3.830  -4.286  35.387  1.00 20.99           O
ATOM   1112  C   ASP A 154      -4.500  -1.488  31.541  1.00 18.15           C
ATOM   1113  O   ASP A 154      -4.422  -0.272  31.789  1.00 17.56           O
ATOM   1114  N   VAL A 155      -3.976  -2.063  30.455  1.00 18.37           N
ATOM   1115  CA  VAL A 155      -3.069  -1.337  29.516  1.00 18.50           C
ATOM   1116  CB  VAL A 155      -2.277  -2.294  28.603  1.00 18.54           C
ATOM   1117  CG1 VAL A 155      -3.136  -2.913  27.510  1.00 18.56           C
ATOM   1118  CG2 VAL A 155      -1.067  -1.592  28.005  1.00 18.67           C
ATOM   1119  C   VAL A 155      -3.880  -0.312  28.714  1.00 18.37           C
ATOM   1120  O   VAL A 155      -3.355   0.799  28.478  1.00 18.15           O
ATOM   1121  N   THR A 156      -5.111  -0.651  28.318  1.00 18.16           N
ATOM   1122  CA  THR A 156      -6.016   0.282  27.598  1.00 18.11           C
ATOM   1123  CB  THR A 156      -7.297  -0.408  27.111  1.00 17.93           C
ATOM   1124  OG1 THR A 156      -6.947  -1.563  26.346  1.00 17.82           O
ATOM   1125  CG2 THR A 156      -8.158   0.509  26.270  1.00 18.30           C
ATOM   1126  C   THR A 156      -6.310   1.475  28.517  1.00 18.10           C
ATOM   1127  O   THR A 156      -6.218   2.621  28.041  1.00 17.45           O
ATOM   1128  N   MET A 157      -6.627   1.214  29.787  1.00 18.93           N
ATOM   1129  CA  MET A 157      -6.974   2.268  30.776  1.00 19.73           C
ATOM   1130  CB  MET A 157      -7.558   1.667  32.059  1.00 20.53           C
ATOM   1131  CG  MET A 157      -8.990   1.202  31.895  1.00 21.55           C
ATOM   1132  SD  MET A 157     -10.068   2.510  31.265  1.00 23.22           S
ATOM   1133  CE  MET A 157     -10.319   3.471  32.757  1.00 23.69           C
ATOM   1134  C   MET A 157      -5.734   3.112  31.101  1.00 19.65           C
ATOM   1135  O   MET A 157      -5.911   4.317  31.359  1.00 19.66           O
ATOM   1136  N   THR A 158      -4.532   2.522  31.077  1.00 19.42           N
ATOM   1137  CA  THR A 158      -3.256   3.270  31.243  1.00 19.45           C
ATOM   1138  CB  THR A 158      -2.041   2.343  31.355  1.00 19.61           C
ATOM   1139  OG1 THR A 158      -2.216   1.529  32.515  1.00 19.73           O
ATOM   1140  CG2 THR A 158      -0.737   3.102  31.466  1.00 19.76           C
ATOM   1141  C   THR A 158      -3.105   4.256  30.077  1.00 19.19           C
ATOM   1142  O   THR A 158      -2.806   5.427  30.346  1.00 18.92           O
ATOM   1143  N   ALA A 159      -3.298   3.792  28.839  1.00 19.28           N
ATOM   1144  CA  ALA A 159      -3.275   4.629  27.616  1.00 19.85           C
ATOM   1145  CB  ALA A 159      -3.560   3.787  26.395  1.00 20.11           C
ATOM   1146  C   ALA A 159      -4.284   5.776  27.770  1.00 20.59           C
ATOM   1147  O   ALA A 159      -3.902   6.935  27.523  1.00 21.24           O
ATOM   1148  N   VAL A 160      -5.512   5.463  28.198  1.00 20.65           N
ATOM   1149  CA  VAL A 160      -6.609   6.454  28.425  1.00 21.53           C
ATOM   1150  CB  VAL A 160      -7.921   5.768  28.851  1.00 22.10           C
ATOM   1151  CG1 VAL A 160      -8.965   6.772  29.321  1.00 22.43           C
ATOM   1152  CG2 VAL A 160      -8.483   4.901  27.739  1.00 22.61           C
ATOM   1153  C   VAL A 160      -6.156   7.473  29.476  1.00 21.47           C
ATOM   1154  O   VAL A 160      -6.417   8.677  29.279  1.00 21.14           O
ATOM   1155  N   GLU A 161      -5.519   7.010  30.557  1.00 22.55           N
ATOM   1156  CA  GLU A 161      -5.014   7.895  31.641  1.00 23.90           C
ATOM   1157  CB  GLU A 161      -4.349   7.088  32.755  1.00 24.64           C
ATOM   1158  CG  GLU A 161      -3.848   7.952  33.894  1.00 25.76           C
ATOM   1159  CD  GLU A 161      -3.060   7.208  34.954  1.00 26.10           C
ATOM   1160  OE1 GLU A 161      -3.434   6.065  35.276  1.00 26.78           O
ATOM   1161  OE2 GLU A 161      -2.073   7.778  35.453  1.00 27.68           O
ATOM   1162  C   GLU A 161      -4.036   8.910  31.037  1.00 24.05           C
ATOM   1163  O   GLU A 161      -4.196  10.116  31.321  1.00 24.13           O
ATOM   1164  N   MET A 162      -3.085   8.438  30.224  1.00 25.00           N
ATOM   1165  CA  MET A 162      -2.037   9.276  29.575  1.00 26.03           C
ATOM   1166  CB  MET A 162      -1.084   8.441  28.713  1.00 28.32           C
ATOM   1167  CG  MET A 162      -0.365   7.323  29.453  1.00 30.26           C
ATOM   1168  SD  MET A 162       0.840   7.909  30.659  1.00 34.29           S
ATOM   1169  CE  MET A 162       1.325   6.361  31.420  1.00 33.34           C
ATOM   1170  C   MET A 162      -2.725  10.319  28.685  1.00 25.20           C
ATOM   1171  O   MET A 162      -2.343  11.505  28.751  1.00 24.61           O
ATOM   1172  N   MET A 163      -3.708   9.885  27.891  1.00 24.28           N
ATOM   1173  CA  MET A 163      -4.522  10.761  27.008  1.00 24.27           C
ATOM   1174  CB  MET A 163      -5.549   9.946  26.214  1.00 23.93           C
ATOM   1175  CG  MET A 163      -4.929   9.105  25.113  1.00 23.93           C
ATOM   1176  SD  MET A 163      -6.122   8.000  24.313  1.00 23.74           S
ATOM   1177  CE  MET A 163      -7.307   9.189  23.688  1.00 23.03           C
ATOM   1178  C   MET A 163      -5.250  11.818  27.850  1.00 24.64           C
ATOM   1179  O   MET A 163      -5.337  12.967  27.397  1.00 25.50           O
ATOM   1180  N   CYS A 164      -5.746  11.452  29.034  1.00 24.76           N
ATOM   1181  CA  CYS A 164      -6.619  12.322  29.869  1.00 25.89           C
ATOM   1182  CB  CYS A 164      -7.493  11.496  30.803  1.00 25.93           C
ATOM   1183  SG  CYS A 164      -8.876  10.718  29.931  1.00 26.57           S
ATOM   1184  C   CYS A 164      -5.802  13.356  30.657  1.00 26.12           C
ATOM   1185  O   CYS A 164      -6.428  14.287  31.198  1.00 26.63           O
ATOM   1186  N   HIS A 165      -4.472  13.218  30.715  1.00 27.67           N
ATOM   1187  CA  HIS A 165      -3.549  14.220  31.322  1.00 29.09           C
ATOM   1188  CB  HIS A 165      -2.080  13.787  31.179  1.00 29.78           C
ATOM   1189  CG  HIS A 165      -1.547  13.048  32.361  1.00 30.50           C
ATOM   1190  ND1 HIS A 165      -1.547  11.670  32.437  1.00 30.80           N
ATOM   1191  CE1 HIS A 165      -1.022  11.293  33.584  1.00 30.65           C
ATOM   1192  NE2 HIS A 165      -0.676  12.392  34.264  1.00 31.65           N
ATOM   1193  CD2 HIS A 165      -0.996  13.491  33.512  1.00 31.25           C
ATOM   1194  C   HIS A 165      -3.793  15.603  30.700  1.00 29.58           C
ATOM   1195  O   HIS A 165      -3.666  16.609  31.428  1.00 29.89           O
ATOM   1196  N   ALA A 166      -4.143  15.648  29.410  1.00 29.87           N
ATOM   1197  CA  ALA A 166      -4.381  16.883  28.626  1.00 30.29           C
ATOM   1198  CB  ALA A 166      -4.573  16.532  27.171  1.00 30.12           C
ATOM   1199  C   ALA A 166      -5.588  17.664  29.169  1.00 30.62           C
ATOM   1200  O   ALA A 166      -5.643  18.883  28.927  1.00 31.10           O
ATOM   1201  N   TYR A 167      -6.518  17.004  29.870  1.00 31.61           N
ATOM   1202  CA  TYR A 167      -7.826  17.583  30.286  1.00 33.14           C
ATOM   1203  CB  TYR A 167      -8.901  16.495  30.360  1.00 32.46           C
ATOM   1204  CG  TYR A 167      -9.450  16.081  29.019  1.00 32.26           C
ATOM   1205  CD1 TYR A 167      -8.963  14.964  28.361  1.00 32.62           C
ATOM   1206  CE1 TYR A 167      -9.455  14.582  27.123  1.00 32.31           C
ATOM   1207  CZ  TYR A 167     -10.454  15.324  26.522  1.00 31.93           C
ATOM   1208  OH  TYR A 167     -10.945  14.947  25.308  1.00 31.91           O
ATOM   1209  CE2 TYR A 167     -10.952  16.446  27.162  1.00 31.82           C
ATOM   1210  CD2 TYR A 167     -10.445  16.816  28.397  1.00 32.01           C
ATOM   1211  C   TYR A 167      -7.719  18.334  31.621  1.00 35.15           C
ATOM   1212  O   TYR A 167      -8.695  19.028  31.969  1.00 37.25           O
ATOM   1213  N   SER A 168      -6.599  18.217  32.342  1.00 36.70           N
ATOM   1214  CA  SER A 168      -6.387  18.867  33.665  1.00 38.05           C
ATOM   1215  CB  SER A 168      -5.831  17.890  34.666  1.00 38.54           C
ATOM   1216  OG  SER A 168      -4.622  17.312  34.197  1.00 39.91           O
ATOM   1217  C   SER A 168      -5.481  20.094  33.510  1.00 39.05           C
ATOM   1218  O   SER A 168      -4.505  20.073  32.762  1.00 40.23           O
TER    1219      SER A 168
HETATM 1220  CHA HEM A 201      -7.838  12.401  16.814  1.00 21.86           C
HETATM 1221  CHB HEM A 201      -7.609   8.068  18.861  1.00 20.32           C
HETATM 1222  CHC HEM A 201     -11.665   9.194  21.221  1.00 19.89           C
HETATM 1223  CHD HEM A 201     -12.558  12.403  17.739  1.00 20.91           C
HETATM 1224  C1A HEM A 201      -7.344  11.170  17.190  1.00 21.91           C
HETATM 1225  C2A HEM A 201      -6.024  10.609  16.880  1.00 22.80           C
HETATM 1226  C3A HEM A 201      -5.955   9.401  17.454  1.00 21.71           C
HETATM 1227  C4A HEM A 201      -7.240   9.188  18.122  1.00 20.81           C
HETATM 1228  CMA HEM A 201      -4.777   8.473  17.391  1.00 21.46           C
HETATM 1229  CAA HEM A 201      -4.957  11.293  16.096  1.00 24.68           C
HETATM 1230  CBA HEM A 201      -5.138  11.161  14.574  1.00 26.74           C
HETATM 1231  CGA HEM A 201      -3.984  11.742  13.795  1.00 28.81           C
HETATM 1232  O1A HEM A 201      -3.631  12.937  13.930  1.00 30.69           O
HETATM 1233  O2A HEM A 201      -3.253  10.874  13.257  1.00 30.55           O
HETATM 1234  C1B HEM A 201      -8.613   8.021  19.761  1.00 19.63           C
HETATM 1235  C2B HEM A 201      -8.794   7.029  20.801  1.00 19.27           C
HETATM 1236  C3B HEM A 201      -9.943   7.359  21.455  1.00 19.43           C
HETATM 1237  C4B HEM A 201     -10.476   8.546  20.835  1.00 19.67           C
HETATM 1238  CMB HEM A 201      -7.870   5.869  21.066  1.00 18.96           C
HETATM 1239  CAB HEM A 201     -10.605   6.689  22.608  1.00 19.64           C
HETATM 1240  CBB HEM A 201     -10.240   5.584  23.218  1.00 19.89           C
HETATM 1241  C1C HEM A 201     -12.345  10.106  20.430  1.00 20.04           C
HETATM 1242  C2C HEM A 201     -13.716  10.538  20.611  1.00 20.01           C
HETATM 1243  C3C HEM A 201     -13.969  11.473  19.598  1.00 20.44           C
HETATM 1244  C4C HEM A 201     -12.766  11.579  18.849  1.00 20.45           C
HETATM 1245  CMC HEM A 201     -14.646  10.061  21.696  1.00 19.86           C
HETATM 1246  CAC HEM A 201     -15.206  12.241  19.305  1.00 21.32           C
HETATM 1247  CBC HEM A 201     -16.444  12.058  19.775  1.00 21.80           C
HETATM 1248  C1D HEM A 201     -11.316  12.782  17.232  1.00 21.56           C
HETATM 1249  C2D HEM A 201     -11.060  13.904  16.351  1.00 22.53           C
HETATM 1250  C3D HEM A 201      -9.712  13.908  16.077  1.00 23.20           C
HETATM 1251  C4D HEM A 201      -9.125  12.791  16.796  1.00 22.31           C
HETATM 1252  CMD HEM A 201     -12.105  14.851  15.850  1.00 22.58           C
HETATM 1253  CAD HEM A 201      -8.971  14.881  15.247  1.00 25.08           C
HETATM 1254  CBD HEM A 201      -8.915  14.513  13.742  1.00 26.52           C
HETATM 1255  CGD HEM A 201      -8.259  15.573  12.965  1.00 28.38           C
HETATM 1256  O1D HEM A 201      -7.004  15.604  12.870  1.00 30.01           O
HETATM 1257  O2D HEM A 201      -8.999  16.587  12.799  1.00 29.88           O
HETATM 1258  NA  HEM A 201      -8.041  10.267  17.935  1.00 20.74           N
HETATM 1259  NB  HEM A 201      -9.661   8.943  19.799  1.00 19.53           N
HETATM 1260  NC  HEM A 201     -11.837  10.756  19.363  1.00 19.91           N
HETATM 1261  ND  HEM A 201     -10.138  12.120  17.482  1.00 20.96           N
HETATM 1262 FE   HEM A 201      -9.934  10.525  18.640  1.00 19.63          FE
HETATM 1263  C   CYN A 202     -10.516   9.260  17.372  1.00 17.76           C
HETATM 1264  N   CYN A 202     -11.115   8.649  16.369  1.00 17.90           N
HETATM 1265  O   HOH A 203     -11.937 -13.082  31.832  0.50 17.47           O
HETATM 1266  O   HOH A 204      -4.599  -8.667  37.229  1.00 21.35           O
HETATM 1267  O   HOH A 205      -8.078   7.444  15.548  1.00 32.09           O
HETATM 1268  O   HOH A 206       2.047  -2.808  26.232  1.00 20.16           O
HETATM 1269  O   HOH A 207       0.724  -6.323  24.472  1.00 19.92           O
HETATM 1270  O   HOH A 208     -17.150  14.751  29.734  1.00 24.73           O
HETATM 1271  O   HOH A 209     -12.338 -19.499  25.987  1.00 22.31           O
HETATM 1272  O   HOH A 210      -8.465   5.739   7.587  1.00 27.15           O
HETATM 1273  O   HOH A 211       1.060  -4.233  18.100  1.00 19.50           O
HETATM 1274  O   HOH A 212     -10.068  -7.001  11.338  1.00 24.85           O
HETATM 1275  O   HOH A 213     -10.297 -11.481  33.108  1.00 25.23           O
HETATM 1276  O   HOH A 214      -1.993  -0.392  11.994  1.00 32.04           O
HETATM 1277  O   HOH A 215      -1.333  -5.550  18.146  1.00 29.00           O
HETATM 1278  O   HOH A 216       4.822  -9.744  20.532  1.00 28.05           O
HETATM 1279  O   HOH A 217       6.596  -4.207  31.940  1.00 22.36           O
HETATM 1280  O   HOH A 219      -2.943 -10.796  37.336  1.00 27.89           O
HETATM 1281  O   HOH A 220     -19.934  -6.197  21.898  1.00 35.99           O
HETATM 1282  O   HOH A 221     -15.382  -2.047  29.156  1.00 30.63           O
HETATM 1283  O   HOH A 222     -10.119 -18.268  25.097  1.00 30.95           O
TER    1284      HOH A 222
ATOM   1285  N   PRO B  13       1.120 -20.501 -13.419  1.00 47.68           N
ATOM   1286  CA  PRO B  13       0.450 -19.194 -13.494  1.00 46.99           C
ATOM   1287  CB  PRO B  13      -1.033 -19.491 -13.782  1.00 47.84           C
ATOM   1288  CG  PRO B  13      -1.086 -20.967 -14.121  1.00 48.10           C
ATOM   1289  CD  PRO B  13       0.143 -21.587 -13.490  1.00 48.18           C
ATOM   1290  C   PRO B  13       0.616 -18.416 -12.178  1.00 46.16           C
ATOM   1291  O   PRO B  13      -0.015 -18.777 -11.200  1.00 45.74           O
ATOM   1292  N   SER B  14       1.461 -17.379 -12.184  1.00 44.03           N
ATOM   1293  CA  SER B  14       1.871 -16.607 -10.980  1.00 42.88           C
ATOM   1294  CB  SER B  14       3.129 -15.815 -11.242  1.00 43.14           C
ATOM   1295  OG  SER B  14       2.841 -14.607 -11.932  1.00 43.02           O
ATOM   1296  C   SER B  14       0.727 -15.707 -10.517  1.00 41.66           C
ATOM   1297  O   SER B  14      -0.151 -15.361 -11.305  1.00 39.14           O
ATOM   1298  N   PRO B  15       0.700 -15.310  -9.222  1.00 40.59           N
ATOM   1299  CA  PRO B  15      -0.323 -14.399  -8.709  1.00 40.13           C
ATOM   1300  CB  PRO B  15      -0.018 -14.217  -7.211  1.00 40.66           C
ATOM   1301  CG  PRO B  15       1.201 -15.074  -6.904  1.00 40.90           C
ATOM   1302  CD  PRO B  15       1.638 -15.758  -8.183  1.00 40.81           C
ATOM   1303  C   PRO B  15      -0.328 -13.020  -9.393  1.00 39.61           C
ATOM   1304  O   PRO B  15      -1.381 -12.409  -9.447  1.00 38.40           O
ATOM   1305  N   GLU B  16       0.831 -12.563  -9.880  1.00 38.91           N
ATOM   1306  CA  GLU B  16       0.982 -11.287 -10.635  1.00 38.57           C
ATOM   1307  CB  GLU B  16       2.444 -11.033 -11.015  1.00 39.74           C
ATOM   1308  CG  GLU B  16       3.332 -10.661  -9.841  1.00 41.33           C
ATOM   1309  CD  GLU B  16       3.844 -11.828  -9.011  1.00 42.90           C
ATOM   1310  OE1 GLU B  16       4.238 -12.852  -9.605  1.00 44.81           O
ATOM   1311  OE2 GLU B  16       3.841 -11.713  -7.769  1.00 44.79           O
ATOM   1312  C   GLU B  16       0.110 -11.345 -11.896  1.00 36.44           C
ATOM   1313  O   GLU B  16      -0.558 -10.338 -12.199  1.00 36.34           O
ATOM   1314  N   ILE B  17       0.125 -12.486 -12.592  1.00 34.65           N
ATOM   1315  CA  ILE B  17      -0.634 -12.726 -13.857  1.00 33.44           C
ATOM   1316  CB  ILE B  17      -0.119 -13.987 -14.582  1.00 34.37           C
ATOM   1317  CG1 ILE B  17       1.372 -13.888 -14.918  1.00 35.21           C
ATOM   1318  CG2 ILE B  17      -0.961 -14.286 -15.815  1.00 34.50           C
ATOM   1319  CD1 ILE B  17       1.796 -12.553 -15.470  1.00 35.95           C
ATOM   1320  C   ILE B  17      -2.127 -12.832 -13.531  1.00 32.18           C
ATOM   1321  O   ILE B  17      -2.924 -12.160 -14.211  1.00 30.23           O
ATOM   1322  N   LEU B  18      -2.485 -13.653 -12.539  1.00 30.66           N
ATOM   1323  CA  LEU B  18      -3.896 -13.889 -12.129  1.00 29.88           C
ATOM   1324  CB  LEU B  18      -3.937 -14.913 -10.989  1.00 30.16           C
ATOM   1325  CG  LEU B  18      -3.490 -16.328 -11.353  1.00 30.63           C
ATOM   1326  CD1 LEU B  18      -3.494 -17.225 -10.124  1.00 30.63           C
ATOM   1327  CD2 LEU B  18      -4.366 -16.917 -12.449  1.00 30.80           C
ATOM   1328  C   LEU B  18      -4.533 -12.563 -11.701  1.00 28.58           C
ATOM   1329  O   LEU B  18      -5.719 -12.351 -12.021  1.00 28.39           O
ATOM   1330  N   ALA B  19      -3.766 -11.705 -11.017  1.00 27.48           N
ATOM   1331  CA  ALA B  19      -4.215 -10.393 -10.493  1.00 26.87           C
ATOM   1332  CB  ALA B  19      -3.083  -9.703  -9.772  1.00 27.19           C
ATOM   1333  C   ALA B  19      -4.770  -9.533 -11.636  1.00 26.15           C
ATOM   1334  O   ALA B  19      -5.756  -8.813 -11.393  1.00 25.10           O
ATOM   1335  N   LEU B  20      -4.177  -9.613 -12.835  1.00 25.78           N
ATOM   1336  CA  LEU B  20      -4.650  -8.875 -14.040  1.00 25.61           C
ATOM   1337  CB  LEU B  20      -3.785  -9.223 -15.257  1.00 25.59           C
ATOM   1338  CG  LEU B  20      -2.343  -8.720 -15.225  1.00 25.64           C
ATOM   1339  CD1 LEU B  20      -1.567  -9.262 -16.418  1.00 25.78           C
ATOM   1340  CD2 LEU B  20      -2.291  -7.200 -15.195  1.00 25.77           C
ATOM   1341  C   LEU B  20      -6.120  -9.226 -14.308  1.00 25.35           C
ATOM   1342  O   LEU B  20      -6.891  -8.304 -14.619  1.00 24.46           O
ATOM   1343  N   ARG B  21      -6.489 -10.505 -14.183  1.00 25.53           N
ATOM   1344  CA  ARG B  21      -7.860 -11.001 -14.488  1.00 26.11           C
ATOM   1345  CB  ARG B  21      -7.910 -12.532 -14.511  1.00 27.67           C
ATOM   1346  CG  ARG B  21      -9.227 -13.085 -15.038  1.00 29.17           C
ATOM   1347  CD  ARG B  21      -9.130 -14.545 -15.425  1.00 30.26           C
ATOM   1348  NE  ARG B  21      -8.212 -14.722 -16.540  1.00 31.40           N
ATOM   1349  CZ  ARG B  21      -8.509 -14.510 -17.822  1.00 32.54           C
ATOM   1350  NH2 ARG B  21      -7.584 -14.699 -18.746  1.00 32.78           N
ATOM   1351  NH1 ARG B  21      -9.720 -14.115 -18.182  1.00 32.92           N
ATOM   1352  C   ARG B  21      -8.851 -10.444 -13.460  1.00 25.07           C
ATOM   1353  O   ARG B  21      -9.954 -10.033 -13.871  1.00 24.05           O
ATOM   1354  N   TRP B  22      -8.477 -10.439 -12.177  1.00 24.24           N
ATOM   1355  CA  TRP B  22      -9.317  -9.890 -11.080  1.00 23.86           C
ATOM   1356  CB  TRP B  22      -8.683 -10.141  -9.705  1.00 23.78           C
ATOM   1357  CG  TRP B  22      -9.643  -9.948  -8.572  1.00 23.61           C
ATOM   1358  CD1 TRP B  22     -10.276  -8.793  -8.217  1.00 23.59           C
ATOM   1359  NE1 TRP B  22     -11.090  -9.007  -7.138  1.00 23.57           N
ATOM   1360  CE2 TRP B  22     -11.003 -10.322  -6.767  1.00 23.73           C
ATOM   1361  CD2 TRP B  22     -10.100 -10.953  -7.649  1.00 23.63           C
ATOM   1362  CE3 TRP B  22      -9.836 -12.317  -7.483  1.00 23.74           C
ATOM   1363  CZ3 TRP B  22     -10.464 -12.997  -6.463  1.00 23.92           C
ATOM   1364  CH2 TRP B  22     -11.351 -12.352  -5.602  1.00 23.55           C
ATOM   1365  CZ2 TRP B  22     -11.636 -11.012  -5.734  1.00 23.84           C
ATOM   1366  C   TRP B  22      -9.545  -8.398 -11.332  1.00 23.78           C
ATOM   1367  O   TRP B  22     -10.708  -7.957 -11.286  1.00 23.06           O
ATOM   1368  N   LYS B  23      -8.466  -7.660 -11.610  1.00 24.11           N
ATOM   1369  CA  LYS B  23      -8.496  -6.191 -11.832  1.00 24.61           C
ATOM   1370  CB  LYS B  23      -7.074  -5.658 -12.020  1.00 25.71           C
ATOM   1371  CG  LYS B  23      -6.924  -4.152 -11.855  1.00 27.33           C
ATOM   1372  CD  LYS B  23      -5.490  -3.687 -11.960  1.00 28.37           C
ATOM   1373  CE  LYS B  23      -5.055  -3.468 -13.392  1.00 29.69           C
ATOM   1374  NZ  LYS B  23      -5.441  -2.119 -13.868  1.00 30.60           N
ATOM   1375  C   LYS B  23      -9.378  -5.884 -13.048  1.00 23.82           C
ATOM   1376  O   LYS B  23     -10.238  -4.987 -12.938  1.00 23.79           O
ATOM   1377  N   ASP B  24      -9.169  -6.601 -14.157  1.00 23.04           N
ATOM   1378  CA  ASP B  24      -9.935  -6.428 -15.422  1.00 23.14           C
ATOM   1379  CB  ASP B  24      -9.446  -7.373 -16.521  1.00 23.47           C
ATOM   1380  CG  ASP B  24      -8.127  -6.958 -17.151  1.00 23.67           C
ATOM   1381  OD1 ASP B  24      -7.586  -5.903 -16.755  1.00 23.60           O
ATOM   1382  OD2 ASP B  24      -7.649  -7.695 -18.032  1.00 23.87           O
ATOM   1383  C   ASP B  24     -11.424  -6.651 -15.148  1.00 22.78           C
ATOM   1384  O   ASP B  24     -12.232  -5.803 -15.575  1.00 22.19           O
ATOM   1385  N   THR B  25     -11.768  -7.746 -14.462  1.00 22.43           N
ATOM   1386  CA  THR B  25     -13.170  -8.115 -14.132  1.00 22.27           C
ATOM   1387  CB  THR B  25     -13.247  -9.424 -13.339  1.00 22.65           C
ATOM   1388  OG1 THR B  25     -12.725 -10.461 -14.170  1.00 23.13           O
ATOM   1389  CG2 THR B  25     -14.660  -9.762 -12.913  1.00 22.67           C
ATOM   1390  C   THR B  25     -13.825  -6.966 -13.361  1.00 22.17           C
ATOM   1391  O   THR B  25     -14.946  -6.571 -13.734  1.00 22.05           O
ATOM   1392  N   CYS B  26     -13.147  -6.460 -12.328  1.00 21.89           N
ATOM   1393  CA  CYS B  26     -13.656  -5.390 -11.432  1.00 22.38           C
ATOM   1394  CB  CYS B  26     -12.792  -5.271 -10.184  1.00 22.18           C
ATOM   1395  SG  CYS B  26     -12.944  -6.717  -9.102  1.00 22.17           S
ATOM   1396  C   CYS B  26     -13.735  -4.059 -12.191  1.00 22.26           C
ATOM   1397  O   CYS B  26     -14.676  -3.298 -11.924  1.00 22.65           O
ATOM   1398  N   ALA B  27     -12.816  -3.816 -13.131  1.00 23.01           N
ATOM   1399  CA  ALA B  27     -12.715  -2.554 -13.905  1.00 23.32           C
ATOM   1400  CB  ALA B  27     -11.429  -2.528 -14.698  1.00 23.31           C
ATOM   1401  C   ALA B  27     -13.943  -2.375 -14.810  1.00 24.32           C
ATOM   1402  O   ALA B  27     -14.185  -1.235 -15.246  1.00 23.93           O
ATOM   1403  N   HIS B  28     -14.697  -3.449 -15.071  1.00 24.66           N
ATOM   1404  CA  HIS B  28     -15.973  -3.426 -15.838  1.00 25.17           C
ATOM   1405  CB  HIS B  28     -16.444  -4.859 -16.132  1.00 25.84           C
ATOM   1406  CG  HIS B  28     -17.523  -4.950 -17.158  1.00 26.74           C
ATOM   1407  ND1 HIS B  28     -17.377  -4.433 -18.433  1.00 27.19           N
ATOM   1408  CE1 HIS B  28     -18.473  -4.666 -19.127  1.00 27.83           C
ATOM   1409  NE2 HIS B  28     -19.331  -5.333 -18.342  1.00 27.73           N
ATOM   1410  CD2 HIS B  28     -18.749  -5.518 -17.116  1.00 27.30           C
ATOM   1411  C   HIS B  28     -17.034  -2.618 -15.077  1.00 24.62           C
ATOM   1412  O   HIS B  28     -17.998  -2.162 -15.721  1.00 24.57           O
ATOM   1413  N   TYR B  29     -16.861  -2.450 -13.760  1.00 24.39           N
ATOM   1414  CA  TYR B  29     -17.795  -1.738 -12.850  1.00 24.36           C
ATOM   1415  CB  TYR B  29     -18.309  -2.709 -11.782  1.00 23.71           C
ATOM   1416  CG  TYR B  29     -18.884  -3.967 -12.379  1.00 22.95           C
ATOM   1417  CD1 TYR B  29     -20.206  -4.023 -12.786  1.00 22.57           C
ATOM   1418  CE1 TYR B  29     -20.735  -5.163 -13.371  1.00 22.26           C
ATOM   1419  CZ  TYR B  29     -19.930  -6.270 -13.575  1.00 22.44           C
ATOM   1420  OH  TYR B  29     -20.449  -7.390 -14.160  1.00 22.02           O
ATOM   1421  CE2 TYR B  29     -18.601  -6.227 -13.191  1.00 22.75           C
ATOM   1422  CD2 TYR B  29     -18.088  -5.079 -12.608  1.00 22.87           C
ATOM   1423  C   TYR B  29     -17.090  -0.515 -12.254  1.00 25.63           C
ATOM   1424  O   TYR B  29     -15.846  -0.443 -12.297  1.00 25.63           O
ATOM   1425  N   SER B  30     -17.873   0.427 -11.729  1.00 27.26           N
ATOM   1426  CA  SER B  30     -17.373   1.631 -11.017  1.00 28.26           C
ATOM   1427  CB  SER B  30     -18.336   2.780 -11.142  1.00 28.93           C
ATOM   1428  OG  SER B  30     -19.504   2.546 -10.372  1.00 30.03           O
ATOM   1429  C   SER B  30     -17.116   1.267  -9.558  1.00 28.81           C
ATOM   1430  O   SER B  30     -17.667   0.285  -9.061  1.00 29.21           O
ATOM   1431  N   PRO B  31     -16.263   2.025  -8.831  1.00 29.52           N
ATOM   1432  CA  PRO B  31     -16.070   1.806  -7.397  1.00 29.84           C
ATOM   1433  CB  PRO B  31     -15.110   2.934  -6.988  1.00 30.08           C
ATOM   1434  CG  PRO B  31     -14.361   3.255  -8.262  1.00 29.90           C
ATOM   1435  CD  PRO B  31     -15.393   3.090  -9.357  1.00 29.89           C
ATOM   1436  C   PRO B  31     -17.368   1.866  -6.573  1.00 29.90           C
ATOM   1437  O   PRO B  31     -17.375   1.328  -5.485  1.00 29.47           O
ATOM   1438  N   HIS B  32     -18.420   2.505  -7.102  1.00 30.33           N
ATOM   1439  CA  HIS B  32     -19.760   2.605  -6.462  1.00 30.86           C
ATOM   1440  CB  HIS B  32     -20.664   3.569  -7.241  1.00 32.97           C
ATOM   1441  CG  HIS B  32     -20.124   4.959  -7.300  1.00 34.89           C
ATOM   1442  ND1 HIS B  32     -19.926   5.720  -6.162  1.00 36.11           N
ATOM   1443  CE1 HIS B  32     -19.433   6.895  -6.502  1.00 36.75           C
ATOM   1444  NE2 HIS B  32     -19.302   6.921  -7.835  1.00 36.95           N
ATOM   1445  CD2 HIS B  32     -19.725   5.721  -8.342  1.00 36.45           C
ATOM   1446  C   HIS B  32     -20.365   1.204  -6.308  1.00 29.67           C
ATOM   1447  O   HIS B  32     -20.957   0.938  -5.245  1.00 28.42           O
ATOM   1448  N   GLU B  33     -20.201   0.339  -7.316  1.00 28.32           N
ATOM   1449  CA  GLU B  33     -20.621  -1.089  -7.257  1.00 27.92           C
ATOM   1450  CB  GLU B  33     -20.554  -1.758  -8.632  1.00 28.31           C
ATOM   1451  CG  GLU B  33     -21.731  -1.424  -9.527  1.00 29.23           C
ATOM   1452  CD  GLU B  33     -21.571  -0.143 -10.325  1.00 30.31           C
ATOM   1453  OE1 GLU B  33     -20.836  -0.165 -11.327  1.00 31.25           O
ATOM   1454  OE2 GLU B  33     -22.179   0.869  -9.939  1.00 32.48           O
ATOM   1455  C   GLU B  33     -19.745  -1.839  -6.245  1.00 26.43           C
ATOM   1456  O   GLU B  33     -20.311  -2.611  -5.454  1.00 25.63           O
ATOM   1457  N   TRP B  34     -18.425  -1.615  -6.261  1.00 26.02           N
ATOM   1458  CA  TRP B  34     -17.456  -2.301  -5.360  1.00 26.20           C
ATOM   1459  CB  TRP B  34     -16.008  -1.842  -5.580  1.00 26.51           C
ATOM   1460  CG  TRP B  34     -15.489  -1.919  -6.981  1.00 26.74           C
ATOM   1461  CD1 TRP B  34     -16.050  -2.550  -8.054  1.00 26.57           C
ATOM   1462  NE1 TRP B  34     -15.259  -2.395  -9.161  1.00 26.68           N
ATOM   1463  CE2 TRP B  34     -14.150  -1.665  -8.822  1.00 27.15           C
ATOM   1464  CD2 TRP B  34     -14.254  -1.351  -7.450  1.00 27.17           C
ATOM   1465  CE3 TRP B  34     -13.238  -0.599  -6.847  1.00 27.70           C
ATOM   1466  CZ3 TRP B  34     -12.167  -0.194  -7.612  1.00 27.76           C
ATOM   1467  CH2 TRP B  34     -12.082  -0.520  -8.967  1.00 27.67           C
ATOM   1468  CZ2 TRP B  34     -13.064  -1.255  -9.595  1.00 27.51           C
ATOM   1469  C   TRP B  34     -17.850  -2.053  -3.902  1.00 26.50           C
ATOM   1470  O   TRP B  34     -17.807  -3.007  -3.104  1.00 25.84           O
ATOM   1471  N   VAL B  35     -18.187  -0.802  -3.573  1.00 26.37           N
ATOM   1472  CA  VAL B  35     -18.440  -0.341  -2.176  1.00 26.59           C
ATOM   1473  CB  VAL B  35     -18.227   1.180  -2.045  1.00 27.22           C
ATOM   1474  CG1 VAL B  35     -18.729   1.716  -0.712  1.00 28.06           C
ATOM   1475  CG2 VAL B  35     -16.764   1.549  -2.254  1.00 27.65           C
ATOM   1476  C   VAL B  35     -19.848  -0.778  -1.758  1.00 25.93           C
ATOM   1477  O   VAL B  35     -19.995  -1.251  -0.617  1.00 26.73           O
ATOM   1478  N   ALA B  36     -20.833  -0.636  -2.652  1.00 25.28           N
ATOM   1479  CA  ALA B  36     -22.236  -1.069  -2.445  1.00 24.71           C
ATOM   1480  CB  ALA B  36     -23.063  -0.758  -3.667  1.00 24.82           C
ATOM   1481  C   ALA B  36     -22.267  -2.565  -2.106  1.00 24.52           C
ATOM   1482  O   ALA B  36     -22.944  -2.936  -1.122  1.00 23.54           O
ATOM   1483  N   ALA B  37     -21.545  -3.386  -2.876  1.00 23.97           N
ATOM   1484  CA  ALA B  37     -21.429  -4.851  -2.675  1.00 24.33           C
ATOM   1485  CB  ALA B  37     -20.716  -5.487  -3.842  1.00 23.91           C
ATOM   1486  C   ALA B  37     -20.702  -5.137  -1.357  1.00 24.55           C
ATOM   1487  O   ALA B  37     -21.217  -5.943  -0.558  1.00 24.36           O
ATOM   1488  N   ARG B  38     -19.551  -4.493  -1.138  1.00 25.08           N
ATOM   1489  CA  ARG B  38     -18.715  -4.679   0.080  1.00 26.07           C
ATOM   1490  CB  ARG B  38     -17.431  -3.847   0.001  1.00 26.47           C
ATOM   1491  CG  ARG B  38     -16.402  -4.213   1.059  1.00 27.09           C
ATOM   1492  CD  ARG B  38     -15.246  -3.236   1.136  1.00 27.76           C
ATOM   1493  NE  ARG B  38     -14.163  -3.763   1.956  1.00 28.48           N
ATOM   1494  CZ  ARG B  38     -13.045  -3.107   2.262  1.00 29.34           C
ATOM   1495  NH2 ARG B  38     -12.125  -3.690   3.012  1.00 29.06           N
ATOM   1496  NH1 ARG B  38     -12.850  -1.872   1.825  1.00 29.49           N
ATOM   1497  C   ARG B  38     -19.531  -4.314   1.327  1.00 26.31           C
ATOM   1498  O   ARG B  38     -19.412  -5.039   2.332  1.00 25.67           O
ATOM   1499  N   ASN B  39     -20.330  -3.242   1.263  1.00 27.44           N
ATOM   1500  CA  ASN B  39     -21.160  -2.747   2.396  1.00 28.30           C
ATOM   1501  CB  ASN B  39     -21.868  -1.430   2.063  1.00 29.20           C
ATOM   1502  CG  ASN B  39     -20.965  -0.216   2.151  1.00 29.38           C
ATOM   1503  OD1 ASN B  39     -19.825  -0.304   2.603  1.00 29.98           O
ATOM   1504  ND2 ASN B  39     -21.472   0.930   1.729  1.00 30.12           N
ATOM   1505  C   ASN B  39     -22.175  -3.825   2.803  1.00 28.30           C
ATOM   1506  O   ASN B  39     -22.253  -4.131   4.007  1.00 28.33           O
ATOM   1507  N   VAL B  40     -22.913  -4.380   1.837  1.00 28.46           N
ATOM   1508  CA  VAL B  40     -23.988  -5.390   2.080  1.00 28.62           C
ATOM   1509  CB  VAL B  40     -24.862  -5.603   0.828  1.00 28.95           C
ATOM   1510  CG1 VAL B  40     -25.762  -6.825   0.957  1.00 29.22           C
ATOM   1511  CG2 VAL B  40     -25.687  -4.363   0.517  1.00 29.57           C
ATOM   1512  C   VAL B  40     -23.356  -6.701   2.569  1.00 28.02           C
ATOM   1513  O   VAL B  40     -23.924  -7.308   3.499  1.00 27.40           O
ATOM   1514  N   VAL B  41     -22.231  -7.117   1.977  1.00 27.78           N
ATOM   1515  CA  VAL B  41     -21.539  -8.401   2.305  1.00 28.20           C
ATOM   1516  CB  VAL B  41     -20.427  -8.725   1.285  1.00 28.03           C
ATOM   1517  CG1 VAL B  41     -19.509  -9.836   1.776  1.00 28.02           C
ATOM   1518  CG2 VAL B  41     -21.003  -9.078  -0.077  1.00 28.02           C
ATOM   1519  C   VAL B  41     -20.997  -8.333   3.740  1.00 29.01           C
ATOM   1520  O   VAL B  41     -21.267  -9.276   4.516  1.00 28.91           O
ATOM   1521  N   THR B  42     -20.270  -7.265   4.083  1.00 29.02           N
ATOM   1522  CA  THR B  42     -19.616  -7.087   5.409  1.00 29.32           C
ATOM   1523  CB  THR B  42     -18.664  -5.884   5.411  1.00 29.97           C
ATOM   1524  OG1 THR B  42     -19.373  -4.741   4.934  1.00 30.97           O
ATOM   1525  CG2 THR B  42     -17.431  -6.116   4.566  1.00 30.13           C
ATOM   1526  C   THR B  42     -20.682  -6.974   6.508  1.00 29.18           C
ATOM   1527  O   THR B  42     -20.440  -7.503   7.609  1.00 29.01           O
ATOM   1528  N   ALA B  43     -21.817  -6.331   6.216  1.00 29.46           N
ATOM   1529  CA  ALA B  43     -22.929  -6.102   7.170  1.00 29.48           C
ATOM   1530  CB  ALA B  43     -23.855  -5.035   6.639  1.00 29.83           C
ATOM   1531  C   ALA B  43     -23.688  -7.407   7.446  1.00 29.69           C
ATOM   1532  O   ALA B  43     -24.289  -7.507   8.532  1.00 30.53           O
ATOM   1533  N   ASN B  44     -23.670  -8.367   6.512  1.00 28.52           N
ATOM   1534  CA  ASN B  44     -24.490  -9.610   6.581  1.00 28.25           C
ATOM   1535  CB  ASN B  44     -25.551  -9.627   5.480  1.00 28.17           C
ATOM   1536  CG  ASN B  44     -26.548  -8.496   5.606  1.00 28.60           C
ATOM   1537  OD1 ASN B  44     -27.526  -8.610   6.339  1.00 29.16           O
ATOM   1538  ND2 ASN B  44     -26.316  -7.409   4.885  1.00 28.27           N
ATOM   1539  C   ASN B  44     -23.608 -10.862   6.475  1.00 27.59           C
ATOM   1540  O   ASN B  44     -24.165 -11.935   6.175  1.00 27.83           O
ATOM   1541  N   LYS B  45     -22.301 -10.751   6.736  1.00 26.87           N
ATOM   1542  CA  LYS B  45     -21.321 -11.839   6.459  1.00 26.55           C
ATOM   1543  CB  LYS B  45     -19.876 -11.351   6.624  1.00 27.08           C
ATOM   1544  CG  LYS B  45     -19.468 -10.864   8.007  1.00 27.41           C
ATOM   1545  CD  LYS B  45     -18.043 -10.357   8.026  1.00 28.07           C
ATOM   1546  CE  LYS B  45     -17.531 -10.018   9.409  1.00 28.53           C
ATOM   1547  NZ  LYS B  45     -16.111  -9.600   9.365  1.00 29.15           N
ATOM   1548  C   LYS B  45     -21.628 -13.070   7.327  1.00 26.11           C
ATOM   1549  O   LYS B  45     -21.512 -14.195   6.798  1.00 25.78           O
ATOM   1550  N   ALA B  46     -22.018 -12.886   8.594  1.00 25.58           N
ATOM   1551  CA  ALA B  46     -22.386 -13.997   9.507  1.00 25.33           C
ATOM   1552  CB  ALA B  46     -22.594 -13.490  10.914  1.00 25.65           C
ATOM   1553  C   ALA B  46     -23.634 -14.710   8.967  1.00 25.23           C
ATOM   1554  O   ALA B  46     -23.628 -15.954   8.924  1.00 25.15           O
ATOM   1555  N   ALA B  47     -24.652 -13.950   8.546  1.00 25.60           N
ATOM   1556  CA  ALA B  47     -25.919 -14.467   7.971  1.00 25.85           C
ATOM   1557  CB  ALA B  47     -26.915 -13.345   7.807  1.00 26.06           C
ATOM   1558  C   ALA B  47     -25.649 -15.173   6.635  1.00 25.66           C
ATOM   1559  O   ALA B  47     -26.324 -16.179   6.356  1.00 25.09           O
ATOM   1560  N   LEU B  48     -24.702 -14.666   5.839  1.00 25.69           N
ATOM   1561  CA  LEU B  48     -24.314 -15.264   4.531  1.00 25.41           C
ATOM   1562  CB  LEU B  48     -23.416 -14.287   3.764  1.00 25.05           C
ATOM   1563  CG  LEU B  48     -24.139 -13.088   3.149  1.00 25.31           C
ATOM   1564  CD1 LEU B  48     -23.152 -12.010   2.724  1.00 25.42           C
ATOM   1565  CD2 LEU B  48     -25.001 -13.516   1.972  1.00 25.65           C
ATOM   1566  C   LEU B  48     -23.618 -16.610   4.766  1.00 25.44           C
ATOM   1567  O   LEU B  48     -23.908 -17.562   4.015  1.00 25.70           O
ATOM   1568  N   ALA B  49     -22.742 -16.690   5.773  1.00 25.80           N
ATOM   1569  CA  ALA B  49     -22.083 -17.944   6.209  1.00 26.19           C
ATOM   1570  CB  ALA B  49     -21.088 -17.663   7.308  1.00 26.00           C
ATOM   1571  C   ALA B  49     -23.151 -18.955   6.649  1.00 26.37           C
ATOM   1572  O   ALA B  49     -23.079 -20.109   6.198  1.00 26.28           O
ATOM   1573  N   ASP B  50     -24.113 -18.531   7.478  1.00 27.13           N
ATOM   1574  CA  ASP B  50     -25.236 -19.384   7.962  1.00 27.92           C
ATOM   1575  CB  ASP B  50     -26.255 -18.594   8.788  1.00 28.50           C
ATOM   1576  CG  ASP B  50     -25.763 -18.118  10.144  1.00 28.73           C
ATOM   1577  OD1 ASP B  50     -24.720 -18.618  10.605  1.00 29.36           O
ATOM   1578  OD2 ASP B  50     -26.434 -17.246  10.726  1.00 29.01           O
ATOM   1579  C   ASP B  50     -25.948 -20.012   6.759  1.00 28.05           C
ATOM   1580  O   ASP B  50     -26.181 -21.237   6.778  1.00 27.54           O
ATOM   1581  N   TYR B  51     -26.274 -19.193   5.755  1.00 27.81           N
ATOM   1582  CA  TYR B  51     -27.018 -19.593   4.531  1.00 28.33           C
ATOM   1583  CB  TYR B  51     -27.338 -18.372   3.667  1.00 29.15           C
ATOM   1584  CG  TYR B  51     -28.199 -18.682   2.471  1.00 30.58           C
ATOM   1585  CD1 TYR B  51     -29.547 -18.963   2.623  1.00 31.75           C
ATOM   1586  CE1 TYR B  51     -30.350 -19.263   1.535  1.00 32.28           C
ATOM   1587  CZ  TYR B  51     -29.806 -19.282   0.263  1.00 32.06           C
ATOM   1588  OH  TYR B  51     -30.600 -19.572  -0.809  1.00 31.76           O
ATOM   1589  CE2 TYR B  51     -28.459 -19.013   0.091  1.00 31.15           C
ATOM   1590  CD2 TYR B  51     -27.669 -18.719   1.191  1.00 31.02           C
ATOM   1591  C   TYR B  51     -26.205 -20.624   3.739  1.00 27.14           C
ATOM   1592  O   TYR B  51     -26.793 -21.616   3.268  1.00 27.65           O
ATOM   1593  N   PHE B  52     -24.900 -20.383   3.586  1.00 26.26           N
ATOM   1594  CA  PHE B  52     -23.952 -21.282   2.876  1.00 25.60           C
ATOM   1595  CB  PHE B  52     -22.519 -20.748   2.959  1.00 24.99           C
ATOM   1596  CG  PHE B  52     -21.483 -21.616   2.289  1.00 24.22           C
ATOM   1597  CD1 PHE B  52     -20.851 -22.634   2.986  1.00 24.07           C
ATOM   1598  CE1 PHE B  52     -19.899 -23.433   2.370  1.00 23.86           C
ATOM   1599  CZ  PHE B  52     -19.570 -23.223   1.050  1.00 23.57           C
ATOM   1600  CD2 PHE B  52     -21.138 -21.415   0.961  1.00 23.75           C
ATOM   1601  CE2 PHE B  52     -20.184 -22.212   0.347  1.00 23.46           C
ATOM   1602  C   PHE B  52     -24.056 -22.695   3.466  1.00 25.97           C
ATOM   1603  O   PHE B  52     -24.276 -23.646   2.693  1.00 25.46           O
ATOM   1604  N   TYR B  53     -23.925 -22.820   4.791  1.00 26.19           N
ATOM   1605  CA  TYR B  53     -23.820 -24.123   5.502  1.00 27.50           C
ATOM   1606  CB  TYR B  53     -23.105 -23.950   6.846  1.00 26.48           C
ATOM   1607  CG  TYR B  53     -21.668 -23.541   6.656  1.00 25.83           C
ATOM   1608  CD1 TYR B  53     -20.745 -24.427   6.126  1.00 25.45           C
ATOM   1609  CE1 TYR B  53     -19.432 -24.050   5.894  1.00 25.15           C
ATOM   1610  CZ  TYR B  53     -19.031 -22.755   6.171  1.00 25.23           C
ATOM   1611  OH  TYR B  53     -17.746 -22.366   5.943  1.00 25.72           O
ATOM   1612  CE2 TYR B  53     -19.942 -21.851   6.684  1.00 25.46           C
ATOM   1613  CD2 TYR B  53     -21.250 -22.246   6.911  1.00 25.82           C
ATOM   1614  C   TYR B  53     -25.200 -24.786   5.590  1.00 29.77           C
ATOM   1615  O   TYR B  53     -25.247 -26.026   5.534  1.00 29.19           O
ATOM   1616  N   GLU B  54     -26.278 -24.000   5.682  1.00 32.49           N
ATOM   1617  CA  GLU B  54     -27.673 -24.518   5.638  1.00 35.22           C
ATOM   1618  CB  GLU B  54     -28.684 -23.398   5.888  1.00 37.53           C
ATOM   1619  CG  GLU B  54     -30.124 -23.878   5.861  1.00 40.01           C
ATOM   1620  CD  GLU B  54     -31.076 -23.083   6.736  1.00 41.95           C
ATOM   1621  OE1 GLU B  54     -31.060 -21.839   6.645  1.00 43.87           O
ATOM   1622  OE2 GLU B  54     -31.826 -23.712   7.512  1.00 44.48           O
ATOM   1623  C   GLU B  54     -27.917 -25.189   4.280  1.00 35.94           C
ATOM   1624  O   GLU B  54     -28.469 -26.305   4.260  1.00 35.85           O
ATOM   1625  N   CYS B  55     -27.509 -24.534   3.189  1.00 36.89           N
ATOM   1626  CA  CYS B  55     -27.659 -25.040   1.799  1.00 38.40           C
ATOM   1627  CB  CYS B  55     -27.381 -23.940   0.782  1.00 39.39           C
ATOM   1628  SG  CYS B  55     -28.572 -22.579   0.873  1.00 41.82           S
ATOM   1629  C   CYS B  55     -26.735 -26.245   1.579  1.00 38.82           C
ATOM   1630  O   CYS B  55     -27.181 -27.216   0.939  1.00 39.41           O
ATOM   1631  N   MET B  56     -25.510 -26.197   2.109  1.00 38.85           N
ATOM   1632  CA  MET B  56     -24.471 -27.238   1.881  1.00 39.83           C
ATOM   1633  CB  MET B  56     -23.090 -26.755   2.340  1.00 40.06           C
ATOM   1634  CG  MET B  56     -21.942 -27.447   1.633  1.00 40.72           C
ATOM   1635  SD  MET B  56     -22.112 -27.434  -0.174  1.00 40.99           S
ATOM   1636  CE  MET B  56     -22.073 -25.672  -0.502  1.00 40.30           C
ATOM   1637  C   MET B  56     -24.847 -28.526   2.627  1.00 39.86           C
ATOM   1638  O   MET B  56     -24.901 -29.582   1.971  1.00 40.11           O
ATOM   1639  N   LEU B  57     -25.128 -28.434   3.932  1.00 40.21           N
ATOM   1640  CA  LEU B  57     -25.381 -29.600   4.828  1.00 40.55           C
ATOM   1641  CB  LEU B  57     -25.356 -29.136   6.289  1.00 40.38           C
ATOM   1642  CG  LEU B  57     -24.008 -28.636   6.808  1.00 40.53           C
ATOM   1643  CD1 LEU B  57     -24.151 -28.047   8.203  1.00 39.93           C
ATOM   1644  CD2 LEU B  57     -22.968 -29.748   6.805  1.00 40.78           C
ATOM   1645  C   LEU B  57     -26.721 -30.273   4.493  1.00 40.95           C
ATOM   1646  O   LEU B  57     -26.972 -31.367   5.038  1.00 41.13           O
ATOM   1647  N   ALA B  58     -27.551 -29.653   3.645  1.00 40.27           N
ATOM   1648  CA  ALA B  58     -28.836 -30.211   3.157  1.00 39.56           C
ATOM   1649  CB  ALA B  58     -29.653 -29.128   2.495  1.00 39.61           C
ATOM   1650  C   ALA B  58     -28.578 -31.384   2.199  1.00 39.13           C
ATOM   1651  O   ALA B  58     -29.479 -32.235   2.067  1.00 38.95           O
ATOM   1652  N   ASP B  59     -27.405 -31.421   1.554  1.00 37.84           N
ATOM   1653  CA  ASP B  59     -26.970 -32.521   0.650  1.00 37.16           C
ATOM   1654  CB  ASP B  59     -26.295 -31.970  -0.608  1.00 36.89           C
ATOM   1655  CG  ASP B  59     -25.878 -33.032  -1.615  1.00 37.20           C
ATOM   1656  OD1 ASP B  59     -26.139 -34.227  -1.363  1.00 36.92           O
ATOM   1657  OD2 ASP B  59     -25.293 -32.654  -2.649  1.00 37.00           O
ATOM   1658  C   ASP B  59     -26.033 -33.458   1.411  1.00 36.45           C
ATOM   1659  O   ASP B  59     -24.927 -33.062   1.774  1.00 36.14           O
ATOM   1660  N   PRO B  60     -26.444 -34.721   1.679  1.00 36.08           N
ATOM   1661  CA  PRO B  60     -25.560 -35.722   2.284  1.00 35.26           C
ATOM   1662  CB  PRO B  60     -26.354 -37.028   2.124  1.00 35.70           C
ATOM   1663  CG  PRO B  60     -27.799 -36.585   2.162  1.00 35.85           C
ATOM   1664  CD  PRO B  60     -27.807 -35.239   1.467  1.00 36.21           C
ATOM   1665  C   PRO B  60     -24.185 -35.869   1.611  1.00 34.74           C
ATOM   1666  O   PRO B  60     -23.226 -36.145   2.310  1.00 35.15           O
ATOM   1667  N   ASN B  61     -24.114 -35.696   0.286  1.00 34.28           N
ATOM   1668  CA  ASN B  61     -22.848 -35.762  -0.496  1.00 33.96           C
ATOM   1669  CB  ASN B  61     -23.098 -35.660  -2.006  1.00 35.70           C
ATOM   1670  CG  ASN B  61     -23.722 -36.909  -2.593  1.00 37.12           C
ATOM   1671  OD1 ASN B  61     -23.787 -37.949  -1.939  1.00 38.22           O
ATOM   1672  ND2 ASN B  61     -24.181 -36.821  -3.832  1.00 38.43           N
ATOM   1673  C   ASN B  61     -21.884 -34.670  -0.014  1.00 31.89           C
ATOM   1674  O   ASN B  61     -20.662 -34.909  -0.057  1.00 31.43           O
ATOM   1675  N   ALA B  62     -22.412 -33.521   0.425  1.00 30.33           N
ATOM   1676  CA  ALA B  62     -21.640 -32.378   0.968  1.00 29.05           C
ATOM   1677  CB  ALA B  62     -22.359 -31.086   0.674  1.00 29.24           C
ATOM   1678  C   ALA B  62     -21.417 -32.566   2.474  1.00 28.20           C
ATOM   1679  O   ALA B  62     -20.285 -32.327   2.940  1.00 27.32           O
ATOM   1680  N   ALA B  63     -22.457 -32.984   3.205  1.00 27.91           N
ATOM   1681  CA  ALA B  63     -22.425 -33.228   4.668  1.00 27.91           C
ATOM   1682  CB  ALA B  63     -23.775 -33.704   5.149  1.00 28.25           C
ATOM   1683  C   ALA B  63     -21.323 -34.239   5.008  1.00 27.63           C
ATOM   1684  O   ALA B  63     -20.771 -34.154   6.123  1.00 27.88           O
ATOM   1685  N   PHE B  64     -21.020 -35.153   4.078  1.00 27.75           N
ATOM   1686  CA  PHE B  64     -19.935 -36.169   4.163  1.00 27.49           C
ATOM   1687  CB  PHE B  64     -19.774 -36.870   2.810  1.00 28.16           C
ATOM   1688  CG  PHE B  64     -18.596 -37.808   2.708  1.00 28.32           C
ATOM   1689  CD1 PHE B  64     -18.671 -39.101   3.202  1.00 29.46           C
ATOM   1690  CE1 PHE B  64     -17.587 -39.961   3.105  1.00 29.26           C
ATOM   1691  CZ  PHE B  64     -16.418 -39.539   2.512  1.00 29.17           C
ATOM   1692  CD2 PHE B  64     -17.412 -37.398   2.112  1.00 28.85           C
ATOM   1693  CE2 PHE B  64     -16.329 -38.260   2.014  1.00 29.24           C
ATOM   1694  C   PHE B  64     -18.615 -35.521   4.609  1.00 27.15           C
ATOM   1695  O   PHE B  64     -17.889 -36.143   5.409  1.00 26.41           O
ATOM   1696  N   PHE B  65     -18.315 -34.319   4.103  1.00 26.39           N
ATOM   1697  CA  PHE B  65     -17.010 -33.621   4.264  1.00 26.70           C
ATOM   1698  CB  PHE B  65     -16.679 -32.820   3.001  1.00 26.75           C
ATOM   1699  CG  PHE B  65     -16.476 -33.657   1.765  1.00 26.93           C
ATOM   1700  CD1 PHE B  65     -15.243 -34.231   1.495  1.00 27.32           C
ATOM   1701  CE1 PHE B  65     -15.054 -35.005   0.360  1.00 27.57           C
ATOM   1702  CZ  PHE B  65     -16.095 -35.217  -0.512  1.00 27.75           C
ATOM   1703  CD2 PHE B  65     -17.517 -33.880   0.877  1.00 27.49           C
ATOM   1704  CE2 PHE B  65     -17.326 -34.655  -0.258  1.00 27.67           C
ATOM   1705  C   PHE B  65     -17.020 -32.690   5.483  1.00 26.86           C
ATOM   1706  O   PHE B  65     -15.941 -32.165   5.820  1.00 26.02           O
ATOM   1707  N   LEU B  66     -18.180 -32.490   6.115  1.00 28.16           N
ATOM   1708  CA  LEU B  66     -18.385 -31.476   7.184  1.00 29.55           C
ATOM   1709  CB  LEU B  66     -19.429 -30.459   6.710  1.00 30.17           C
ATOM   1710  CG  LEU B  66     -19.006 -29.587   5.529  1.00 30.71           C
ATOM   1711  CD1 LEU B  66     -20.195 -28.819   4.974  1.00 31.33           C
ATOM   1712  CD2 LEU B  66     -17.890 -28.633   5.927  1.00 31.40           C
ATOM   1713  C   LEU B  66     -18.838 -32.145   8.485  1.00 30.37           C
ATOM   1714  O   LEU B  66     -19.655 -33.085   8.431  1.00 31.50           O
ATOM   1715  N   SER B  67     -18.308 -31.665   9.612  1.00 30.24           N
ATOM   1716  CA  SER B  67     -18.832 -31.907  10.979  1.00 29.69           C
ATOM   1717  CB  SER B  67     -17.771 -32.483  11.880  1.00 29.25           C
ATOM   1718  OG  SER B  67     -16.810 -31.497  12.228  1.00 28.46           O
ATOM   1719  C   SER B  67     -19.372 -30.583  11.522  1.00 29.61           C
ATOM   1720  O   SER B  67     -18.862 -29.526  11.104  1.00 29.93           O
ATOM   1721  N   ASP B  68     -20.361 -30.636  12.414  1.00 29.80           N
ATOM   1722  CA  ASP B  68     -20.911 -29.431  13.087  1.00 30.38           C
ATOM   1723  CB  ASP B  68     -22.072 -29.799  14.013  1.00 31.44           C
ATOM   1724  CG  ASP B  68     -23.324 -30.251  13.276  1.00 32.59           C
ATOM   1725  OD1 ASP B  68     -23.292 -30.299  12.028  1.00 34.65           O
ATOM   1726  OD2 ASP B  68     -24.325 -30.547  13.953  1.00 34.14           O
ATOM   1727  C   ASP B  68     -19.757 -28.704  13.793  1.00 29.63           C
ATOM   1728  O   ASP B  68     -19.654 -27.479  13.627  1.00 29.18           O
ATOM   1729  N   GLN B  69     -18.884 -29.434  14.496  1.00 29.81           N
ATOM   1730  CA  GLN B  69     -17.726 -28.853  15.233  1.00 29.75           C
ATOM   1731  CB  GLN B  69     -16.942 -29.941  15.972  1.00 30.67           C
ATOM   1732  CG  GLN B  69     -15.739 -29.422  16.753  1.00 31.90           C
ATOM   1733  CD  GLN B  69     -16.112 -28.615  17.974  1.00 33.30           C
ATOM   1734  OE1 GLN B  69     -17.212 -28.077  18.084  1.00 35.29           O
ATOM   1735  NE2 GLN B  69     -15.185 -28.513  18.913  1.00 33.56           N
ATOM   1736  C   GLN B  69     -16.820 -28.082  14.261  1.00 28.75           C
ATOM   1737  O   GLN B  69     -16.447 -26.940  14.593  1.00 27.88           O
ATOM   1738  N   LEU B  70     -16.474 -28.683  13.118  1.00 28.21           N
ATOM   1739  CA  LEU B  70     -15.591 -28.072  12.085  1.00 28.50           C
ATOM   1740  CB  LEU B  70     -15.423 -29.047  10.914  1.00 28.65           C
ATOM   1741  CG  LEU B  70     -14.497 -28.584   9.790  1.00 28.85           C
ATOM   1742  CD1 LEU B  70     -13.113 -28.249  10.326  1.00 28.97           C
ATOM   1743  CD2 LEU B  70     -14.408 -29.639   8.697  1.00 29.03           C
ATOM   1744  C   LEU B  70     -16.194 -26.739  11.621  1.00 28.27           C
ATOM   1745  O   LEU B  70     -15.457 -25.732  11.608  1.00 28.67           O
ATOM   1746  N   VAL B  71     -17.486 -26.734  11.276  1.00 28.82           N
ATOM   1747  CA  VAL B  71     -18.234 -25.528  10.806  1.00 29.59           C
ATOM   1748  CB  VAL B  71     -19.668 -25.876  10.358  1.00 30.00           C
ATOM   1749  CG1 VAL B  71     -20.523 -24.631  10.156  1.00 30.35           C
ATOM   1750  CG2 VAL B  71     -19.672 -26.734   9.101  1.00 30.09           C
ATOM   1751  C   VAL B  71     -18.235 -24.477  11.925  1.00 30.19           C
ATOM   1752  O   VAL B  71     -17.838 -23.330  11.655  1.00 29.52           O
ATOM   1753  N   LYS B  72     -18.656 -24.860  13.133  1.00 30.91           N
ATOM   1754  CA  LYS B  72     -18.910 -23.919  14.259  1.00 31.45           C
ATOM   1755  CB  LYS B  72     -19.624 -24.624  15.420  1.00 32.96           C
ATOM   1756  CG  LYS B  72     -21.144 -24.687  15.296  1.00 34.51           C
ATOM   1757  CD  LYS B  72     -21.634 -25.618  14.202  1.00 35.75           C
ATOM   1758  CE  LYS B  72     -23.038 -25.325  13.721  1.00 36.34           C
ATOM   1759  NZ  LYS B  72     -23.460 -26.296  12.683  1.00 37.04           N
ATOM   1760  C   LYS B  72     -17.595 -23.276  14.720  1.00 30.87           C
ATOM   1761  O   LYS B  72     -17.611 -22.057  14.990  1.00 31.88           O
ATOM   1762  N   THR B  73     -16.503 -24.045  14.788  1.00 29.95           N
ATOM   1763  CA  THR B  73     -15.226 -23.623  15.429  1.00 29.76           C
ATOM   1764  CB  THR B  73     -14.626 -24.757  16.272  1.00 30.01           C
ATOM   1765  OG1 THR B  73     -14.250 -25.836  15.416  1.00 30.52           O
ATOM   1766  CG2 THR B  73     -15.578 -25.253  17.338  1.00 30.13           C
ATOM   1767  C   THR B  73     -14.217 -23.084  14.402  1.00 29.26           C
ATOM   1768  O   THR B  73     -13.285 -22.388  14.846  1.00 29.02           O
ATOM   1769  N   LYS B  74     -14.366 -23.371  13.101  1.00 28.42           N
ATOM   1770  CA  LYS B  74     -13.372 -22.937  12.077  1.00 28.72           C
ATOM   1771  CB  LYS B  74     -12.476 -24.097  11.632  1.00 29.91           C
ATOM   1772  CG  LYS B  74     -11.314 -23.669  10.743  1.00 30.77           C
ATOM   1773  CD  LYS B  74     -10.449 -24.799  10.240  1.00 31.85           C
ATOM   1774  CE  LYS B  74      -9.297 -24.291   9.399  1.00 32.73           C
ATOM   1775  NZ  LYS B  74      -8.711 -25.359   8.557  1.00 33.64           N
ATOM   1776  C   LYS B  74     -14.050 -22.319  10.846  1.00 27.74           C
ATOM   1777  O   LYS B  74     -13.798 -21.131  10.577  1.00 26.58           O
ATOM   1778  N   LEU B  75     -14.829 -23.103  10.097  1.00 26.83           N
ATOM   1779  CA  LEU B  75     -15.218 -22.765   8.698  1.00 26.71           C
ATOM   1780  CB  LEU B  75     -15.798 -24.004   8.012  1.00 26.73           C
ATOM   1781  CG  LEU B  75     -14.798 -25.131   7.759  1.00 27.28           C
ATOM   1782  CD1 LEU B  75     -15.457 -26.287   7.026  1.00 27.66           C
ATOM   1783  CD2 LEU B  75     -13.591 -24.625   6.982  1.00 27.52           C
ATOM   1784  C   LEU B  75     -16.198 -21.585   8.658  1.00 26.58           C
ATOM   1785  O   LEU B  75     -16.111 -20.796   7.692  1.00 26.57           O
ATOM   1786  N   HIS B  76     -17.100 -21.455   9.637  1.00 26.28           N
ATOM   1787  CA  HIS B  76     -18.082 -20.337   9.693  1.00 26.49           C
ATOM   1788  CB  HIS B  76     -19.030 -20.487  10.891  1.00 26.88           C
ATOM   1789  CG  HIS B  76     -20.159 -19.513  10.874  1.00 27.28           C
ATOM   1790  ND1 HIS B  76     -20.053 -18.251  11.422  1.00 27.41           N
ATOM   1791  CE1 HIS B  76     -21.191 -17.607  11.260  1.00 27.82           C
ATOM   1792  NE2 HIS B  76     -22.037 -18.412  10.610  1.00 27.89           N
ATOM   1793  CD2 HIS B  76     -21.407 -19.601  10.362  1.00 27.98           C
ATOM   1794  C   HIS B  76     -17.324 -19.000   9.695  1.00 26.23           C
ATOM   1795  O   HIS B  76     -17.694 -18.105   8.902  1.00 25.41           O
ATOM   1796  N   ALA B  77     -16.281 -18.892  10.524  1.00 25.60           N
ATOM   1797  CA  ALA B  77     -15.408 -17.700  10.653  1.00 25.57           C
ATOM   1798  CB  ALA B  77     -14.554 -17.823  11.893  1.00 25.38           C
ATOM   1799  C   ALA B  77     -14.545 -17.536   9.393  1.00 24.99           C
ATOM   1800  O   ALA B  77     -14.323 -16.382   8.972  1.00 26.27           O
ATOM   1801  N   ALA B  78     -14.063 -18.644   8.825  1.00 24.46           N
ATOM   1802  CA  ALA B  78     -13.203 -18.673   7.619  1.00 24.19           C
ATOM   1803  CB  ALA B  78     -12.649 -20.059   7.411  1.00 24.83           C
ATOM   1804  C   ALA B  78     -14.003 -18.194   6.399  1.00 23.75           C
ATOM   1805  O   ALA B  78     -13.400 -17.552   5.517  1.00 22.82           O
ATOM   1806  N   MET B  79     -15.306 -18.497   6.357  1.00 23.10           N
ATOM   1807  CA  MET B  79     -16.232 -18.071   5.271  1.00 23.49           C
ATOM   1808  CB  MET B  79     -17.570 -18.811   5.364  1.00 23.54           C
ATOM   1809  CG  MET B  79     -18.555 -18.437   4.268  1.00 23.84           C
ATOM   1810  SD  MET B  79     -17.904 -18.732   2.601  1.00 23.68           S
ATOM   1811  CE  MET B  79     -17.708 -20.512   2.641  1.00 24.29           C
ATOM   1812  C   MET B  79     -16.476 -16.561   5.368  1.00 23.58           C
ATOM   1813  O   MET B  79     -16.499 -15.897   4.316  1.00 22.74           O
ATOM   1814  N   GLN B  80     -16.666 -16.037   6.581  1.00 24.20           N
ATOM   1815  CA  GLN B  80     -16.810 -14.576   6.823  1.00 24.54           C
ATOM   1816  CB  GLN B  80     -17.073 -14.294   8.304  1.00 25.04           C
ATOM   1817  CG  GLN B  80     -18.441 -14.772   8.772  1.00 25.59           C
ATOM   1818  CD  GLN B  80     -18.727 -14.372  10.198  1.00 26.35           C
ATOM   1819  OE1 GLN B  80     -18.842 -13.191  10.517  1.00 27.80           O
ATOM   1820  NE2 GLN B  80     -18.855 -15.359  11.069  1.00 26.30           N
ATOM   1821  C   GLN B  80     -15.550 -13.864   6.313  1.00 24.94           C
ATOM   1822  O   GLN B  80     -15.697 -12.867   5.575  1.00 25.05           O
ATOM   1823  N   ASP B  81     -14.367 -14.380   6.664  1.00 25.35           N
ATOM   1824  CA  ASP B  81     -13.046 -13.829   6.256  1.00 25.71           C
ATOM   1825  CB  ASP B  81     -11.895 -14.548   6.964  1.00 27.19           C
ATOM   1826  CG  ASP B  81     -10.521 -14.049   6.550  1.00 28.68           C
ATOM   1827  OD1 ASP B  81     -10.176 -12.916   6.931  1.00 29.79           O
ATOM   1828  OD2 ASP B  81      -9.811 -14.792   5.839  1.00 30.23           O
ATOM   1829  C   ASP B  81     -12.891 -13.928   4.733  1.00 24.82           C
ATOM   1830  O   ASP B  81     -12.353 -12.974   4.132  1.00 24.32           O
ATOM   1831  N   TRP B  82     -13.328 -15.043   4.138  1.00 23.51           N
ATOM   1832  CA  TRP B  82     -13.295 -15.274   2.667  1.00 22.95           C
ATOM   1833  CB  TRP B  82     -13.838 -16.664   2.311  1.00 22.47           C
ATOM   1834  CG  TRP B  82     -13.690 -17.008   0.860  1.00 21.71           C
ATOM   1835  CD1 TRP B  82     -12.608 -17.583   0.262  1.00 21.86           C
ATOM   1836  NE1 TRP B  82     -12.837 -17.748  -1.077  1.00 21.66           N
ATOM   1837  CE2 TRP B  82     -14.082 -17.265  -1.384  1.00 21.28           C
ATOM   1838  CD2 TRP B  82     -14.656 -16.789  -0.185  1.00 21.32           C
ATOM   1839  CE3 TRP B  82     -15.947 -16.251  -0.225  1.00 20.97           C
ATOM   1840  CZ3 TRP B  82     -16.611 -16.198  -1.431  1.00 21.19           C
ATOM   1841  CH2 TRP B  82     -16.023 -16.675  -2.603  1.00 21.05           C
ATOM   1842  CZ2 TRP B  82     -14.756 -17.215  -2.604  1.00 20.94           C
ATOM   1843  C   TRP B  82     -14.086 -14.169   1.959  1.00 22.69           C
ATOM   1844  O   TRP B  82     -13.535 -13.555   1.020  1.00 22.66           O
ATOM   1845  N   LEU B  83     -15.328 -13.935   2.393  1.00 22.88           N
ATOM   1846  CA  LEU B  83     -16.221 -12.878   1.845  1.00 23.34           C
ATOM   1847  CB  LEU B  83     -17.553 -12.890   2.601  1.00 22.84           C
ATOM   1848  CG  LEU B  83     -18.467 -14.077   2.304  1.00 22.98           C
ATOM   1849  CD1 LEU B  83     -19.615 -14.141   3.301  1.00 22.93           C
ATOM   1850  CD2 LEU B  83     -18.995 -14.013   0.877  1.00 22.80           C
ATOM   1851  C   LEU B  83     -15.524 -11.516   1.959  1.00 24.34           C
ATOM   1852  O   LEU B  83     -15.496 -10.782   0.953  1.00 24.03           O
ATOM   1853  N   GLU B  84     -14.971 -11.202   3.135  1.00 25.00           N
ATOM   1854  CA  GLU B  84     -14.192  -9.956   3.382  1.00 25.85           C
ATOM   1855  CB  GLU B  84     -13.601  -9.957   4.794  1.00 27.00           C
ATOM   1856  CG  GLU B  84     -14.625  -9.688   5.879  1.00 28.19           C
ATOM   1857  CD  GLU B  84     -14.964  -8.223   6.104  1.00 29.52           C
ATOM   1858  OE1 GLU B  84     -14.454  -7.366   5.342  1.00 29.63           O
ATOM   1859  OE2 GLU B  84     -15.739  -7.941   7.041  1.00 29.93           O
ATOM   1860  C   GLU B  84     -13.086  -9.827   2.327  1.00 25.07           C
ATOM   1861  O   GLU B  84     -12.960  -8.736   1.743  1.00 25.25           O
ATOM   1862  N   SER B  85     -12.327 -10.901   2.086  1.00 24.54           N
ATOM   1863  CA  SER B  85     -11.186 -10.941   1.131  1.00 24.53           C
ATOM   1864  CB  SER B  85     -10.497 -12.284   1.146  1.00 25.10           C
ATOM   1865  OG  SER B  85      -9.542 -12.376   0.099  1.00 25.88           O
ATOM   1866  C   SER B  85     -11.671 -10.584  -0.279  1.00 23.66           C
ATOM   1867  O   SER B  85     -11.055  -9.703  -0.911  1.00 22.49           O
ATOM   1868  N   VAL B  86     -12.738 -11.241  -0.744  1.00 23.08           N
ATOM   1869  CA  VAL B  86     -13.270 -11.111  -2.135  1.00 22.76           C
ATOM   1870  CB  VAL B  86     -14.450 -12.073  -2.379  1.00 22.83           C
ATOM   1871  CG1 VAL B  86     -15.180 -11.759  -3.678  1.00 23.05           C
ATOM   1872  CG2 VAL B  86     -14.001 -13.526  -2.363  1.00 22.43           C
ATOM   1873  C   VAL B  86     -13.671  -9.652  -2.393  1.00 22.56           C
ATOM   1874  O   VAL B  86     -13.313  -9.124  -3.465  1.00 22.66           O
ATOM   1875  N   TYR B  87     -14.378  -9.024  -1.451  1.00 22.27           N
ATOM   1876  CA  TYR B  87     -15.033  -7.701  -1.635  1.00 22.48           C
ATOM   1877  CB  TYR B  87     -16.406  -7.722  -0.962  1.00 22.08           C
ATOM   1878  CG  TYR B  87     -17.365  -8.582  -1.741  1.00 21.72           C
ATOM   1879  CD1 TYR B  87     -18.037  -8.069  -2.838  1.00 21.63           C
ATOM   1880  CE1 TYR B  87     -18.879  -8.859  -3.602  1.00 21.37           C
ATOM   1881  CZ  TYR B  87     -19.039 -10.196  -3.287  1.00 21.52           C
ATOM   1882  OH  TYR B  87     -19.863 -10.977  -4.044  1.00 22.09           O
ATOM   1883  CE2 TYR B  87     -18.356 -10.735  -2.212  1.00 21.36           C
ATOM   1884  CD2 TYR B  87     -17.514  -9.931  -1.460  1.00 21.55           C
ATOM   1885  C   TYR B  87     -14.110  -6.562  -1.186  1.00 23.04           C
ATOM   1886  O   TYR B  87     -14.442  -5.395  -1.482  1.00 23.26           O
ATOM   1887  N   ALA B  88     -12.979  -6.884  -0.548  1.00 24.15           N
ATOM   1888  CA  ALA B  88     -11.924  -5.914  -0.165  1.00 24.63           C
ATOM   1889  CB  ALA B  88     -11.187  -6.399   1.061  1.00 24.59           C
ATOM   1890  C   ALA B  88     -10.958  -5.687  -1.335  1.00 25.28           C
ATOM   1891  O   ALA B  88     -10.380  -4.587  -1.407  1.00 26.00           O
ATOM   1892  N   ALA B  89     -10.794  -6.682  -2.217  1.00 25.82           N
ATOM   1893  CA  ALA B  89      -9.711  -6.757  -3.229  1.00 26.28           C
ATOM   1894  CB  ALA B  89      -9.898  -7.968  -4.108  1.00 26.04           C
ATOM   1895  C   ALA B  89      -9.648  -5.468  -4.059  1.00 26.88           C
ATOM   1896  O   ALA B  89      -8.581  -4.816  -4.044  1.00 27.19           O
ATOM   1897  N   ALA B  90     -10.732  -5.119  -4.760  1.00 27.12           N
ATOM   1898  CA  ALA B  90     -10.772  -3.988  -5.721  1.00 28.14           C
ATOM   1899  CB  ALA B  90     -12.002  -4.060  -6.595  1.00 28.24           C
ATOM   1900  C   ALA B  90     -10.665  -2.655  -4.979  1.00 28.99           C
ATOM   1901  O   ALA B  90      -9.801  -1.846  -5.313  1.00 27.66           O
ATOM   1902  N   PRO B  91     -11.517  -2.373  -3.963  1.00 29.89           N
ATOM   1903  CA  PRO B  91     -11.424  -1.119  -3.208  1.00 30.81           C
ATOM   1904  CB  PRO B  91     -12.474  -1.283  -2.095  1.00 30.27           C
ATOM   1905  CG  PRO B  91     -13.474  -2.260  -2.669  1.00 30.13           C
ATOM   1906  CD  PRO B  91     -12.648  -3.205  -3.516  1.00 29.97           C
ATOM   1907  C   PRO B  91     -10.055  -0.824  -2.570  1.00 31.54           C
ATOM   1908  O   PRO B  91      -9.755   0.343  -2.389  1.00 32.22           O
ATOM   1909  N   THR B  92      -9.275  -1.860  -2.233  1.00 32.41           N
ATOM   1910  CA  THR B  92      -7.949  -1.748  -1.563  1.00 33.57           C
ATOM   1911  CB  THR B  92      -7.835  -2.726  -0.386  1.00 34.17           C
ATOM   1912  OG1 THR B  92      -7.768  -4.057  -0.901  1.00 34.46           O
ATOM   1913  CG2 THR B  92      -8.981  -2.604   0.595  1.00 34.04           C
ATOM   1914  C   THR B  92      -6.807  -1.986  -2.562  1.00 34.37           C
ATOM   1915  O   THR B  92      -5.642  -1.829  -2.153  1.00 34.42           O
ATOM   1916  N   GLU B  93      -7.127  -2.368  -3.805  1.00 34.92           N
ATOM   1917  CA  GLU B  93      -6.156  -2.666  -4.896  1.00 36.17           C
ATOM   1918  CB  GLU B  93      -5.367  -1.411  -5.282  1.00 37.41           C
ATOM   1919  CG  GLU B  93      -6.242  -0.205  -5.575  1.00 38.70           C
ATOM   1920  CD  GLU B  93      -5.563   0.907  -6.359  1.00 39.96           C
ATOM   1921  OE1 GLU B  93      -4.891   0.601  -7.363  1.00 40.44           O
ATOM   1922  OE2 GLU B  93      -5.711   2.081  -5.965  1.00 41.62           O
ATOM   1923  C   GLU B  93      -5.202  -3.791  -4.468  1.00 35.90           C
ATOM   1924  O   GLU B  93      -4.052  -3.799  -4.953  1.00 36.06           O
ATOM   1925  N   GLU B  94      -5.666  -4.716  -3.620  1.00 35.18           N
ATOM   1926  CA  GLU B  94      -4.870  -5.866  -3.107  1.00 35.35           C
ATOM   1927  CB  GLU B  94      -5.192  -6.123  -1.632  1.00 36.35           C
ATOM   1928  CG  GLU B  94      -4.591  -5.094  -0.688  1.00 37.17           C
ATOM   1929  CD  GLU B  94      -3.075  -5.130  -0.573  1.00 38.14           C
ATOM   1930  OE1 GLU B  94      -2.468  -6.136  -1.000  1.00 38.20           O
ATOM   1931  OE2 GLU B  94      -2.502  -4.149  -0.057  1.00 39.82           O
ATOM   1932  C   GLU B  94      -5.161  -7.093  -3.980  1.00 34.51           C
ATOM   1933  O   GLU B  94      -5.550  -8.141  -3.428  1.00 34.20           O
ATOM   1934  N   TYR B  95      -4.963  -6.963  -5.295  1.00 32.73           N
ATOM   1935  CA  TYR B  95      -5.306  -7.996  -6.308  1.00 31.99           C
ATOM   1936  CB  TYR B  95      -5.274  -7.398  -7.717  1.00 30.40           C
ATOM   1937  CG  TYR B  95      -6.277  -6.295  -7.950  1.00 29.26           C
ATOM   1938  CD1 TYR B  95      -7.635  -6.566  -8.020  1.00 28.53           C
ATOM   1939  CE1 TYR B  95      -8.566  -5.562  -8.235  1.00 27.88           C
ATOM   1940  CZ  TYR B  95      -8.145  -4.252  -8.384  1.00 28.09           C
ATOM   1941  OH  TYR B  95      -9.059  -3.260  -8.600  1.00 27.74           O
ATOM   1942  CE2 TYR B  95      -6.795  -3.959  -8.315  1.00 27.88           C
ATOM   1943  CD2 TYR B  95      -5.876  -4.976  -8.101  1.00 28.52           C
ATOM   1944  C   TYR B  95      -4.366  -9.201  -6.157  1.00 32.98           C
ATOM   1945  O   TYR B  95      -4.867 -10.340  -6.133  1.00 32.12           O
ATOM   1946  N   GLU B  96      -3.054  -8.962  -6.037  1.00 33.53           N
ATOM   1947  CA  GLU B  96      -2.025 -10.038  -5.960  1.00 35.31           C
ATOM   1948  CB  GLU B  96      -0.610  -9.462  -6.040  1.00 37.03           C
ATOM   1949  CG  GLU B  96       0.457 -10.527  -6.238  1.00 38.75           C
ATOM   1950  CD  GLU B  96       1.883 -10.060  -5.997  1.00 40.11           C
ATOM   1951  OE1 GLU B  96       2.506 -10.542  -5.025  1.00 40.96           O
ATOM   1952  OE2 GLU B  96       2.371  -9.229  -6.788  1.00 41.33           O
ATOM   1953  C   GLU B  96      -2.210 -10.848  -4.668  1.00 34.71           C
ATOM   1954  O   GLU B  96      -2.086 -12.088  -4.735  1.00 33.32           O
ATOM   1955  N   ARG B  97      -2.483 -10.180  -3.541  1.00 35.34           N
ATOM   1956  CA  ARG B  97      -2.703 -10.831  -2.219  1.00 35.59           C
ATOM   1957  CB  ARG B  97      -2.856  -9.789  -1.104  1.00 37.42           C
ATOM   1958  CG  ARG B  97      -3.237 -10.367   0.254  1.00 39.47           C
ATOM   1959  CD  ARG B  97      -4.716 -10.230   0.585  1.00 41.70           C
ATOM   1960  NE  ARG B  97      -5.082 -10.930   1.816  1.00 43.25           N
ATOM   1961  CZ  ARG B  97      -6.117 -11.763   1.967  1.00 44.38           C
ATOM   1962  NH2 ARG B  97      -6.331 -12.335   3.141  1.00 44.76           N
ATOM   1963  NH1 ARG B  97      -6.943 -12.018   0.964  1.00 45.21           N
ATOM   1964  C   ARG B  97      -3.946 -11.726  -2.290  1.00 34.28           C
ATOM   1965  O   ARG B  97      -3.883 -12.864  -1.781  1.00 34.05           O
ATOM   1966  N   THR B  98      -5.034 -11.218  -2.878  1.00 32.47           N
ATOM   1967  CA  THR B  98      -6.356 -11.899  -2.940  1.00 30.72           C
ATOM   1968  CB  THR B  98      -7.448 -10.968  -3.478  1.00 31.03           C
ATOM   1969  OG1 THR B  98      -7.420  -9.773  -2.697  1.00 31.39           O
ATOM   1970  CG2 THR B  98      -8.829 -11.588  -3.418  1.00 31.14           C
ATOM   1971  C   THR B  98      -6.242 -13.175  -3.782  1.00 29.03           C
ATOM   1972  O   THR B  98      -6.680 -14.228  -3.290  1.00 26.96           O
ATOM   1973  N   VAL B  99      -5.684 -13.083  -4.994  1.00 27.89           N
ATOM   1974  CA  VAL B  99      -5.554 -14.244  -5.927  1.00 27.97           C
ATOM   1975  CB  VAL B  99      -5.053 -13.840  -7.330  1.00 28.22           C
ATOM   1976  CG1 VAL B  99      -5.987 -12.844  -7.999  1.00 28.40           C
ATOM   1977  CG2 VAL B  99      -3.628 -13.311  -7.316  1.00 28.62           C
ATOM   1978  C   VAL B  99      -4.647 -15.298  -5.281  1.00 27.57           C
ATOM   1979  O   VAL B  99      -4.945 -16.494  -5.430  1.00 26.67           O
ATOM   1980  N   ALA B 100      -3.588 -14.869  -4.585  1.00 27.77           N
ATOM   1981  CA  ALA B 100      -2.663 -15.756  -3.841  1.00 27.13           C
ATOM   1982  CB  ALA B 100      -1.536 -14.955  -3.237  1.00 27.28           C
ATOM   1983  C   ALA B 100      -3.453 -16.522  -2.772  1.00 26.77           C
ATOM   1984  O   ALA B 100      -3.294 -17.754  -2.692  1.00 26.46           O
ATOM   1985  N   PHE B 101      -4.294 -15.822  -2.005  1.00 26.84           N
ATOM   1986  CA  PHE B 101      -5.161 -16.410  -0.948  1.00 27.05           C
ATOM   1987  CB  PHE B 101      -5.875 -15.320  -0.146  1.00 27.09           C
ATOM   1988  CG  PHE B 101      -6.872 -15.853   0.851  1.00 27.39           C
ATOM   1989  CD1 PHE B 101      -6.458 -16.645   1.911  1.00 27.82           C
ATOM   1990  CE1 PHE B 101      -7.373 -17.146   2.824  1.00 28.16           C
ATOM   1991  CZ  PHE B 101      -8.712 -16.861   2.685  1.00 27.66           C
ATOM   1992  CD2 PHE B 101      -8.225 -15.581   0.720  1.00 27.27           C
ATOM   1993  CE2 PHE B 101      -9.139 -16.081   1.635  1.00 27.74           C
ATOM   1994  C   PHE B 101      -6.170 -17.381  -1.578  1.00 27.24           C
ATOM   1995  O   PHE B 101      -6.286 -18.516  -1.082  1.00 27.78           O
ATOM   1996  N   GLN B 102      -6.877 -16.950  -2.630  1.00 27.25           N
ATOM   1997  CA  GLN B 102      -7.912 -17.765  -3.327  1.00 26.70           C
ATOM   1998  CB  GLN B 102      -8.560 -16.985  -4.474  1.00 25.98           C
ATOM   1999  CG  GLN B 102      -9.405 -15.804  -4.021  1.00 25.78           C
ATOM   2000  CD  GLN B 102     -10.562 -16.210  -3.141  1.00 25.15           C
ATOM   2001  OE1 GLN B 102     -11.149 -17.276  -3.310  1.00 24.29           O
ATOM   2002  NE2 GLN B 102     -10.899 -15.354  -2.189  1.00 25.12           N
ATOM   2003  C   GLN B 102      -7.278 -19.060  -3.852  1.00 27.42           C
ATOM   2004  O   GLN B 102      -7.918 -20.121  -3.718  1.00 26.72           O
ATOM   2005  N   ARG B 103      -6.072 -18.974  -4.424  1.00 27.87           N
ATOM   2006  CA  ARG B 103      -5.316 -20.146  -4.949  1.00 29.92           C
ATOM   2007  CB  ARG B 103      -3.977 -19.714  -5.558  1.00 30.80           C
ATOM   2008  CG  ARG B 103      -4.090 -19.116  -6.953  1.00 32.40           C
ATOM   2009  CD  ARG B 103      -4.326 -20.153  -8.036  1.00 33.81           C
ATOM   2010  NE  ARG B 103      -3.105 -20.868  -8.396  1.00 35.08           N
ATOM   2011  CZ  ARG B 103      -2.832 -22.143  -8.116  1.00 36.06           C
ATOM   2012  NH2 ARG B 103      -1.680 -22.661  -8.508  1.00 36.53           N
ATOM   2013  NH1 ARG B 103      -3.695 -22.904  -7.459  1.00 36.70           N
ATOM   2014  C   ARG B 103      -5.097 -21.158  -3.818  1.00 29.81           C
ATOM   2015  O   ARG B 103      -5.330 -22.359  -4.054  1.00 30.58           O
ATOM   2016  N   LYS B 104      -4.677 -20.680  -2.642  1.00 30.23           N
ATOM   2017  CA  LYS B 104      -4.405 -21.511  -1.436  1.00 30.63           C
ATOM   2018  CB  LYS B 104      -3.797 -20.674  -0.304  1.00 31.93           C
ATOM   2019  CG  LYS B 104      -2.374 -21.056   0.083  1.00 33.47           C
ATOM   2020  CD  LYS B 104      -1.371 -20.901  -1.047  1.00 34.54           C
ATOM   2021  CE  LYS B 104      -1.021 -19.457  -1.340  1.00 35.33           C
ATOM   2022  NZ  LYS B 104      -0.779 -19.227  -2.783  1.00 35.19           N
ATOM   2023  C   LYS B 104      -5.693 -22.191  -0.962  1.00 29.68           C
ATOM   2024  O   LYS B 104      -5.644 -23.402  -0.676  1.00 28.82           O
ATOM   2025  N   VAL B 105      -6.793 -21.439  -0.863  1.00 28.54           N
ATOM   2026  CA  VAL B 105      -8.123 -21.976  -0.448  1.00 28.21           C
ATOM   2027  CB  VAL B 105      -9.192 -20.866  -0.394  1.00 28.09           C
ATOM   2028  CG1 VAL B 105     -10.598 -21.424  -0.243  1.00 28.04           C
ATOM   2029  CG2 VAL B 105      -8.901 -19.873   0.719  1.00 28.18           C
ATOM   2030  C   VAL B 105      -8.498 -23.104  -1.417  1.00 28.07           C
ATOM   2031  O   VAL B 105      -8.892 -24.182  -0.941  1.00 27.88           O
ATOM   2032  N   GLY B 106      -8.342 -22.868  -2.722  1.00 28.46           N
ATOM   2033  CA  GLY B 106      -8.582 -23.866  -3.782  1.00 29.35           C
ATOM   2034  C   GLY B 106      -7.787 -25.140  -3.547  1.00 30.38           C
ATOM   2035  O   GLY B 106      -8.382 -26.234  -3.645  1.00 30.10           O
ATOM   2036  N   GLU B 107      -6.493 -25.003  -3.237  1.00 31.70           N
ATOM   2037  CA  GLU B 107      -5.561 -26.137  -2.984  1.00 33.30           C
ATOM   2038  CB  GLU B 107      -4.139 -25.636  -2.717  1.00 35.06           C
ATOM   2039  CG  GLU B 107      -3.422 -25.134  -3.960  1.00 36.92           C
ATOM   2040  CD  GLU B 107      -3.149 -26.180  -5.029  1.00 38.88           C
ATOM   2041  OE1 GLU B 107      -3.269 -27.386  -4.728  1.00 40.84           O
ATOM   2042  OE2 GLU B 107      -2.823 -25.785  -6.167  1.00 40.66           O
ATOM   2043  C   GLU B 107      -6.076 -26.977  -1.807  1.00 32.51           C
ATOM   2044  O   GLU B 107      -6.049 -28.214  -1.926  1.00 32.51           O
ATOM   2045  N   VAL B 108      -6.538 -26.333  -0.729  1.00 31.82           N
ATOM   2046  CA  VAL B 108      -7.076 -27.015   0.490  1.00 31.35           C
ATOM   2047  CB  VAL B 108      -7.592 -26.010   1.542  1.00 31.49           C
ATOM   2048  CG1 VAL B 108      -8.372 -26.698   2.653  1.00 31.80           C
ATOM   2049  CG2 VAL B 108      -6.465 -25.174   2.132  1.00 31.50           C
ATOM   2050  C   VAL B 108      -8.177 -27.997   0.064  1.00 30.39           C
ATOM   2051  O   VAL B 108      -8.152 -29.143   0.544  1.00 29.62           O
ATOM   2052  N   HIS B 109      -9.093 -27.568  -0.812  1.00 29.38           N
ATOM   2053  CA  HIS B 109     -10.284 -28.349  -1.249  1.00 29.26           C
ATOM   2054  CB  HIS B 109     -11.332 -27.429  -1.886  1.00 28.95           C
ATOM   2055  CG  HIS B 109     -11.919 -26.456  -0.922  1.00 28.58           C
ATOM   2056  ND1 HIS B 109     -11.345 -25.227  -0.680  1.00 28.59           N
ATOM   2057  CE1 HIS B 109     -12.060 -24.584   0.219  1.00 28.49           C
ATOM   2058  NE2 HIS B 109     -13.085 -25.365   0.574  1.00 28.23           N
ATOM   2059  CD2 HIS B 109     -13.007 -26.534  -0.127  1.00 27.85           C
ATOM   2060  C   HIS B 109      -9.874 -29.474  -2.207  1.00 30.28           C
ATOM   2061  O   HIS B 109     -10.402 -30.592  -2.054  1.00 29.94           O
ATOM   2062  N   ALA B 110      -8.998 -29.178  -3.172  1.00 31.05           N
ATOM   2063  CA  ALA B 110      -8.504 -30.142  -4.186  1.00 32.61           C
ATOM   2064  CB  ALA B 110      -7.591 -29.443  -5.164  1.00 32.45           C
ATOM   2065  C   ALA B 110      -7.789 -31.308  -3.490  1.00 33.81           C
ATOM   2066  O   ALA B 110      -7.941 -32.458  -3.952  1.00 33.84           O
ATOM   2067  N   ARG B 111      -7.055 -31.017  -2.411  1.00 35.78           N
ATOM   2068  CA  ARG B 111      -6.150 -31.976  -1.721  1.00 38.44           C
ATOM   2069  CB  ARG B 111      -5.078 -31.209  -0.941  1.00 41.34           C
ATOM   2070  CG  ARG B 111      -4.082 -30.503  -1.848  1.00 44.29           C
ATOM   2071  CD  ARG B 111      -3.165 -29.521  -1.146  1.00 46.91           C
ATOM   2072  NE  ARG B 111      -2.247 -28.915  -2.103  1.00 49.43           N
ATOM   2073  CZ  ARG B 111      -1.383 -27.942  -1.826  1.00 51.20           C
ATOM   2074  NH2 ARG B 111      -0.599 -27.468  -2.780  1.00 52.44           N
ATOM   2075  NH1 ARG B 111      -1.306 -27.442  -0.604  1.00 52.28           N
ATOM   2076  C   ARG B 111      -6.948 -32.940  -0.831  1.00 38.06           C
ATOM   2077  O   ARG B 111      -6.407 -34.021  -0.538  1.00 38.45           O
ATOM   2078  N   ILE B 112      -8.176 -32.585  -0.431  1.00 37.47           N
ATOM   2079  CA  ILE B 112      -9.096 -33.497   0.321  1.00 37.19           C
ATOM   2080  CB  ILE B 112      -9.592 -32.860   1.637  1.00 37.48           C
ATOM   2081  CG1 ILE B 112     -10.429 -31.597   1.408  1.00 37.41           C
ATOM   2082  CG2 ILE B 112      -8.420 -32.602   2.574  1.00 37.63           C
ATOM   2083  CD1 ILE B 112     -10.924 -30.948   2.682  1.00 37.88           C
ATOM   2084  C   ILE B 112     -10.250 -33.938  -0.593  1.00 36.54           C
ATOM   2085  O   ILE B 112     -11.206 -34.552  -0.078  1.00 36.56           O
ATOM   2086  N   ASP B 113     -10.151 -33.648  -1.896  1.00 36.35           N
ATOM   2087  CA  ASP B 113     -11.035 -34.177  -2.971  1.00 36.54           C
ATOM   2088  CB  ASP B 113     -10.932 -35.702  -3.071  1.00 38.31           C
ATOM   2089  CG  ASP B 113      -9.531 -36.202  -3.372  1.00 39.77           C
ATOM   2090  OD1 ASP B 113      -8.869 -35.603  -4.246  1.00 40.31           O
ATOM   2091  OD2 ASP B 113      -9.111 -37.185  -2.727  1.00 41.21           O
ATOM   2092  C   ASP B 113     -12.488 -33.742  -2.743  1.00 35.32           C
ATOM   2093  O   ASP B 113     -13.386 -34.588  -2.921  1.00 35.15           O
ATOM   2094  N   ILE B 114     -12.718 -32.472  -2.390  1.00 34.22           N
ATOM   2095  CA  ILE B 114     -14.078 -31.852  -2.418  1.00 33.46           C
ATOM   2096  CB  ILE B 114     -14.104 -30.444  -1.782  1.00 33.86           C
ATOM   2097  CG1 ILE B 114     -13.499 -30.408  -0.375  1.00 34.43           C
ATOM   2098  CG2 ILE B 114     -15.520 -29.886  -1.790  1.00 33.81           C
ATOM   2099  CD1 ILE B 114     -14.172 -31.323   0.616  1.00 34.60           C
ATOM   2100  C   ILE B 114     -14.503 -31.806  -3.883  1.00 32.50           C
ATOM   2101  O   ILE B 114     -13.788 -31.234  -4.701  1.00 31.56           O
ATOM   2102  N   PRO B 115     -15.644 -32.420  -4.275  1.00 32.12           N
ATOM   2103  CA  PRO B 115     -16.100 -32.359  -5.662  1.00 31.95           C
ATOM   2104  CB  PRO B 115     -17.425 -33.138  -5.716  1.00 32.14           C
ATOM   2105  CG  PRO B 115     -17.609 -33.761  -4.338  1.00 32.35           C
ATOM   2106  CD  PRO B 115     -16.544 -33.200  -3.415  1.00 32.61           C
ATOM   2107  C   PRO B 115     -16.309 -30.897  -6.082  1.00 31.34           C
ATOM   2108  O   PRO B 115     -16.965 -30.171  -5.357  1.00 30.83           O
ATOM   2109  N   VAL B 116     -15.742 -30.501  -7.226  1.00 30.73           N
ATOM   2110  CA  VAL B 116     -15.743 -29.087  -7.710  1.00 29.96           C
ATOM   2111  CB  VAL B 116     -14.925 -28.917  -9.006  1.00 30.41           C
ATOM   2112  CG1 VAL B 116     -15.551 -29.645 -10.186  1.00 30.67           C
ATOM   2113  CG2 VAL B 116     -14.704 -27.449  -9.338  1.00 31.02           C
ATOM   2114  C   VAL B 116     -17.191 -28.604  -7.881  1.00 28.93           C
ATOM   2115  O   VAL B 116     -17.431 -27.402  -7.657  1.00 28.40           O
ATOM   2116  N   HIS B 117     -18.124 -29.494  -8.239  1.00 27.40           N
ATOM   2117  CA  HIS B 117     -19.553 -29.143  -8.473  1.00 26.35           C
ATOM   2118  CB  HIS B 117     -20.334 -30.322  -9.079  1.00 26.72           C
ATOM   2119  CG  HIS B 117     -20.814 -31.337  -8.096  1.00 26.92           C
ATOM   2120  ND1 HIS B 117     -20.123 -32.506  -7.844  1.00 27.24           N
ATOM   2121  CE1 HIS B 117     -20.779 -33.219  -6.950  1.00 26.79           C
ATOM   2122  NE2 HIS B 117     -21.887 -32.548  -6.615  1.00 27.05           N
ATOM   2123  CD2 HIS B 117     -21.925 -31.380  -7.328  1.00 27.16           C
ATOM   2124  C   HIS B 117     -20.179 -28.602  -7.180  1.00 25.29           C
ATOM   2125  O   HIS B 117     -21.069 -27.741  -7.284  1.00 25.30           O
ATOM   2126  N   LEU B 118     -19.724 -29.072  -6.013  1.00 24.49           N
ATOM   2127  CA  LEU B 118     -20.190 -28.579  -4.688  1.00 24.11           C
ATOM   2128  CB  LEU B 118     -19.811 -29.584  -3.595  1.00 24.24           C
ATOM   2129  CG  LEU B 118     -20.580 -30.907  -3.614  1.00 24.19           C
ATOM   2130  CD1 LEU B 118     -20.067 -31.847  -2.536  1.00 24.31           C
ATOM   2131  CD2 LEU B 118     -22.075 -30.676  -3.444  1.00 24.50           C
ATOM   2132  C   LEU B 118     -19.588 -27.193  -4.412  1.00 23.70           C
ATOM   2133  O   LEU B 118     -20.290 -26.362  -3.806  1.00 22.75           O
ATOM   2134  N   VAL B 119     -18.339 -26.953  -4.828  1.00 23.47           N
ATOM   2135  CA  VAL B 119     -17.676 -25.620  -4.700  1.00 23.52           C
ATOM   2136  CB  VAL B 119     -16.201 -25.651  -5.154  1.00 23.75           C
ATOM   2137  CG1 VAL B 119     -15.622 -24.252  -5.318  1.00 24.07           C
ATOM   2138  CG2 VAL B 119     -15.342 -26.477  -4.207  1.00 23.66           C
ATOM   2139  C   VAL B 119     -18.507 -24.601  -5.493  1.00 23.11           C
ATOM   2140  O   VAL B 119     -18.839 -23.546  -4.921  1.00 23.09           O
ATOM   2141  N   THR B 120     -18.870 -24.926  -6.739  1.00 23.20           N
ATOM   2142  CA  THR B 120     -19.658 -24.039  -7.641  1.00 23.25           C
ATOM   2143  CB  THR B 120     -19.709 -24.572  -9.079  1.00 23.96           C
ATOM   2144  OG1 THR B 120     -20.352 -25.846  -9.075  1.00 25.06           O
ATOM   2145  CG2 THR B 120     -18.341 -24.688  -9.716  1.00 24.37           C
ATOM   2146  C   THR B 120     -21.064 -23.831  -7.060  1.00 22.82           C
ATOM   2147  O   THR B 120     -21.546 -22.686  -7.106  1.00 21.66           O
ATOM   2148  N   ARG B 121     -21.700 -24.884  -6.530  1.00 22.96           N
ATOM   2149  CA  ARG B 121     -23.026 -24.771  -5.862  1.00 23.14           C
ATOM   2150  CB  ARG B 121     -23.551 -26.120  -5.363  1.00 23.66           C
ATOM   2151  CG  ARG B 121     -24.940 -26.025  -4.746  1.00 24.24           C
ATOM   2152  CD  ARG B 121     -25.332 -27.277  -3.996  1.00 25.29           C
ATOM   2153  NE  ARG B 121     -25.409 -28.425  -4.886  1.00 26.00           N
ATOM   2154  CZ  ARG B 121     -25.497 -29.689  -4.483  1.00 26.78           C
ATOM   2155  NH2 ARG B 121     -25.559 -30.665  -5.373  1.00 27.21           N
ATOM   2156  NH1 ARG B 121     -25.520 -29.976  -3.193  1.00 26.76           N
ATOM   2157  C   ARG B 121     -22.912 -23.803  -4.679  1.00 22.37           C
ATOM   2158  O   ARG B 121     -23.787 -22.929  -4.550  1.00 21.88           O
ATOM   2159  N   GLY B 122     -21.880 -23.972  -3.845  1.00 22.29           N
ATOM   2160  CA  GLY B 122     -21.588 -23.093  -2.697  1.00 22.17           C
ATOM   2161  C   GLY B 122     -21.486 -21.639  -3.126  1.00 22.29           C
ATOM   2162  O   GLY B 122     -22.123 -20.780  -2.489  1.00 22.81           O
ATOM   2163  N   ALA B 123     -20.722 -21.370  -4.186  1.00 22.31           N
ATOM   2164  CA  ALA B 123     -20.548 -20.019  -4.767  1.00 22.45           C
ATOM   2165  CB  ALA B 123     -19.590 -20.083  -5.926  1.00 22.69           C
ATOM   2166  C   ALA B 123     -21.911 -19.461  -5.192  1.00 22.45           C
ATOM   2167  O   ALA B 123     -22.193 -18.283  -4.886  1.00 22.20           O
ATOM   2168  N   CYS B 124     -22.726 -20.278  -5.870  1.00 22.57           N
ATOM   2169  CA  CYS B 124     -24.083 -19.902  -6.354  1.00 22.62           C
ATOM   2170  CB  CYS B 124     -24.743 -21.037  -7.129  1.00 23.35           C
ATOM   2171  SG  CYS B 124     -26.442 -20.659  -7.631  1.00 25.28           S
ATOM   2172  C   CYS B 124     -24.962 -19.483  -5.169  1.00 21.86           C
ATOM   2173  O   CYS B 124     -25.678 -18.475  -5.299  1.00 21.28           O
ATOM   2174  N   ALA B 125     -24.904 -20.222  -4.055  1.00 21.64           N
ATOM   2175  CA  ALA B 125     -25.674 -19.930  -2.822  1.00 21.75           C
ATOM   2176  CB  ALA B 125     -25.411 -20.985  -1.775  1.00 21.99           C
ATOM   2177  C   ALA B 125     -25.318 -18.525  -2.313  1.00 21.24           C
ATOM   2178  O   ALA B 125     -26.242 -17.769  -1.960  1.00 20.99           O
ATOM   2179  N   LEU B 126     -24.027 -18.182  -2.291  1.00 20.96           N
ATOM   2180  CA  LEU B 126     -23.540 -16.857  -1.820  1.00 20.88           C
ATOM   2181  CB  LEU B 126     -22.013 -16.880  -1.703  1.00 20.75           C
ATOM   2182  CG  LEU B 126     -21.455 -17.778  -0.602  1.00 20.87           C
ATOM   2183  CD1 LEU B 126     -19.948 -17.907  -0.735  1.00 20.87           C
ATOM   2184  CD2 LEU B 126     -21.832 -17.257   0.777  1.00 20.96           C
ATOM   2185  C   LEU B 126     -24.010 -15.761  -2.784  1.00 20.98           C
ATOM   2186  O   LEU B 126     -24.552 -14.753  -2.299  1.00 21.04           O
ATOM   2187  N   ILE B 127     -23.820 -15.958  -4.093  1.00 21.19           N
ATOM   2188  CA  ILE B 127     -24.223 -14.983  -5.153  1.00 21.29           C
ATOM   2189  CB  ILE B 127     -23.858 -15.496  -6.562  1.00 21.13           C
ATOM   2190  CG1 ILE B 127     -22.344 -15.506  -6.788  1.00 21.02           C
ATOM   2191  CG2 ILE B 127     -24.578 -14.691  -7.635  1.00 21.25           C
ATOM   2192  CD1 ILE B 127     -21.901 -16.347  -7.966  1.00 20.87           C
ATOM   2193  C   ILE B 127     -25.725 -14.710  -5.021  1.00 21.59           C
ATOM   2194  O   ILE B 127     -26.112 -13.525  -5.004  1.00 22.36           O
ATOM   2195  N   ARG B 128     -26.535 -15.770  -4.949  1.00 22.05           N
ATOM   2196  CA  ARG B 128     -28.017 -15.681  -4.858  1.00 22.72           C
ATOM   2197  CB  ARG B 128     -28.638 -17.079  -4.765  1.00 23.23           C
ATOM   2198  CG  ARG B 128     -30.140 -17.075  -4.515  1.00 23.95           C
ATOM   2199  CD  ARG B 128     -30.765 -18.454  -4.628  1.00 24.68           C
ATOM   2200  NE  ARG B 128     -30.222 -19.412  -3.673  1.00 25.26           N
ATOM   2201  CZ  ARG B 128     -29.407 -20.430  -3.957  1.00 25.36           C
ATOM   2202  NH2 ARG B 128     -28.998 -21.223  -2.983  1.00 25.50           N
ATOM   2203  NH1 ARG B 128     -29.001 -20.666  -5.195  1.00 25.64           N
ATOM   2204  C   ARG B 128     -28.403 -14.814  -3.652  1.00 23.01           C
ATOM   2205  O   ARG B 128     -29.178 -13.861  -3.839  1.00 22.78           O
ATOM   2206  N   ARG B 129     -27.884 -15.127  -2.462  1.00 23.53           N
ATOM   2207  CA  ARG B 129     -28.316 -14.470  -1.199  1.00 24.72           C
ATOM   2208  CB  ARG B 129     -27.862 -15.271   0.025  1.00 26.69           C
ATOM   2209  CG  ARG B 129     -28.386 -14.743   1.355  1.00 28.55           C
ATOM   2210  CD  ARG B 129     -29.818 -14.224   1.351  1.00 31.09           C
ATOM   2211  NE  ARG B 129     -30.841 -15.251   1.198  1.00 32.65           N
ATOM   2212  CZ  ARG B 129     -31.274 -16.054   2.168  1.00 34.93           C
ATOM   2213  NH2 ARG B 129     -32.222 -16.940   1.913  1.00 35.70           N
ATOM   2214  NH1 ARG B 129     -30.757 -15.983   3.384  1.00 35.99           N
ATOM   2215  C   ARG B 129     -27.813 -13.020  -1.163  1.00 23.83           C
ATOM   2216  O   ARG B 129     -28.585 -12.148  -0.722  1.00 23.64           O
ATOM   2217  N   ILE B 130     -26.583 -12.758  -1.616  1.00 23.09           N
ATOM   2218  CA  ILE B 130     -26.022 -11.374  -1.686  1.00 23.20           C
ATOM   2219  CB  ILE B 130     -24.542 -11.372  -2.122  1.00 23.21           C
ATOM   2220  CG1 ILE B 130     -23.642 -12.006  -1.057  1.00 23.09           C
ATOM   2221  CG2 ILE B 130     -24.090  -9.961  -2.470  1.00 23.48           C
ATOM   2222  CD1 ILE B 130     -22.285 -12.427  -1.568  1.00 23.04           C
ATOM   2223  C   ILE B 130     -26.903 -10.535  -2.621  1.00 23.26           C
ATOM   2224  O   ILE B 130     -27.221  -9.390  -2.254  1.00 23.53           O
ATOM   2225  N   CYS B 131     -27.299 -11.081  -3.774  1.00 22.74           N
ATOM   2226  CA  CYS B 131     -28.154 -10.381  -4.773  1.00 23.04           C
ATOM   2227  CB  CYS B 131     -28.174 -11.128  -6.101  1.00 22.58           C
ATOM   2228  SG  CYS B 131     -26.578 -11.059  -6.955  1.00 21.69           S
ATOM   2229  C   CYS B 131     -29.571 -10.179  -4.214  1.00 23.72           C
ATOM   2230  O   CYS B 131     -30.174  -9.127  -4.506  1.00 23.94           O
ATOM   2231  N   GLU B 132     -30.085 -11.135  -3.433  1.00 24.84           N
ATOM   2232  CA  GLU B 132     -31.392 -11.003  -2.732  1.00 25.68           C
ATOM   2233  CB  GLU B 132     -31.769 -12.300  -2.012  1.00 26.09           C
ATOM   2234  CG  GLU B 132     -32.332 -13.360  -2.942  1.00 26.32           C
ATOM   2235  CD  GLU B 132     -32.661 -14.682  -2.268  1.00 27.02           C
ATOM   2236  OE1 GLU B 132     -32.448 -14.788  -1.043  1.00 27.15           O
ATOM   2237  OE2 GLU B 132     -33.128 -15.601  -2.970  1.00 27.18           O
ATOM   2238  C   GLU B 132     -31.320  -9.823  -1.754  1.00 26.50           C
ATOM   2239  O   GLU B 132     -32.272  -9.022  -1.730  1.00 26.82           O
ATOM   2240  N   LEU B 133     -30.224  -9.716  -0.996  1.00 27.47           N
ATOM   2241  CA  LEU B 133     -29.996  -8.632  -0.001  1.00 28.49           C
ATOM   2242  CB  LEU B 133     -28.752  -8.955   0.835  1.00 28.96           C
ATOM   2243  CG  LEU B 133     -28.928 -10.062   1.875  1.00 29.13           C
ATOM   2244  CD1 LEU B 133     -27.583 -10.496   2.435  1.00 29.22           C
ATOM   2245  CD2 LEU B 133     -29.854  -9.617   2.999  1.00 29.46           C
ATOM   2246  C   LEU B 133     -29.858  -7.284  -0.720  1.00 28.99           C
ATOM   2247  O   LEU B 133     -30.419  -6.298  -0.213  1.00 29.18           O
ATOM   2248  N   LEU B 134     -29.146  -7.242  -1.853  1.00 29.81           N
ATOM   2249  CA  LEU B 134     -28.946  -6.007  -2.665  1.00 30.03           C
ATOM   2250  CB  LEU B 134     -27.952  -6.277  -3.800  1.00 29.49           C
ATOM   2251  CG  LEU B 134     -26.475  -6.250  -3.409  1.00 29.29           C
ATOM   2252  CD1 LEU B 134     -25.615  -6.805  -4.531  1.00 29.13           C
ATOM   2253  CD2 LEU B 134     -26.026  -4.842  -3.046  1.00 29.11           C
ATOM   2254  C   LEU B 134     -30.291  -5.526  -3.222  1.00 31.71           C
ATOM   2255  O   LEU B 134     -30.511  -4.295  -3.239  1.00 31.58           O
ATOM   2256  N   ASP B 135     -31.154  -6.456  -3.648  1.00 32.50           N
ATOM   2257  CA  ASP B 135     -32.496  -6.163  -4.222  1.00 34.33           C
ATOM   2258  CB  ASP B 135     -33.198  -7.437  -4.700  1.00 34.58           C
ATOM   2259  CG  ASP B 135     -34.461  -7.177  -5.505  1.00 34.80           C
ATOM   2260  OD1 ASP B 135     -34.514  -6.142  -6.197  1.00 35.82           O
ATOM   2261  OD2 ASP B 135     -35.385  -8.008  -5.429  1.00 34.58           O
ATOM   2262  C   ASP B 135     -33.366  -5.442  -3.183  1.00 35.98           C
ATOM   2263  O   ASP B 135     -34.285  -4.712  -3.595  1.00 35.39           O
ATOM   2264  N   ARG B 136     -33.096  -5.654  -1.892  1.00 37.92           N
ATOM   2265  CA  ARG B 136     -33.892  -5.101  -0.765  1.00 39.60           C
ATOM   2266  CB  ARG B 136     -34.103  -6.185   0.294  1.00 41.29           C
ATOM   2267  CG  ARG B 136     -34.931  -7.376  -0.172  1.00 42.95           C
ATOM   2268  CD  ARG B 136     -34.779  -8.577   0.748  1.00 44.36           C
ATOM   2269  NE  ARG B 136     -34.197  -8.181   2.024  1.00 45.29           N
ATOM   2270  CZ  ARG B 136     -34.840  -7.539   2.998  1.00 46.49           C
ATOM   2271  NH2 ARG B 136     -34.192  -7.205   4.099  1.00 46.94           N
ATOM   2272  NH1 ARG B 136     -36.120  -7.223   2.872  1.00 47.26           N
ATOM   2273  C   ARG B 136     -33.198  -3.879  -0.145  1.00 39.87           C
ATOM   2274  O   ARG B 136     -33.810  -3.264   0.750  1.00 39.71           O
ATOM   2275  N   ASP B 137     -31.981  -3.538  -0.589  1.00 39.73           N
ATOM   2276  CA  ASP B 137     -31.209  -2.368  -0.087  1.00 40.78           C
ATOM   2277  CB  ASP B 137     -29.723  -2.469  -0.450  1.00 41.25           C
ATOM   2278  CG  ASP B 137     -28.836  -1.490   0.304  1.00 41.86           C
ATOM   2279  OD1 ASP B 137     -29.311  -0.378   0.608  1.00 41.31           O
ATOM   2280  OD2 ASP B 137     -27.675  -1.849   0.588  1.00 42.41           O
ATOM   2281  C   ASP B 137     -31.854  -1.087  -0.632  1.00 41.49           C
ATOM   2282  O   ASP B 137     -31.633  -0.766  -1.819  1.00 40.60           O
ATOM   2283  N   ALA B 138     -32.615  -0.387   0.216  1.00 42.02           N
ATOM   2284  CA  ALA B 138     -33.410   0.817  -0.125  1.00 42.48           C
ATOM   2285  CB  ALA B 138     -34.277   1.203   1.048  1.00 42.68           C
ATOM   2286  C   ALA B 138     -32.491   1.975  -0.539  1.00 42.97           C
ATOM   2287  O   ALA B 138     -32.949   2.832  -1.319  1.00 44.56           O
ATOM   2288  N   SER B 139     -31.250   2.000  -0.039  1.00 43.50           N
ATOM   2289  CA  SER B 139     -30.266   3.097  -0.249  1.00 43.34           C
ATOM   2290  CB  SER B 139     -29.164   3.043   0.782  1.00 43.77           C
ATOM   2291  OG  SER B 139     -28.243   2.002   0.494  1.00 44.08           O
ATOM   2292  C   SER B 139     -29.699   3.066  -1.676  1.00 42.88           C
ATOM   2293  O   SER B 139     -29.070   4.066  -2.072  1.00 44.39           O
ATOM   2294  N   LEU B 140     -29.898   1.965  -2.411  1.00 41.34           N
ATOM   2295  CA  LEU B 140     -29.490   1.818  -3.837  1.00 40.09           C
ATOM   2296  CB  LEU B 140     -28.964   0.397  -4.069  1.00 39.77           C
ATOM   2297  CG  LEU B 140     -27.779  -0.026  -3.204  1.00 39.75           C
ATOM   2298  CD1 LEU B 140     -27.397  -1.472  -3.483  1.00 39.74           C
ATOM   2299  CD2 LEU B 140     -26.587   0.893  -3.424  1.00 39.59           C
ATOM   2300  C   LEU B 140     -30.693   2.095  -4.744  1.00 38.59           C
ATOM   2301  O   LEU B 140     -31.813   1.698  -4.374  1.00 39.37           O
ATOM   2302  N   SER B 141     -30.460   2.740  -5.892  1.00 37.60           N
ATOM   2303  CA  SER B 141     -31.434   2.859  -7.009  1.00 36.67           C
ATOM   2304  CB  SER B 141     -31.034   3.939  -7.982  1.00 36.38           C
ATOM   2305  OG  SER B 141     -29.984   3.493  -8.827  1.00 36.30           O
ATOM   2306  C   SER B 141     -31.553   1.500  -7.708  1.00 36.30           C
ATOM   2307  O   SER B 141     -30.675   0.641  -7.481  1.00 35.36           O
ATOM   2308  N   ALA B 142     -32.592   1.318  -8.528  1.00 35.99           N
ATOM   2309  CA  ALA B 142     -32.851   0.080  -9.302  1.00 36.08           C
ATOM   2310  CB  ALA B 142     -34.121   0.224 -10.106  1.00 36.39           C
ATOM   2311  C   ALA B 142     -31.644  -0.227 -10.199  1.00 35.32           C
ATOM   2312  O   ALA B 142     -31.204  -1.394 -10.220  1.00 35.50           O
ATOM   2313  N   ALA B 143     -31.118   0.792 -10.889  1.00 33.83           N
ATOM   2314  CA  ALA B 143     -29.985   0.689 -11.842  1.00 33.17           C
ATOM   2315  CB  ALA B 143     -29.854   1.973 -12.626  1.00 33.03           C
ATOM   2316  C   ALA B 143     -28.683   0.352 -11.099  1.00 32.24           C
ATOM   2317  O   ALA B 143     -27.894  -0.456 -11.631  1.00 31.87           O
ATOM   2318  N   GLN B 144     -28.462   0.953  -9.925  1.00 31.66           N
ATOM   2319  CA  GLN B 144     -27.266   0.714  -9.071  1.00 31.09           C
ATOM   2320  CB  GLN B 144     -27.201   1.731  -7.930  1.00 32.58           C
ATOM   2321  CG  GLN B 144     -26.899   3.150  -8.394  1.00 33.86           C
ATOM   2322  CD  GLN B 144     -27.261   4.194  -7.365  1.00 34.82           C
ATOM   2323  OE1 GLN B 144     -27.773   3.888  -6.288  1.00 35.48           O
ATOM   2324  NE2 GLN B 144     -27.001   5.449  -7.694  1.00 36.03           N
ATOM   2325  C   GLN B 144     -27.309  -0.717  -8.520  1.00 29.39           C
ATOM   2326  O   GLN B 144     -26.268  -1.400  -8.570  1.00 28.20           O
ATOM   2327  N   ALA B 145     -28.469  -1.144  -8.009  1.00 27.90           N
ATOM   2328  CA  ALA B 145     -28.708  -2.503  -7.468  1.00 27.04           C
ATOM   2329  CB  ALA B 145     -30.122  -2.618  -6.956  1.00 27.38           C
ATOM   2330  C   ALA B 145     -28.415  -3.549  -8.553  1.00 25.73           C
ATOM   2331  O   ALA B 145     -27.742  -4.546  -8.239  1.00 25.80           O
ATOM   2332  N   ALA B 146     -28.892  -3.317  -9.780  1.00 24.54           N
ATOM   2333  CA  ALA B 146     -28.690  -4.205 -10.951  1.00 23.89           C
ATOM   2334  CB  ALA B 146     -29.450  -3.681 -12.144  1.00 24.17           C
ATOM   2335  C   ALA B 146     -27.191  -4.338 -11.252  1.00 23.10           C
ATOM   2336  O   ALA B 146     -26.720  -5.485 -11.359  1.00 22.60           O
ATOM   2337  N   ALA B 147     -26.473  -3.216 -11.382  1.00 21.98           N
ATOM   2338  CA  ALA B 147     -25.021  -3.177 -11.686  1.00 21.84           C
ATOM   2339  CB  ALA B 147     -24.558  -1.753 -11.894  1.00 22.07           C
ATOM   2340  C   ALA B 147     -24.229  -3.863 -10.565  1.00 21.24           C
ATOM   2341  O   ALA B 147     -23.266  -4.594 -10.877  1.00 20.62           O
ATOM   2342  N   THR B 148     -24.611  -3.640  -9.304  1.00 21.25           N
ATOM   2343  CA  THR B 148     -23.908  -4.206  -8.123  1.00 21.10           C
ATOM   2344  CB  THR B 148     -24.333  -3.505  -6.827  1.00 21.43           C
ATOM   2345  OG1 THR B 148     -24.134  -2.102  -7.015  1.00 22.07           O
ATOM   2346  CG2 THR B 148     -23.546  -3.978  -5.625  1.00 21.48           C
ATOM   2347  C   THR B 148     -24.117  -5.726  -8.093  1.00 20.93           C
ATOM   2348  O   THR B 148     -23.160  -6.434  -7.743  1.00 20.99           O
ATOM   2349  N   CYS B 149     -25.305  -6.211  -8.466  1.00 21.06           N
ATOM   2350  CA  CYS B 149     -25.616  -7.666  -8.555  1.00 20.95           C
ATOM   2351  CB  CYS B 149     -27.094  -7.908  -8.838  1.00 21.14           C
ATOM   2352  SG  CYS B 149     -28.145  -7.592  -7.398  1.00 21.97           S
ATOM   2353  C   CYS B 149     -24.742  -8.317  -9.634  1.00 20.50           C
ATOM   2354  O   CYS B 149     -24.197  -9.405  -9.375  1.00 19.98           O
ATOM   2355  N   ARG B 150     -24.598  -7.667 -10.792  1.00 20.17           N
ATOM   2356  CA  ARG B 150     -23.745  -8.168 -11.903  1.00 19.82           C
ATOM   2357  CB  ARG B 150     -23.908  -7.311 -13.163  1.00 19.98           C
ATOM   2358  CG  ARG B 150     -25.268  -7.453 -13.831  1.00 20.31           C
ATOM   2359  CD  ARG B 150     -25.270  -6.961 -15.266  1.00 20.54           C
ATOM   2360  NE  ARG B 150     -24.830  -5.575 -15.358  1.00 20.78           N
ATOM   2361  CZ  ARG B 150     -25.596  -4.507 -15.153  1.00 21.23           C
ATOM   2362  NH2 ARG B 150     -25.073  -3.297 -15.259  1.00 21.79           N
ATOM   2363  NH1 ARG B 150     -26.874  -4.638 -14.833  1.00 21.45           N
ATOM   2364  C   ARG B 150     -22.290  -8.230 -11.423  1.00 19.42           C
ATOM   2365  O   ARG B 150     -21.627  -9.240 -11.719  1.00 19.10           O
ATOM   2366  N   TYR B 151     -21.825  -7.215 -10.681  1.00 18.87           N
ATOM   2367  CA  TYR B 151     -20.467  -7.178 -10.071  1.00 18.58           C
ATOM   2368  CB  TYR B 151     -20.215  -5.865  -9.324  1.00 18.61           C
ATOM   2369  CG  TYR B 151     -18.986  -5.894  -8.449  1.00 18.56           C
ATOM   2370  CD1 TYR B 151     -17.721  -5.997  -9.002  1.00 18.62           C
ATOM   2371  CE1 TYR B 151     -16.585  -6.036  -8.209  1.00 18.65           C
ATOM   2372  CZ  TYR B 151     -16.705  -5.981  -6.832  1.00 18.44           C
ATOM   2373  OH  TYR B 151     -15.592  -6.015  -6.043  1.00 17.95           O
ATOM   2374  CE2 TYR B 151     -17.961  -5.882  -6.260  1.00 18.43           C
ATOM   2375  CD2 TYR B 151     -19.086  -5.846  -7.068  1.00 18.80           C
ATOM   2376  C   TYR B 151     -20.290  -8.373  -9.123  1.00 18.32           C
ATOM   2377  O   TYR B 151     -19.259  -9.066  -9.217  1.00 17.71           O
ATOM   2378  N   VAL B 152     -21.269  -8.594  -8.241  1.00 18.10           N
ATOM   2379  CA  VAL B 152     -21.275  -9.685  -7.217  1.00 18.38           C
ATOM   2380  CB  VAL B 152     -22.569  -9.647  -6.377  1.00 18.61           C
ATOM   2381  CG1 VAL B 152     -22.889 -10.984  -5.721  1.00 18.60           C
ATOM   2382  CG2 VAL B 152     -22.512  -8.545  -5.332  1.00 18.74           C
ATOM   2383  C   VAL B 152     -21.074 -11.036  -7.917  1.00 18.32           C
ATOM   2384  O   VAL B 152     -20.179 -11.791  -7.490  1.00 18.41           O
ATOM   2385  N   ALA B 153     -21.870 -11.325  -8.951  1.00 18.47           N
ATOM   2386  CA  ALA B 153     -21.776 -12.567  -9.755  1.00 18.76           C
ATOM   2387  CB  ALA B 153     -22.850 -12.592 -10.815  1.00 18.83           C
ATOM   2388  C   ALA B 153     -20.370 -12.675 -10.358  1.00 18.87           C
ATOM   2389  O   ALA B 153     -19.722 -13.710 -10.157  1.00 19.30           O
ATOM   2390  N   ASP B 154     -19.903 -11.625 -11.039  1.00 19.56           N
ATOM   2391  CA  ASP B 154     -18.572 -11.586 -11.705  1.00 19.88           C
ATOM   2392  CB  ASP B 154     -18.326 -10.243 -12.398  1.00 20.71           C
ATOM   2393  CG  ASP B 154     -18.723 -10.225 -13.862  1.00 21.64           C
ATOM   2394  OD1 ASP B 154     -19.090 -11.296 -14.388  1.00 24.05           O
ATOM   2395  OD2 ASP B 154     -18.663  -9.141 -14.465  1.00 21.71           O
ATOM   2396  C   ASP B 154     -17.450 -11.857 -10.697  1.00 19.58           C
ATOM   2397  O   ASP B 154     -16.640 -12.768 -10.949  1.00 19.00           O
ATOM   2398  N   VAL B 155     -17.376 -11.075  -9.619  1.00 19.49           N
ATOM   2399  CA  VAL B 155     -16.212 -11.102  -8.685  1.00 19.50           C
ATOM   2400  CB  VAL B 155     -16.155  -9.861  -7.771  1.00 19.64           C
ATOM   2401  CG1 VAL B 155     -17.249  -9.857  -6.718  1.00 19.98           C
ATOM   2402  CG2 VAL B 155     -14.787  -9.730  -7.119  1.00 19.85           C
ATOM   2403  C   VAL B 155     -16.239 -12.412  -7.889  1.00 19.38           C
ATOM   2404  O   VAL B 155     -15.154 -12.969  -7.657  1.00 18.77           O
ATOM   2405  N   THR B 156     -17.423 -12.908  -7.510  1.00 19.81           N
ATOM   2406  CA  THR B 156     -17.556 -14.196  -6.776  1.00 19.69           C
ATOM   2407  CB  THR B 156     -18.974 -14.452  -6.251  1.00 20.01           C
ATOM   2408  OG1 THR B 156     -19.404 -13.332  -5.475  1.00 20.18           O
ATOM   2409  CG2 THR B 156     -19.048 -15.708  -5.408  1.00 20.12           C
ATOM   2410  C   THR B 156     -17.105 -15.338  -7.695  1.00 19.65           C
ATOM   2411  O   THR B 156     -16.416 -16.245  -7.202  1.00 19.59           O
ATOM   2412  N   MET B 157     -17.473 -15.291  -8.978  1.00 20.18           N
ATOM   2413  CA  MET B 157     -17.112 -16.343  -9.966  1.00 20.76           C
ATOM   2414  CB  MET B 157     -17.947 -16.220 -11.244  1.00 21.81           C
ATOM   2415  CG  MET B 157     -19.393 -16.618 -11.041  1.00 22.99           C
ATOM   2416  SD  MET B 157     -19.559 -18.352 -10.568  1.00 24.72           S
ATOM   2417  CE  MET B 157     -19.115 -19.145 -12.113  1.00 25.62           C
ATOM   2418  C   MET B 157     -15.615 -16.258 -10.297  1.00 20.16           C
ATOM   2419  O   MET B 157     -15.017 -17.318 -10.550  1.00 19.55           O
ATOM   2420  N   THR B 158     -15.023 -15.058 -10.272  1.00 20.04           N
ATOM   2421  CA  THR B 158     -13.560 -14.861 -10.460  1.00 20.16           C
ATOM   2422  CB  THR B 158     -13.195 -13.379 -10.586  1.00 20.47           C
ATOM   2423  OG1 THR B 158     -13.863 -12.873 -11.740  1.00 21.08           O
ATOM   2424  CG2 THR B 158     -11.707 -13.146 -10.720  1.00 20.59           C
ATOM   2425  C   THR B 158     -12.808 -15.546  -9.312  1.00 20.02           C
ATOM   2426  O   THR B 158     -11.829 -16.252  -9.599  1.00 19.55           O
ATOM   2427  N   ALA B 159     -13.247 -15.342  -8.067  1.00 20.25           N
ATOM   2428  CA  ALA B 159     -12.694 -16.006  -6.861  1.00 20.65           C
ATOM   2429  CB  ALA B 159     -13.424 -15.545  -5.623  1.00 20.95           C
ATOM   2430  C   ALA B 159     -12.787 -17.526  -7.037  1.00 21.10           C
ATOM   2431  O   ALA B 159     -11.764 -18.210  -6.847  1.00 21.46           O
ATOM   2432  N   VAL B 160     -13.967 -18.025  -7.418  1.00 21.72           N
ATOM   2433  CA  VAL B 160     -14.226 -19.475  -7.676  1.00 22.43           C
ATOM   2434  CB  VAL B 160     -15.691 -19.720  -8.084  1.00 22.81           C
ATOM   2435  CG1 VAL B 160     -15.907 -21.103  -8.686  1.00 23.42           C
ATOM   2436  CG2 VAL B 160     -16.626 -19.498  -6.912  1.00 23.32           C
ATOM   2437  C   VAL B 160     -13.251 -19.982  -8.746  1.00 22.62           C
ATOM   2438  O   VAL B 160     -12.696 -21.084  -8.562  1.00 23.39           O
ATOM   2439  N   GLU B 161     -13.058 -19.216  -9.823  1.00 23.22           N
ATOM   2440  CA  GLU B 161     -12.102 -19.554 -10.911  1.00 24.01           C
ATOM   2441  CB  GLU B 161     -12.076 -18.468 -11.989  1.00 25.06           C
ATOM   2442  CG  GLU B 161     -11.176 -18.810 -13.162  1.00 26.01           C
ATOM   2443  CD  GLU B 161     -11.060 -17.727 -14.219  1.00 26.49           C
ATOM   2444  OE1 GLU B 161     -12.049 -17.004 -14.443  1.00 27.29           O
ATOM   2445  OE2 GLU B 161      -9.974 -17.608 -14.814  1.00 28.22           O
ATOM   2446  C   GLU B 161     -10.708 -19.747 -10.303  1.00 24.23           C
ATOM   2447  O   GLU B 161     -10.074 -20.770 -10.615  1.00 22.91           O
ATOM   2448  N   MET B 162     -10.267 -18.806  -9.460  1.00 24.62           N
ATOM   2449  CA  MET B 162      -8.933 -18.824  -8.798  1.00 25.99           C
ATOM   2450  CB  MET B 162      -8.712 -17.588  -7.920  1.00 27.11           C
ATOM   2451  CG  MET B 162      -8.760 -16.269  -8.672  1.00 28.39           C
ATOM   2452  SD  MET B 162      -7.554 -16.148 -10.016  1.00 29.83           S
ATOM   2453  CE  MET B 162      -7.926 -14.502 -10.622  1.00 30.71           C
ATOM   2454  C   MET B 162      -8.818 -20.085  -7.932  1.00 25.88           C
ATOM   2455  O   MET B 162      -7.768 -20.750  -7.995  1.00 25.92           O
ATOM   2456  N   MET B 163      -9.863 -20.397  -7.161  1.00 26.19           N
ATOM   2457  CA  MET B 163      -9.948 -21.625  -6.323  1.00 26.53           C
ATOM   2458  CB  MET B 163     -11.264 -21.668  -5.541  1.00 26.41           C
ATOM   2459  CG  MET B 163     -11.318 -20.667  -4.400  1.00 26.56           C
ATOM   2460  SD  MET B 163     -12.930 -20.593  -3.576  1.00 26.32           S
ATOM   2461  CE  MET B 163     -13.118 -22.286  -3.021  1.00 26.98           C
ATOM   2462  C   MET B 163      -9.834 -22.872  -7.214  1.00 26.96           C
ATOM   2463  O   MET B 163      -9.092 -23.799  -6.841  1.00 27.28           O
ATOM   2464  N   CYS B 164     -10.515 -22.882  -8.363  1.00 27.78           N
ATOM   2465  CA  CYS B 164     -10.683 -24.082  -9.230  1.00 28.73           C
ATOM   2466  CB  CYS B 164     -11.900 -23.941 -10.135  1.00 29.26           C
ATOM   2467  SG  CYS B 164     -13.466 -24.143  -9.247  1.00 30.72           S
ATOM   2468  C   CYS B 164      -9.420 -24.364 -10.057  1.00 28.68           C
ATOM   2469  O   CYS B 164      -9.388 -25.422 -10.712  1.00 28.67           O
ATOM   2470  N   HIS B 165      -8.419 -23.476 -10.030  1.00 28.87           N
ATOM   2471  CA  HIS B 165      -7.081 -23.705 -10.649  1.00 29.39           C
ATOM   2472  CB  HIS B 165      -6.176 -22.473 -10.499  1.00 29.30           C
ATOM   2473  CG  HIS B 165      -6.268 -21.502 -11.627  1.00 29.26           C
ATOM   2474  ND1 HIS B 165      -5.539 -21.654 -12.791  1.00 29.31           N
ATOM   2475  CE1 HIS B 165      -5.803 -20.654 -13.606  1.00 29.30           C
ATOM   2476  NE2 HIS B 165      -6.683 -19.846 -13.003  1.00 29.06           N
ATOM   2477  CD2 HIS B 165      -6.975 -20.361 -11.770  1.00 29.41           C
ATOM   2478  C   HIS B 165      -6.427 -24.953 -10.036  1.00 30.33           C
ATOM   2479  O   HIS B 165      -5.707 -25.661 -10.768  1.00 30.59           O
ATOM   2480  N   ALA B 166      -6.679 -25.212  -8.747  1.00 31.21           N
ATOM   2481  CA  ALA B 166      -6.109 -26.338  -7.968  1.00 32.05           C
ATOM   2482  CB  ALA B 166      -6.426 -26.160  -6.502  1.00 31.82           C
ATOM   2483  C   ALA B 166      -6.635 -27.687  -8.479  1.00 33.23           C
ATOM   2484  O   ALA B 166      -6.022 -28.715  -8.138  1.00 33.85           O
ATOM   2485  N   TYR B 167      -7.730 -27.690  -9.248  1.00 34.44           N
ATOM   2486  CA  TYR B 167      -8.455 -28.914  -9.684  1.00 35.99           C
ATOM   2487  CB  TYR B 167      -9.961 -28.649  -9.737  1.00 35.59           C
ATOM   2488  CG  TYR B 167     -10.642 -28.732  -8.397  1.00 35.26           C
ATOM   2489  CD1 TYR B 167     -10.691 -27.640  -7.545  1.00 35.19           C
ATOM   2490  CE1 TYR B 167     -11.314 -27.716  -6.310  1.00 35.06           C
ATOM   2491  CZ  TYR B 167     -11.899 -28.903  -5.907  1.00 34.66           C
ATOM   2492  OH  TYR B 167     -12.516 -28.984  -4.692  1.00 34.20           O
ATOM   2493  CE2 TYR B 167     -11.855 -30.005  -6.742  1.00 34.66           C
ATOM   2494  CD2 TYR B 167     -11.229 -29.913  -7.974  1.00 34.95           C
ATOM   2495  C   TYR B 167      -7.941 -29.417 -11.040  1.00 38.44           C
ATOM   2496  O   TYR B 167      -8.378 -30.509 -11.454  1.00 40.00           O
ATOM   2497  N   SER B 168      -7.054 -28.666 -11.702  1.00 40.44           N
ATOM   2498  CA  SER B 168      -6.451 -29.028 -13.013  1.00 41.73           C
ATOM   2499  CB  SER B 168      -6.464 -27.855 -13.958  1.00 42.32           C
ATOM   2500  OG  SER B 168      -5.543 -26.858 -13.539  1.00 43.75           O
ATOM   2501  C   SER B 168      -5.029 -29.564 -12.799  1.00 41.99           C
ATOM   2502  O   SER B 168      -4.191 -28.909 -12.180  1.00 42.40           O
TER    2503      SER B 168
HETATM 2504  CHA HEM B 201     -11.626 -25.153   3.882  1.00 25.64           C
HETATM 2505  CHB HEM B 201     -14.133 -21.542   1.955  1.00 24.55           C
HETATM 2506  CHC HEM B 201     -16.557 -24.870  -0.548  1.00 23.46           C
HETATM 2507  CHD HEM B 201     -15.450 -27.952   2.993  1.00 25.03           C
HETATM 2508  C1A HEM B 201     -11.977 -23.854   3.555  1.00 25.59           C
HETATM 2509  C2A HEM B 201     -11.286 -22.581   3.872  1.00 26.58           C
HETATM 2510  C3A HEM B 201     -12.005 -21.595   3.313  1.00 25.74           C
HETATM 2511  C4A HEM B 201     -13.145 -22.217   2.662  1.00 25.04           C
HETATM 2512  CMA HEM B 201     -11.692 -20.128   3.364  1.00 25.71           C
HETATM 2513  CAA HEM B 201     -10.012 -22.325   4.613  1.00 28.96           C
HETATM 2514  CBA HEM B 201      -9.676 -23.232   5.816  1.00 31.23           C
HETATM 2515  CGA HEM B 201      -8.270 -23.793   5.794  1.00 33.35           C
HETATM 2516  O1A HEM B 201      -8.024 -24.998   6.049  1.00 34.60           O
HETATM 2517  O2A HEM B 201      -7.373 -22.943   5.539  1.00 35.47           O
HETATM 2518  C1B HEM B 201     -14.924 -22.097   1.017  1.00 23.67           C
HETATM 2519  C2B HEM B 201     -15.638 -21.403  -0.030  1.00 23.35           C
HETATM 2520  C3B HEM B 201     -16.317 -22.355  -0.730  1.00 23.25           C
HETATM 2521  C4B HEM B 201     -16.032 -23.633  -0.125  1.00 23.25           C
HETATM 2522  CMB HEM B 201     -15.604 -19.916  -0.259  1.00 23.55           C
HETATM 2523  CAB HEM B 201     -17.217 -22.219  -1.907  1.00 23.60           C
HETATM 2524  CBB HEM B 201     -17.244 -21.253  -2.805  1.00 23.68           C
HETATM 2525  C1C HEM B 201     -16.579 -26.011   0.247  1.00 23.70           C
HETATM 2526  C2C HEM B 201     -17.401 -27.188   0.053  1.00 24.13           C
HETATM 2527  C3C HEM B 201     -17.069 -28.073   1.091  1.00 24.65           C
HETATM 2528  C4C HEM B 201     -16.077 -27.423   1.862  1.00 24.50           C
HETATM 2529  CMC HEM B 201     -18.398 -27.381  -1.059  1.00 23.96           C
HETATM 2530  CAC HEM B 201     -17.588 -29.427   1.396  1.00 25.56           C
HETATM 2531  CBC HEM B 201     -18.752 -29.966   1.026  1.00 26.26           C
HETATM 2532  C1D HEM B 201     -14.209 -27.534   3.485  1.00 25.27           C
HETATM 2533  C2D HEM B 201     -13.322 -28.299   4.335  1.00 26.03           C
HETATM 2534  C3D HEM B 201     -12.226 -27.508   4.606  1.00 26.65           C
HETATM 2535  C4D HEM B 201     -12.424 -26.245   3.904  1.00 25.74           C
HETATM 2536  CMD HEM B 201     -13.612 -29.689   4.806  1.00 25.89           C
HETATM 2537  CAD HEM B 201     -11.038 -27.874   5.404  1.00 28.95           C
HETATM 2538  CBD HEM B 201     -11.182 -27.644   6.933  1.00 31.05           C
HETATM 2539  CGD HEM B 201     -10.065 -28.174   7.738  1.00 33.19           C
HETATM 2540  O1D HEM B 201      -9.799 -27.683   8.874  1.00 34.66           O
HETATM 2541  O2D HEM B 201      -9.303 -28.983   7.125  1.00 34.33           O
HETATM 2542  NA  HEM B 201     -13.099 -23.559   2.833  1.00 24.44           N
HETATM 2543  NB  HEM B 201     -15.178 -23.465   0.945  1.00 23.29           N
HETATM 2544  NC  HEM B 201     -15.814 -26.213   1.339  1.00 23.67           N
HETATM 2545  ND  HEM B 201     -13.649 -26.303   3.244  1.00 24.86           N
HETATM 2546 FE   HEM B 201     -14.456 -24.892   2.117  1.00 23.11          FE
HETATM 2547  O   HOH B 202     -22.065  -6.138 -16.289  1.00 22.20           O
HETATM 2548  C   CYN B 203     -15.531 -24.521   3.626  1.00 22.45           C
HETATM 2549  N   CYN B 203     -16.620 -24.088   4.238  1.00 22.08           N
HETATM 2550  O   HOH B 204     -14.898 -21.271   5.153  1.00 38.03           O
HETATM 2551  O   HOH B 205     -16.093  -5.085  -3.586  1.00 22.86           O
HETATM 2552  O   HOH B 206     -13.017  -7.047  -5.356  1.00 20.14           O
HETATM 2553  O   HOH B 207     -10.290  -2.980 -11.115  1.00 26.43           O
HETATM 2554  O   HOH B 209     -25.044 -11.005 -13.391  1.00 22.80           O
HETATM 2555  O   HOH B 210     -25.361 -25.051  -1.269  1.00 35.97           O
HETATM 2556  O   HOH B 211     -16.053 -20.501  12.974  1.00 31.14           O
HETATM 2557  O   HOH B 212     -22.382 -10.688 -13.836  1.00 24.80           O
HETATM 2558  O   HOH B 213     -28.320  -7.519 -12.250  1.00 24.26           O
HETATM 2559  O   HOH B 214     -26.982 -10.061 -11.730  1.00 31.50           O
HETATM 2560  O   HOH B 215     -14.709 -16.383 -13.963  1.00 28.26           O
HETATM 2561  O   HOH B 216     -16.486  -8.144 -15.619  1.00 23.52           O
HETATM 2562  O   HOH B 217      -1.832  -7.297  -3.474  1.00 29.44           O
HETATM 2563  O   HOH B 219     -14.363  -6.666   2.564  1.00 31.43           O
HETATM 2564  C1  GOL B 220     -33.040  -1.139  -4.895  1.00 55.51           C
HETATM 2565  O1  GOL B 220     -32.035  -1.865  -4.193  1.00 53.99           O
HETATM 2566  C2  GOL B 220     -34.283  -1.977  -5.113  1.00 55.56           C
HETATM 2567  O2  GOL B 220     -35.441  -1.152  -4.996  1.00 58.34           O
HETATM 2568  C3  GOL B 220     -34.306  -2.692  -6.449  1.00 56.43           C
HETATM 2569  O3  GOL B 220     -33.352  -3.749  -6.507  1.00 56.58           O
TER    2570      GOL B 220
ATOM   2571  N   SER C  14     -27.938 -39.851  -9.430  1.00 55.40           N
ATOM   2572  CA  SER C  14     -29.119 -40.450 -10.124  1.00 54.58           C
ATOM   2573  CB  SER C  14     -30.073 -41.061  -9.126  1.00 55.32           C
ATOM   2574  OG  SER C  14     -31.269 -41.493  -9.758  1.00 55.55           O
ATOM   2575  C   SER C  14     -29.811 -39.391 -10.981  1.00 53.79           C
ATOM   2576  O   SER C  14     -30.020 -38.270 -10.523  1.00 53.75           O
ATOM   2577  N   PRO C  15     -30.200 -39.710 -12.239  1.00 52.26           N
ATOM   2578  CA  PRO C  15     -30.816 -38.723 -13.129  1.00 51.51           C
ATOM   2579  CB  PRO C  15     -30.944 -39.463 -14.471  1.00 51.71           C
ATOM   2580  CG  PRO C  15     -30.957 -40.930 -14.095  1.00 51.90           C
ATOM   2581  CD  PRO C  15     -30.071 -41.032 -12.871  1.00 52.28           C
ATOM   2582  C   PRO C  15     -32.192 -38.230 -12.651  1.00 50.51           C
ATOM   2583  O   PRO C  15     -32.567 -37.127 -13.006  1.00 50.08           O
ATOM   2584  N   GLU C  16     -32.904 -39.049 -11.868  1.00 49.00           N
ATOM   2585  CA  GLU C  16     -34.211 -38.693 -11.251  1.00 48.40           C
ATOM   2586  CB  GLU C  16     -34.904 -39.931 -10.674  1.00 49.25           C
ATOM   2587  CG  GLU C  16     -35.383 -40.918 -11.728  1.00 50.58           C
ATOM   2588  CD  GLU C  16     -34.354 -41.929 -12.210  1.00 51.43           C
ATOM   2589  OE1 GLU C  16     -33.394 -42.210 -11.461  1.00 51.70           O
ATOM   2590  OE2 GLU C  16     -34.516 -42.436 -13.338  1.00 53.67           O
ATOM   2591  C   GLU C  16     -33.977 -37.643 -10.157  1.00 46.04           C
ATOM   2592  O   GLU C  16     -34.800 -36.714 -10.045  1.00 45.73           O
ATOM   2593  N   ILE C  17     -32.892 -37.793  -9.389  1.00 44.60           N
ATOM   2594  CA  ILE C  17     -32.506 -36.885  -8.265  1.00 43.61           C
ATOM   2595  CB  ILE C  17     -31.417 -37.534  -7.383  1.00 43.79           C
ATOM   2596  CG1 ILE C  17     -31.921 -38.811  -6.702  1.00 44.56           C
ATOM   2597  CG2 ILE C  17     -30.864 -36.539  -6.373  1.00 43.86           C
ATOM   2598  CD1 ILE C  17     -33.136 -38.611  -5.823  1.00 44.72           C
ATOM   2599  C   ILE C  17     -32.055 -35.534  -8.837  1.00 41.98           C
ATOM   2600  O   ILE C  17     -32.437 -34.498  -8.260  1.00 42.21           O
ATOM   2601  N   LEU C  18     -31.270 -35.544  -9.919  1.00 40.58           N
ATOM   2602  CA  LEU C  18     -30.723 -34.316 -10.562  1.00 39.50           C
ATOM   2603  CB  LEU C  18     -29.614 -34.700 -11.546  1.00 39.50           C
ATOM   2604  CG  LEU C  18     -28.386 -35.369 -10.927  1.00 39.75           C
ATOM   2605  CD1 LEU C  18     -27.376 -35.743 -12.000  1.00 39.76           C
ATOM   2606  CD2 LEU C  18     -27.742 -34.477  -9.875  1.00 39.47           C
ATOM   2607  C   LEU C  18     -31.855 -33.553 -11.261  1.00 38.04           C
ATOM   2608  O   LEU C  18     -31.841 -32.309 -11.210  1.00 36.54           O
ATOM   2609  N   ALA C  19     -32.794 -34.268 -11.889  1.00 36.62           N
ATOM   2610  CA  ALA C  19     -34.028 -33.699 -12.482  1.00 35.78           C
ATOM   2611  CB  ALA C  19     -34.866 -34.796 -13.092  1.00 35.73           C
ATOM   2612  C   ALA C  19     -34.800 -32.938 -11.397  1.00 35.40           C
ATOM   2613  O   ALA C  19     -35.280 -31.821 -11.678  1.00 34.72           O
ATOM   2614  N   LEU C  20     -34.896 -33.524 -10.199  1.00 34.81           N
ATOM   2615  CA  LEU C  20     -35.603 -32.940  -9.027  1.00 34.82           C
ATOM   2616  CB  LEU C  20     -35.701 -33.999  -7.923  1.00 35.57           C
ATOM   2617  CG  LEU C  20     -36.465 -33.581  -6.669  1.00 36.59           C
ATOM   2618  CD1 LEU C  20     -37.846 -33.047  -7.022  1.00 36.87           C
ATOM   2619  CD2 LEU C  20     -36.573 -34.744  -5.692  1.00 36.87           C
ATOM   2620  C   LEU C  20     -34.857 -31.691  -8.540  1.00 33.59           C
ATOM   2621  O   LEU C  20     -35.534 -30.700  -8.202  1.00 32.75           O
ATOM   2622  N   ARG C  21     -33.520 -31.741  -8.504  1.00 33.20           N
ATOM   2623  CA  ARG C  21     -32.643 -30.614  -8.079  1.00 32.55           C
ATOM   2624  CB  ARG C  21     -31.170 -31.038  -8.095  1.00 33.96           C
ATOM   2625  CG  ARG C  21     -30.184 -29.883  -7.969  1.00 35.52           C
ATOM   2626  CD  ARG C  21     -28.797 -30.336  -7.551  1.00 36.80           C
ATOM   2627  NE  ARG C  21     -28.799 -30.958  -6.232  1.00 38.08           N
ATOM   2628  CZ  ARG C  21     -28.841 -30.305  -5.070  1.00 39.24           C
ATOM   2629  NH2 ARG C  21     -28.837 -30.985  -3.937  1.00 40.43           N
ATOM   2630  NH1 ARG C  21     -28.885 -28.982  -5.036  1.00 39.52           N
ATOM   2631  C   ARG C  21     -32.891 -29.403  -8.990  1.00 30.64           C
ATOM   2632  O   ARG C  21     -33.010 -28.283  -8.457  1.00 29.92           O
ATOM   2633  N   TRP C  22     -32.970 -29.627 -10.306  1.00 29.15           N
ATOM   2634  CA  TRP C  22     -33.239 -28.580 -11.330  1.00 28.12           C
ATOM   2635  CB  TRP C  22     -33.149 -29.164 -12.746  1.00 26.88           C
ATOM   2636  CG  TRP C  22     -33.072 -28.131 -13.828  1.00 25.87           C
ATOM   2637  CD1 TRP C  22     -34.018 -27.201 -14.153  1.00 25.55           C
ATOM   2638  NE1 TRP C  22     -33.591 -26.434 -15.203  1.00 25.24           N
ATOM   2639  CE2 TRP C  22     -32.347 -26.858 -15.591  1.00 24.83           C
ATOM   2640  CD2 TRP C  22     -31.983 -27.930 -14.747  1.00 25.08           C
ATOM   2641  CE3 TRP C  22     -30.743 -28.550 -14.942  1.00 25.01           C
ATOM   2642  CZ3 TRP C  22     -29.919 -28.093 -15.947  1.00 24.85           C
ATOM   2643  CH2 TRP C  22     -30.300 -27.028 -16.765  1.00 24.70           C
ATOM   2644  CZ2 TRP C  22     -31.511 -26.394 -16.606  1.00 24.82           C
ATOM   2645  C   TRP C  22     -34.615 -27.955 -11.070  1.00 28.76           C
ATOM   2646  O   TRP C  22     -34.704 -26.712 -11.028  1.00 27.90           O
ATOM   2647  N   LYS C  23     -35.641 -28.795 -10.900  1.00 29.76           N
ATOM   2648  CA  LYS C  23     -37.041 -28.369 -10.629  1.00 30.53           C
ATOM   2649  CB  LYS C  23     -37.962 -29.590 -10.541  1.00 31.93           C
ATOM   2650  CG  LYS C  23     -39.449 -29.269 -10.487  1.00 32.94           C
ATOM   2651  CD  LYS C  23     -40.345 -30.492 -10.467  1.00 33.95           C
ATOM   2652  CE  LYS C  23     -40.070 -31.430  -9.308  1.00 35.27           C
ATOM   2653  NZ  LYS C  23     -40.000 -30.713  -8.012  1.00 36.35           N
ATOM   2654  C   LYS C  23     -37.081 -27.540  -9.338  1.00 30.17           C
ATOM   2655  O   LYS C  23     -37.743 -26.488  -9.337  1.00 29.19           O
ATOM   2656  N   ASP C  24     -36.387 -27.994  -8.288  1.00 30.81           N
ATOM   2657  CA  ASP C  24     -36.312 -27.305  -6.968  1.00 31.78           C
ATOM   2658  CB  ASP C  24     -35.502 -28.113  -5.951  1.00 33.35           C
ATOM   2659  CG  ASP C  24     -36.220 -29.338  -5.407  1.00 34.88           C
ATOM   2660  OD1 ASP C  24     -37.454 -29.430  -5.582  1.00 35.00           O
ATOM   2661  OD2 ASP C  24     -35.537 -30.193  -4.810  1.00 37.30           O
ATOM   2662  C   ASP C  24     -35.714 -25.901  -7.143  1.00 31.14           C
ATOM   2663  O   ASP C  24     -36.287 -24.950  -6.581  1.00 31.00           O
ATOM   2664  N   THR C  25     -34.603 -25.780  -7.878  1.00 30.33           N
ATOM   2665  CA  THR C  25     -33.896 -24.494  -8.131  1.00 30.24           C
ATOM   2666  CB  THR C  25     -32.619 -24.698  -8.956  1.00 30.73           C
ATOM   2667  OG1 THR C  25     -31.755 -25.555  -8.212  1.00 31.76           O
ATOM   2668  CG2 THR C  25     -31.904 -23.402  -9.269  1.00 31.04           C
ATOM   2669  C   THR C  25     -34.849 -23.515  -8.825  1.00 28.74           C
ATOM   2670  O   THR C  25     -34.944 -22.362  -8.365  1.00 28.46           O
ATOM   2671  N   CYS C  26     -35.528 -23.966  -9.883  1.00 27.81           N
ATOM   2672  CA  CYS C  26     -36.454 -23.143 -10.708  1.00 27.30           C
ATOM   2673  CB  CYS C  26     -36.807 -23.854 -12.009  1.00 26.97           C
ATOM   2674  SG  CYS C  26     -35.370 -24.148 -13.075  1.00 26.17           S
ATOM   2675  C   CYS C  26     -37.717 -22.809  -9.902  1.00 27.13           C
ATOM   2676  O   CYS C  26     -38.267 -21.716 -10.115  1.00 26.24           O
ATOM   2677  N   ALA C  27     -38.131 -23.695  -8.986  1.00 27.40           N
ATOM   2678  CA  ALA C  27     -39.356 -23.555  -8.156  1.00 27.95           C
ATOM   2679  CB  ALA C  27     -39.623 -24.835  -7.399  1.00 27.95           C
ATOM   2680  C   ALA C  27     -39.239 -22.355  -7.203  1.00 28.48           C
ATOM   2681  O   ALA C  27     -40.289 -21.881  -6.726  1.00 28.72           O
ATOM   2682  N   HIS C  28     -38.019 -21.875  -6.934  1.00 28.66           N
ATOM   2683  CA  HIS C  28     -37.752 -20.655  -6.123  1.00 28.55           C
ATOM   2684  CB  HIS C  28     -36.254 -20.545  -5.793  1.00 29.50           C
ATOM   2685  CG  HIS C  28     -35.925 -19.457  -4.824  1.00 30.71           C
ATOM   2686  ND1 HIS C  28     -36.453 -19.419  -3.547  1.00 31.08           N
ATOM   2687  CE1 HIS C  28     -35.996 -18.357  -2.914  1.00 31.52           C
ATOM   2688  NE2 HIS C  28     -35.176 -17.699  -3.741  1.00 31.74           N
ATOM   2689  CD2 HIS C  28     -35.124 -18.373  -4.933  1.00 31.40           C
ATOM   2690  C   HIS C  28     -38.277 -19.409  -6.853  1.00 27.59           C
ATOM   2691  O   HIS C  28     -38.456 -18.373  -6.182  1.00 26.99           O
ATOM   2692  N   TYR C  29     -38.517 -19.504  -8.167  1.00 26.15           N
ATOM   2693  CA  TYR C  29     -38.916 -18.373  -9.046  1.00 25.90           C
ATOM   2694  CB  TYR C  29     -37.841 -18.136 -10.110  1.00 24.97           C
ATOM   2695  CG  TYR C  29     -36.478 -17.899  -9.516  1.00 24.30           C
ATOM   2696  CD1 TYR C  29     -36.107 -16.643  -9.067  1.00 24.35           C
ATOM   2697  CE1 TYR C  29     -34.866 -16.421  -8.491  1.00 24.61           C
ATOM   2698  CZ  TYR C  29     -33.978 -17.471  -8.346  1.00 24.21           C
ATOM   2699  OH  TYR C  29     -32.758 -17.258  -7.773  1.00 24.46           O
ATOM   2700  CE2 TYR C  29     -34.339 -18.738  -8.773  1.00 24.07           C
ATOM   2701  CD2 TYR C  29     -35.584 -18.941  -9.343  1.00 24.17           C
ATOM   2702  C   TYR C  29     -40.284 -18.643  -9.678  1.00 26.79           C
ATOM   2703  O   TYR C  29     -40.702 -19.814  -9.776  1.00 27.12           O
ATOM   2704  N   SER C  30     -40.954 -17.563 -10.088  1.00 27.93           N
ATOM   2705  CA  SER C  30     -42.241 -17.573 -10.829  1.00 28.19           C
ATOM   2706  CB  SER C  30     -42.912 -16.219 -10.766  1.00 28.86           C
ATOM   2707  OG  SER C  30     -43.835 -16.053 -11.833  1.00 29.66           O
ATOM   2708  C   SER C  30     -41.991 -18.002 -12.272  1.00 28.29           C
ATOM   2709  O   SER C  30     -40.921 -17.741 -12.822  1.00 28.18           O
ATOM   2710  N   PRO C  31     -42.967 -18.669 -12.929  1.00 27.75           N
ATOM   2711  CA  PRO C  31     -42.918 -18.885 -14.376  1.00 27.61           C
ATOM   2712  CB  PRO C  31     -44.337 -19.365 -14.721  1.00 27.83           C
ATOM   2713  CG  PRO C  31     -44.845 -20.005 -13.447  1.00 28.06           C
ATOM   2714  CD  PRO C  31     -44.153 -19.279 -12.309  1.00 28.06           C
ATOM   2715  C   PRO C  31     -42.586 -17.609 -15.167  1.00 27.13           C
ATOM   2716  O   PRO C  31     -41.992 -17.720 -16.219  1.00 26.27           O
ATOM   2717  N   HIS C  32     -42.971 -16.438 -14.644  1.00 27.00           N
ATOM   2718  CA  HIS C  32     -42.713 -15.108 -15.261  1.00 27.16           C
ATOM   2719  CB  HIS C  32     -43.391 -13.986 -14.461  1.00 28.23           C
ATOM   2720  CG  HIS C  32     -44.874 -14.122 -14.372  1.00 28.72           C
ATOM   2721  ND1 HIS C  32     -45.645 -13.292 -13.582  1.00 29.06           N
ATOM   2722  CE1 HIS C  32     -46.912 -13.638 -13.687  1.00 29.50           C
ATOM   2723  NE2 HIS C  32     -46.990 -14.686 -14.519  1.00 29.80           N
ATOM   2724  CD2 HIS C  32     -45.727 -14.998 -14.948  1.00 29.30           C
ATOM   2725  C   HIS C  32     -41.202 -14.889 -15.410  1.00 26.74           C
ATOM   2726  O   HIS C  32     -40.791 -14.331 -16.446  1.00 26.14           O
ATOM   2727  N   GLU C  33     -40.410 -15.316 -14.420  1.00 26.97           N
ATOM   2728  CA  GLU C  33     -38.923 -15.277 -14.479  1.00 26.71           C
ATOM   2729  CB  GLU C  33     -38.291 -15.619 -13.127  1.00 27.35           C
ATOM   2730  CG  GLU C  33     -38.275 -14.454 -12.155  1.00 27.92           C
ATOM   2731  CD  GLU C  33     -39.508 -14.354 -11.277  1.00 28.27           C
ATOM   2732  OE1 GLU C  33     -39.603 -15.136 -10.313  1.00 29.74           O
ATOM   2733  OE2 GLU C  33     -40.368 -13.505 -11.565  1.00 28.79           O
ATOM   2734  C   GLU C  33     -38.436 -16.245 -15.564  1.00 26.11           C
ATOM   2735  O   GLU C  33     -37.575 -15.837 -16.361  1.00 26.59           O
ATOM   2736  N   TRP C  34     -38.971 -17.472 -15.594  1.00 25.67           N
ATOM   2737  CA  TRP C  34     -38.610 -18.506 -16.604  1.00 25.64           C
ATOM   2738  CB  TRP C  34     -39.417 -19.802 -16.435  1.00 26.04           C
ATOM   2739  CG  TRP C  34     -39.438 -20.390 -15.059  1.00 26.13           C
ATOM   2740  CD1 TRP C  34     -38.646 -20.063 -13.996  1.00 26.22           C
ATOM   2741  NE1 TRP C  34     -38.959 -20.841 -12.914  1.00 26.45           N
ATOM   2742  CE2 TRP C  34     -39.957 -21.713 -13.261  1.00 26.69           C
ATOM   2743  CD2 TRP C  34     -40.282 -21.466 -14.612  1.00 26.67           C
ATOM   2744  CE3 TRP C  34     -41.286 -22.234 -15.218  1.00 26.94           C
ATOM   2745  CZ3 TRP C  34     -41.922 -23.204 -14.475  1.00 27.08           C
ATOM   2746  CH2 TRP C  34     -41.582 -23.432 -13.140  1.00 27.03           C
ATOM   2747  CZ2 TRP C  34     -40.601 -22.697 -12.512  1.00 26.99           C
ATOM   2748  C   TRP C  34     -38.824 -17.930 -18.008  1.00 25.12           C
ATOM   2749  O   TRP C  34     -37.951 -18.137 -18.874  1.00 24.53           O
ATOM   2750  N   VAL C  35     -39.954 -17.242 -18.211  1.00 24.53           N
ATOM   2751  CA  VAL C  35     -40.398 -16.690 -19.526  1.00 24.46           C
ATOM   2752  CB  VAL C  35     -41.876 -16.252 -19.483  1.00 24.75           C
ATOM   2753  CG1 VAL C  35     -42.261 -15.419 -20.698  1.00 25.05           C
ATOM   2754  CG2 VAL C  35     -42.808 -17.445 -19.337  1.00 25.27           C
ATOM   2755  C   VAL C  35     -39.479 -15.529 -19.925  1.00 23.90           C
ATOM   2756  O   VAL C  35     -38.983 -15.543 -21.064  1.00 23.71           O
ATOM   2757  N   ALA C  36     -39.282 -14.555 -19.031  1.00 23.71           N
ATOM   2758  CA  ALA C  36     -38.445 -13.353 -19.265  1.00 23.49           C
ATOM   2759  CB  ALA C  36     -38.421 -12.485 -18.030  1.00 23.30           C
ATOM   2760  C   ALA C  36     -37.033 -13.785 -19.680  1.00 23.14           C
ATOM   2761  O   ALA C  36     -36.511 -13.239 -20.672  1.00 23.23           O
ATOM   2762  N   ALA C  37     -36.450 -14.744 -18.955  1.00 23.03           N
ATOM   2763  CA  ALA C  37     -35.095 -15.290 -19.205  1.00 22.99           C
ATOM   2764  CB  ALA C  37     -34.690 -16.210 -18.081  1.00 23.12           C
ATOM   2765  C   ALA C  37     -35.072 -16.008 -20.560  1.00 23.33           C
ATOM   2766  O   ALA C  37     -34.196 -15.690 -21.389  1.00 22.84           O
ATOM   2767  N   ARG C  38     -36.008 -16.932 -20.784  1.00 24.04           N
ATOM   2768  CA  ARG C  38     -36.078 -17.743 -22.030  1.00 24.84           C
ATOM   2769  CB  ARG C  38     -37.226 -18.754 -21.966  1.00 25.10           C
ATOM   2770  CG  ARG C  38     -37.173 -19.808 -23.062  1.00 25.35           C
ATOM   2771  CD  ARG C  38     -38.396 -20.702 -23.043  1.00 25.38           C
ATOM   2772  NE  ARG C  38     -38.359 -21.719 -24.085  1.00 25.05           N
ATOM   2773  CZ  ARG C  38     -39.367 -22.532 -24.387  1.00 25.52           C
ATOM   2774  NH2 ARG C  38     -39.230 -23.421 -25.356  1.00 25.15           N
ATOM   2775  NH1 ARG C  38     -40.511 -22.453 -23.725  1.00 25.43           N
ATOM   2776  C   ARG C  38     -36.223 -16.809 -23.238  1.00 25.02           C
ATOM   2777  O   ARG C  38     -35.585 -17.086 -24.269  1.00 25.25           O
ATOM   2778  N   ASN C  39     -37.010 -15.737 -23.107  1.00 26.11           N
ATOM   2779  CA  ASN C  39     -37.291 -14.774 -24.206  1.00 26.41           C
ATOM   2780  CB  ASN C  39     -38.451 -13.833 -23.863  1.00 26.99           C
ATOM   2781  CG  ASN C  39     -39.801 -14.517 -23.920  1.00 27.43           C
ATOM   2782  OD1 ASN C  39     -39.895 -15.691 -24.276  1.00 27.32           O
ATOM   2783  ND2 ASN C  39     -40.853 -13.795 -23.565  1.00 28.09           N
ATOM   2784  C   ASN C  39     -36.013 -14.003 -24.567  1.00 27.12           C
ATOM   2785  O   ASN C  39     -35.685 -13.947 -25.765  1.00 26.78           O
ATOM   2786  N   VAL C  40     -35.316 -13.432 -23.581  1.00 27.07           N
ATOM   2787  CA  VAL C  40     -34.080 -12.628 -23.829  1.00 27.55           C
ATOM   2788  CB  VAL C  40     -33.589 -11.896 -22.563  1.00 27.85           C
ATOM   2789  CG1 VAL C  40     -32.935 -12.831 -21.558  1.00 28.56           C
ATOM   2790  CG2 VAL C  40     -32.645 -10.755 -22.911  1.00 28.32           C
ATOM   2791  C   VAL C  40     -33.009 -13.554 -24.425  1.00 27.31           C
ATOM   2792  O   VAL C  40     -32.288 -13.103 -25.336  1.00 28.30           O
ATOM   2793  N   VAL C  41     -32.935 -14.808 -23.960  1.00 26.70           N
ATOM   2794  CA  VAL C  41     -31.933 -15.819 -24.417  1.00 26.86           C
ATOM   2795  CB  VAL C  41     -31.918 -17.062 -23.505  1.00 26.14           C
ATOM   2796  CG1 VAL C  41     -31.242 -18.254 -24.167  1.00 25.80           C
ATOM   2797  CG2 VAL C  41     -31.266 -16.753 -22.164  1.00 25.90           C
ATOM   2798  C   VAL C  41     -32.212 -16.182 -25.882  1.00 27.51           C
ATOM   2799  O   VAL C  41     -31.269 -16.098 -26.691  1.00 28.70           O
ATOM   2800  N   THR C  42     -33.450 -16.561 -26.214  1.00 28.18           N
ATOM   2801  CA  THR C  42     -33.866 -16.948 -27.592  1.00 28.74           C
ATOM   2802  CB  THR C  42     -35.321 -17.430 -27.634  1.00 29.63           C
ATOM   2803  OG1 THR C  42     -35.421 -18.556 -26.764  1.00 31.16           O
ATOM   2804  CG2 THR C  42     -35.775 -17.814 -29.026  1.00 29.73           C
ATOM   2805  C   THR C  42     -33.656 -15.770 -28.552  1.00 28.87           C
ATOM   2806  O   THR C  42     -33.205 -16.016 -29.687  1.00 29.66           O
ATOM   2807  N   ALA C  43     -33.956 -14.546 -28.109  1.00 29.11           N
ATOM   2808  CA  ALA C  43     -33.877 -13.308 -28.921  1.00 29.33           C
ATOM   2809  CB  ALA C  43     -34.639 -12.195 -28.246  1.00 29.57           C
ATOM   2810  C   ALA C  43     -32.415 -12.913 -29.174  1.00 30.03           C
ATOM   2811  O   ALA C  43     -32.189 -12.119 -30.104  1.00 30.15           O
ATOM   2812  N   ASN C  44     -31.464 -13.441 -28.392  1.00 29.66           N
ATOM   2813  CA  ASN C  44     -30.032 -13.036 -28.444  1.00 29.93           C
ATOM   2814  CB  ASN C  44     -29.687 -12.100 -27.281  1.00 29.93           C
ATOM   2815  CG  ASN C  44     -30.500 -10.823 -27.287  1.00 29.80           C
ATOM   2816  OD1 ASN C  44     -30.176  -9.879 -28.003  1.00 29.76           O
ATOM   2817  ND2 ASN C  44     -31.553 -10.778 -26.487  1.00 29.25           N
ATOM   2818  C   ASN C  44     -29.108 -14.264 -28.437  1.00 29.60           C
ATOM   2819  O   ASN C  44     -27.916 -14.084 -28.125  1.00 29.96           O
ATOM   2820  N   LYS C  45     -29.605 -15.455 -28.795  1.00 29.40           N
ATOM   2821  CA  LYS C  45     -28.858 -16.732 -28.610  1.00 29.61           C
ATOM   2822  CB  LYS C  45     -29.740 -17.956 -28.889  1.00 30.87           C
ATOM   2823  CG  LYS C  45     -30.241 -18.135 -30.315  1.00 31.90           C
ATOM   2824  CD  LYS C  45     -31.360 -19.160 -30.400  1.00 33.12           C
ATOM   2825  CE  LYS C  45     -31.709 -19.574 -31.813  1.00 34.08           C
ATOM   2826  NZ  LYS C  45     -30.981 -20.801 -32.217  1.00 35.38           N
ATOM   2827  C   LYS C  45     -27.577 -16.716 -29.456  1.00 28.69           C
ATOM   2828  O   LYS C  45     -26.530 -17.126 -28.922  1.00 28.00           O
ATOM   2829  N   ALA C  46     -27.642 -16.244 -30.707  1.00 27.86           N
ATOM   2830  CA  ALA C  46     -26.477 -16.134 -31.621  1.00 27.86           C
ATOM   2831  CB  ALA C  46     -26.921 -15.721 -33.005  1.00 27.62           C
ATOM   2832  C   ALA C  46     -25.453 -15.146 -31.047  1.00 27.22           C
ATOM   2833  O   ALA C  46     -24.252 -15.477 -31.054  1.00 27.84           O
ATOM   2834  N   ALA C  47     -25.915 -13.986 -30.567  1.00 27.40           N
ATOM   2835  CA  ALA C  47     -25.080 -12.899 -29.998  1.00 27.57           C
ATOM   2836  CB  ALA C  47     -25.910 -11.657 -29.797  1.00 28.04           C
ATOM   2837  C   ALA C  47     -24.434 -13.352 -28.682  1.00 27.79           C
ATOM   2838  O   ALA C  47     -23.307 -12.905 -28.400  1.00 28.08           O
ATOM   2839  N   LEU C  48     -25.122 -14.192 -27.902  1.00 27.08           N
ATOM   2840  CA  LEU C  48     -24.598 -14.757 -26.627  1.00 26.57           C
ATOM   2841  CB  LEU C  48     -25.743 -15.391 -25.832  1.00 26.11           C
ATOM   2842  CG  LEU C  48     -26.673 -14.406 -25.128  1.00 26.31           C
ATOM   2843  CD1 LEU C  48     -27.966 -15.090 -24.715  1.00 26.41           C
ATOM   2844  CD2 LEU C  48     -25.991 -13.777 -23.921  1.00 26.33           C
ATOM   2845  C   LEU C  48     -23.500 -15.781 -26.931  1.00 26.44           C
ATOM   2846  O   LEU C  48     -22.479 -15.774 -26.221  1.00 26.20           O
ATOM   2847  N   ALA C  49     -23.703 -16.631 -27.944  1.00 26.54           N
ATOM   2848  CA  ALA C  49     -22.677 -17.565 -28.462  1.00 26.62           C
ATOM   2849  CB  ALA C  49     -23.246 -18.425 -29.565  1.00 26.77           C
ATOM   2850  C   ALA C  49     -21.459 -16.753 -28.928  1.00 26.81           C
ATOM   2851  O   ALA C  49     -20.339 -17.082 -28.500  1.00 26.19           O
ATOM   2852  N   ASP C  50     -21.678 -15.716 -29.745  1.00 27.57           N
ATOM   2853  CA  ASP C  50     -20.625 -14.765 -30.199  1.00 28.04           C
ATOM   2854  CB  ASP C  50     -21.217 -13.550 -30.922  1.00 28.63           C
ATOM   2855  CG  ASP C  50     -21.625 -13.785 -32.367  1.00 28.95           C
ATOM   2856  OD1 ASP C  50     -21.335 -14.873 -32.900  1.00 29.95           O
ATOM   2857  OD2 ASP C  50     -22.227 -12.867 -32.949  1.00 30.30           O
ATOM   2858  C   ASP C  50     -19.813 -14.290 -28.987  1.00 27.99           C
ATOM   2859  O   ASP C  50     -18.575 -14.439 -29.007  1.00 27.58           O
ATOM   2860  N   TYR C  51     -20.489 -13.735 -27.975  1.00 28.50           N
ATOM   2861  CA  TYR C  51     -19.860 -13.152 -26.760  1.00 28.44           C
ATOM   2862  CB  TYR C  51     -20.904 -12.536 -25.827  1.00 29.58           C
ATOM   2863  CG  TYR C  51     -20.304 -11.855 -24.623  1.00 30.31           C
ATOM   2864  CD1 TYR C  51     -19.632 -10.651 -24.752  1.00 31.24           C
ATOM   2865  CE1 TYR C  51     -19.063 -10.019 -23.658  1.00 32.10           C
ATOM   2866  CZ  TYR C  51     -19.156 -10.597 -22.405  1.00 32.14           C
ATOM   2867  OH  TYR C  51     -18.595  -9.977 -21.327  1.00 33.35           O
ATOM   2868  CE2 TYR C  51     -19.813 -11.806 -22.257  1.00 31.04           C
ATOM   2869  CD2 TYR C  51     -20.374 -12.426 -23.361  1.00 30.75           C
ATOM   2870  C   TYR C  51     -19.043 -14.222 -26.026  1.00 27.82           C
ATOM   2871  O   TYR C  51     -17.908 -13.922 -25.599  1.00 27.61           O
ATOM   2872  N   PHE C  52     -19.599 -15.430 -25.879  1.00 26.84           N
ATOM   2873  CA  PHE C  52     -18.938 -16.572 -25.195  1.00 26.41           C
ATOM   2874  CB  PHE C  52     -19.838 -17.812 -25.206  1.00 25.43           C
ATOM   2875  CG  PHE C  52     -19.227 -19.032 -24.564  1.00 24.85           C
ATOM   2876  CD1 PHE C  52     -18.437 -19.900 -25.300  1.00 24.50           C
ATOM   2877  CE1 PHE C  52     -17.869 -21.019 -24.709  1.00 24.36           C
ATOM   2878  CZ  PHE C  52     -18.090 -21.286 -23.378  1.00 24.22           C
ATOM   2879  CD2 PHE C  52     -19.436 -19.310 -23.222  1.00 24.06           C
ATOM   2880  CE2 PHE C  52     -18.870 -20.431 -22.633  1.00 24.08           C
ATOM   2881  C   PHE C  52     -17.579 -16.851 -25.855  1.00 27.78           C
ATOM   2882  O   PHE C  52     -16.565 -16.928 -25.138  1.00 27.25           O
ATOM   2883  N   TYR C  53     -17.548 -16.993 -27.183  1.00 29.22           N
ATOM   2884  CA  TYR C  53     -16.333 -17.415 -27.932  1.00 30.42           C
ATOM   2885  CB  TYR C  53     -16.728 -18.099 -29.243  1.00 30.02           C
ATOM   2886  CG  TYR C  53     -17.426 -19.412 -28.997  1.00 29.93           C
ATOM   2887  CD1 TYR C  53     -16.745 -20.483 -28.442  1.00 29.87           C
ATOM   2888  CE1 TYR C  53     -17.382 -21.683 -28.171  1.00 30.06           C
ATOM   2889  CZ  TYR C  53     -18.732 -21.820 -28.444  1.00 29.52           C
ATOM   2890  OH  TYR C  53     -19.380 -22.991 -28.187  1.00 29.53           O
ATOM   2891  CE2 TYR C  53     -19.432 -20.756 -28.983  1.00 29.47           C
ATOM   2892  CD2 TYR C  53     -18.779 -19.564 -29.246  1.00 29.50           C
ATOM   2893  C   TYR C  53     -15.369 -16.231 -28.079  1.00 32.82           C
ATOM   2894  O   TYR C  53     -14.152 -16.474 -28.069  1.00 33.80           O
ATOM   2895  N   GLU C  54     -15.881 -14.999 -28.171  1.00 35.65           N
ATOM   2896  CA  GLU C  54     -15.052 -13.761 -28.131  1.00 37.68           C
ATOM   2897  CB  GLU C  54     -15.927 -12.512 -28.266  1.00 39.94           C
ATOM   2898  CG  GLU C  54     -16.298 -12.192 -29.704  1.00 41.88           C
ATOM   2899  CD  GLU C  54     -17.546 -11.341 -29.876  1.00 43.75           C
ATOM   2900  OE1 GLU C  54     -17.850 -10.538 -28.968  1.00 44.78           O
ATOM   2901  OE2 GLU C  54     -18.216 -11.486 -30.919  1.00 46.79           O
ATOM   2902  C   GLU C  54     -14.241 -13.748 -26.828  1.00 37.85           C
ATOM   2903  O   GLU C  54     -13.028 -13.471 -26.893  1.00 37.37           O
ATOM   2904  N   CYS C  55     -14.884 -14.064 -25.699  1.00 37.85           N
ATOM   2905  CA  CYS C  55     -14.268 -14.104 -24.343  1.00 38.56           C
ATOM   2906  CB  CYS C  55     -15.330 -14.197 -23.253  1.00 38.93           C
ATOM   2907  SG  CYS C  55     -16.243 -12.649 -23.020  1.00 41.40           S
ATOM   2908  C   CYS C  55     -13.283 -15.277 -24.236  1.00 38.12           C
ATOM   2909  O   CYS C  55     -12.150 -15.043 -23.775  1.00 37.86           O
ATOM   2910  N   MET C  56     -13.694 -16.483 -24.648  1.00 37.52           N
ATOM   2911  CA  MET C  56     -12.874 -17.724 -24.540  1.00 38.04           C
ATOM   2912  CB  MET C  56     -13.651 -18.972 -24.977  1.00 38.25           C
ATOM   2913  CG  MET C  56     -14.371 -19.704 -23.852  1.00 38.55           C
ATOM   2914  SD  MET C  56     -13.432 -19.829 -22.301  1.00 38.88           S
ATOM   2915  CE  MET C  56     -14.264 -18.565 -21.340  1.00 38.11           C
ATOM   2916  C   MET C  56     -11.616 -17.603 -25.410  1.00 38.66           C
ATOM   2917  O   MET C  56     -10.518 -17.880 -24.889  1.00 38.18           O
ATOM   2918  N   LEU C  57     -11.770 -17.218 -26.683  1.00 39.38           N
ATOM   2919  CA  LEU C  57     -10.688 -17.266 -27.707  1.00 40.19           C
ATOM   2920  CB  LEU C  57     -11.292 -17.138 -29.111  1.00 40.52           C
ATOM   2921  CG  LEU C  57     -12.090 -18.345 -29.606  1.00 41.03           C
ATOM   2922  CD1 LEU C  57     -12.533 -18.143 -31.047  1.00 41.18           C
ATOM   2923  CD2 LEU C  57     -11.287 -19.630 -29.476  1.00 41.59           C
ATOM   2924  C   LEU C  57      -9.644 -16.168 -27.456  1.00 40.37           C
ATOM   2925  O   LEU C  57      -8.559 -16.259 -28.059  1.00 42.37           O
ATOM   2926  N   ALA C  58      -9.950 -15.176 -26.612  1.00 40.07           N
ATOM   2927  CA  ALA C  58      -9.006 -14.120 -26.174  1.00 39.52           C
ATOM   2928  CB  ALA C  58      -9.746 -13.030 -25.438  1.00 39.82           C
ATOM   2929  C   ALA C  58      -7.903 -14.735 -25.302  1.00 38.71           C
ATOM   2930  O   ALA C  58      -6.748 -14.272 -25.395  1.00 39.64           O
ATOM   2931  N   ASP C  59      -8.249 -15.736 -24.485  1.00 36.77           N
ATOM   2932  CA  ASP C  59      -7.309 -16.442 -23.572  1.00 34.87           C
ATOM   2933  CB  ASP C  59      -8.039 -17.035 -22.364  1.00 34.34           C
ATOM   2934  CG  ASP C  59      -7.125 -17.721 -21.361  1.00 34.31           C
ATOM   2935  OD1 ASP C  59      -5.893 -17.675 -21.549  1.00 33.74           O
ATOM   2936  OD2 ASP C  59      -7.655 -18.299 -20.394  1.00 35.20           O
ATOM   2937  C   ASP C  59      -6.583 -17.537 -24.349  1.00 33.97           C
ATOM   2938  O   ASP C  59      -7.217 -18.479 -24.821  1.00 32.57           O
ATOM   2939  N   PRO C  60      -5.236 -17.470 -24.485  1.00 33.67           N
ATOM   2940  CA  PRO C  60      -4.485 -18.509 -25.191  1.00 33.93           C
ATOM   2941  CB  PRO C  60      -3.033 -17.998 -25.189  1.00 33.82           C
ATOM   2942  CG  PRO C  60      -2.977 -16.979 -24.070  1.00 33.60           C
ATOM   2943  CD  PRO C  60      -4.368 -16.386 -23.996  1.00 33.47           C
ATOM   2944  C   PRO C  60      -4.575 -19.898 -24.535  1.00 35.07           C
ATOM   2945  O   PRO C  60      -4.379 -20.877 -25.233  1.00 35.20           O
ATOM   2946  N   ASN C  61      -4.865 -19.952 -23.230  1.00 35.54           N
ATOM   2947  CA  ASN C  61      -5.023 -21.212 -22.452  1.00 37.08           C
ATOM   2948  CB  ASN C  61      -5.021 -20.945 -20.945  1.00 37.87           C
ATOM   2949  CG  ASN C  61      -3.687 -20.432 -20.445  1.00 38.88           C
ATOM   2950  OD1 ASN C  61      -3.620 -19.393 -19.790  1.00 39.71           O
ATOM   2951  ND2 ASN C  61      -2.619 -21.146 -20.758  1.00 39.73           N
ATOM   2952  C   ASN C  61      -6.306 -21.931 -22.886  1.00 37.77           C
ATOM   2953  O   ASN C  61      -6.283 -23.175 -22.968  1.00 37.78           O
ATOM   2954  N   ALA C  62      -7.378 -21.175 -23.149  1.00 38.42           N
ATOM   2955  CA  ALA C  62      -8.694 -21.685 -23.603  1.00 39.40           C
ATOM   2956  CB  ALA C  62      -9.783 -20.711 -23.229  1.00 39.24           C
ATOM   2957  C   ALA C  62      -8.662 -21.931 -25.116  1.00 40.79           C
ATOM   2958  O   ALA C  62      -9.191 -22.972 -25.555  1.00 40.36           O
ATOM   2959  N   ALA C  63      -8.056 -21.008 -25.875  1.00 42.11           N
ATOM   2960  CA  ALA C  63      -7.955 -21.038 -27.356  1.00 44.40           C
ATOM   2961  CB  ALA C  63      -7.273 -19.788 -27.854  1.00 44.25           C
ATOM   2962  C   ALA C  63      -7.212 -22.297 -27.821  1.00 46.22           C
ATOM   2963  O   ALA C  63      -7.407 -22.696 -28.986  1.00 47.67           O
ATOM   2964  N   PHE C  64      -6.385 -22.885 -26.949  1.00 47.79           N
ATOM   2965  CA  PHE C  64      -5.682 -24.178 -27.163  1.00 49.07           C
ATOM   2966  CB  PHE C  64      -4.902 -24.567 -25.904  1.00 49.97           C
ATOM   2967  CG  PHE C  64      -4.149 -25.869 -26.003  1.00 51.51           C
ATOM   2968  CD1 PHE C  64      -2.893 -25.919 -26.591  1.00 52.10           C
ATOM   2969  CE1 PHE C  64      -2.199 -27.116 -26.680  1.00 52.74           C
ATOM   2970  CZ  PHE C  64      -2.751 -28.275 -26.182  1.00 52.97           C
ATOM   2971  CD2 PHE C  64      -4.692 -27.045 -25.505  1.00 52.24           C
ATOM   2972  CE2 PHE C  64      -3.996 -28.241 -25.594  1.00 52.87           C
ATOM   2973  C   PHE C  64      -6.694 -25.270 -27.540  1.00 49.59           C
ATOM   2974  O   PHE C  64      -6.438 -26.020 -28.503  1.00 50.22           O
ATOM   2975  N   PHE C  65      -7.805 -25.349 -26.799  1.00 49.11           N
ATOM   2976  CA  PHE C  65      -8.863 -26.387 -26.935  1.00 48.80           C
ATOM   2977  CB  PHE C  65      -9.567 -26.615 -25.595  1.00 47.67           C
ATOM   2978  CG  PHE C  65      -8.668 -27.022 -24.455  1.00 46.75           C
ATOM   2979  CD1 PHE C  65      -8.311 -28.349 -24.271  1.00 46.44           C
ATOM   2980  CE1 PHE C  65      -7.492 -28.724 -23.217  1.00 46.04           C
ATOM   2981  CZ  PHE C  65      -7.026 -27.778 -22.333  1.00 46.35           C
ATOM   2982  CD2 PHE C  65      -8.194 -26.081 -23.553  1.00 46.42           C
ATOM   2983  CE2 PHE C  65      -7.375 -26.457 -22.499  1.00 46.22           C
ATOM   2984  C   PHE C  65      -9.893 -25.979 -27.997  1.00 49.71           C
ATOM   2985  O   PHE C  65     -10.592 -26.873 -28.512  1.00 50.08           O
ATOM   2986  N   LEU C  66      -9.996 -24.680 -28.300  1.00 51.76           N
ATOM   2987  CA  LEU C  66     -11.030 -24.102 -29.201  1.00 52.91           C
ATOM   2988  CB  LEU C  66     -11.825 -23.042 -28.430  1.00 52.35           C
ATOM   2989  CG  LEU C  66     -12.728 -23.574 -27.319  1.00 52.05           C
ATOM   2990  CD1 LEU C  66     -13.304 -22.428 -26.500  1.00 51.83           C
ATOM   2991  CD2 LEU C  66     -13.842 -24.440 -27.889  1.00 51.99           C
ATOM   2992  C   LEU C  66     -10.366 -23.491 -30.440  1.00 54.87           C
ATOM   2993  O   LEU C  66      -9.910 -22.333 -30.357  1.00 57.41           O
ATOM   2994  N   SER C  67     -10.329 -24.238 -31.548  1.00 55.53           N
ATOM   2995  CA  SER C  67      -9.903 -23.739 -32.881  1.00 56.04           C
ATOM   2996  CB  SER C  67      -9.663 -24.872 -33.853  1.00 56.54           C
ATOM   2997  OG  SER C  67     -10.882 -25.325 -34.423  1.00 56.05           O
ATOM   2998  C   SER C  67     -10.966 -22.764 -33.398  1.00 55.99           C
ATOM   2999  O   SER C  67     -12.150 -22.931 -33.035  1.00 56.22           O
ATOM   3000  N   ASP C  68     -10.558 -21.785 -34.209  1.00 56.12           N
ATOM   3001  CA  ASP C  68     -11.460 -20.757 -34.795  1.00 55.78           C
ATOM   3002  CB  ASP C  68     -10.674 -19.699 -35.573  1.00 56.67           C
ATOM   3003  CG  ASP C  68     -11.446 -18.409 -35.789  1.00 57.19           C
ATOM   3004  OD1 ASP C  68     -11.421 -17.554 -34.881  1.00 57.84           O
ATOM   3005  OD2 ASP C  68     -12.077 -18.277 -36.856  1.00 58.09           O
ATOM   3006  C   ASP C  68     -12.498 -21.449 -35.689  1.00 55.59           C
ATOM   3007  O   ASP C  68     -13.637 -20.945 -35.766  1.00 54.71           O
ATOM   3008  N   GLN C  69     -12.120 -22.566 -36.323  1.00 54.48           N
ATOM   3009  CA  GLN C  69     -12.975 -23.325 -37.276  1.00 53.93           C
ATOM   3010  CB  GLN C  69     -12.122 -24.237 -38.162  1.00 55.26           C
ATOM   3011  CG  GLN C  69     -12.686 -24.406 -39.566  1.00 56.04           C
ATOM   3012  CD  GLN C  69     -12.496 -23.167 -40.409  1.00 56.74           C
ATOM   3013  OE1 GLN C  69     -11.433 -22.549 -40.408  1.00 57.69           O
ATOM   3014  NE2 GLN C  69     -13.532 -22.791 -41.141  1.00 57.10           N
ATOM   3015  C   GLN C  69     -14.016 -24.142 -36.501  1.00 51.30           C
ATOM   3016  O   GLN C  69     -15.200 -24.102 -36.892  1.00 51.44           O
ATOM   3017  N   LEU C  70     -13.583 -24.854 -35.454  1.00 48.65           N
ATOM   3018  CA  LEU C  70     -14.442 -25.712 -34.590  1.00 46.92           C
ATOM   3019  CB  LEU C  70     -13.586 -26.293 -33.459  1.00 46.52           C
ATOM   3020  CG  LEU C  70     -14.309 -27.189 -32.453  1.00 46.27           C
ATOM   3021  CD1 LEU C  70     -14.971 -28.371 -33.145  1.00 46.32           C
ATOM   3022  CD2 LEU C  70     -13.344 -27.675 -31.382  1.00 46.42           C
ATOM   3023  C   LEU C  70     -15.620 -24.890 -34.044  1.00 46.13           C
ATOM   3024  O   LEU C  70     -16.718 -25.464 -33.905  1.00 45.71           O
ATOM   3025  N   VAL C  71     -15.404 -23.601 -33.758  1.00 44.62           N
ATOM   3026  CA  VAL C  71     -16.457 -22.659 -33.271  1.00 44.59           C
ATOM   3027  CB  VAL C  71     -15.848 -21.350 -32.730  1.00 44.20           C
ATOM   3028  CG1 VAL C  71     -16.915 -20.301 -32.450  1.00 44.27           C
ATOM   3029  CG2 VAL C  71     -15.002 -21.595 -31.490  1.00 43.57           C
ATOM   3030  C   VAL C  71     -17.448 -22.388 -34.409  1.00 44.83           C
ATOM   3031  O   VAL C  71     -18.635 -22.732 -34.248  1.00 44.46           O
ATOM   3032  N   LYS C  72     -16.971 -21.810 -35.517  1.00 45.62           N
ATOM   3033  CA  LYS C  72     -17.813 -21.311 -36.641  1.00 45.95           C
ATOM   3034  CB  LYS C  72     -16.953 -20.732 -37.771  1.00 47.43           C
ATOM   3035  CG  LYS C  72     -16.099 -19.515 -37.424  1.00 48.89           C
ATOM   3036  CD  LYS C  72     -16.583 -18.704 -36.234  1.00 49.59           C
ATOM   3037  CE  LYS C  72     -15.786 -17.435 -36.017  1.00 50.10           C
ATOM   3038  NZ  LYS C  72     -15.750 -17.050 -34.586  1.00 50.81           N
ATOM   3039  C   LYS C  72     -18.698 -22.439 -37.186  1.00 44.60           C
ATOM   3040  O   LYS C  72     -19.880 -22.165 -37.476  1.00 44.06           O
ATOM   3041  N   THR C  73     -18.155 -23.656 -37.306  1.00 43.19           N
ATOM   3042  CA  THR C  73     -18.766 -24.785 -38.058  1.00 43.15           C
ATOM   3043  CB  THR C  73     -17.692 -25.610 -38.780  1.00 43.34           C
ATOM   3044  OG1 THR C  73     -16.839 -26.206 -37.802  1.00 44.18           O
ATOM   3045  CG2 THR C  73     -16.868 -24.785 -39.746  1.00 43.21           C
ATOM   3046  C   THR C  73     -19.611 -25.686 -37.145  1.00 41.54           C
ATOM   3047  O   THR C  73     -20.463 -26.412 -37.695  1.00 41.77           O
ATOM   3048  N   LYS C  74     -19.394 -25.662 -35.824  1.00 40.23           N
ATOM   3049  CA  LYS C  74     -20.059 -26.597 -34.872  1.00 39.10           C
ATOM   3050  CB  LYS C  74     -19.149 -27.797 -34.588  1.00 39.07           C
ATOM   3051  CG  LYS C  74     -19.700 -28.796 -33.578  1.00 39.36           C
ATOM   3052  CD  LYS C  74     -18.780 -29.963 -33.311  1.00 39.60           C
ATOM   3053  CE  LYS C  74     -19.316 -30.891 -32.243  1.00 39.92           C
ATOM   3054  NZ  LYS C  74     -18.669 -32.222 -32.302  1.00 40.17           N
ATOM   3055  C   LYS C  74     -20.448 -25.883 -33.569  1.00 38.49           C
ATOM   3056  O   LYS C  74     -21.655 -25.626 -33.380  1.00 38.45           O
ATOM   3057  N   LEU C  75     -19.471 -25.601 -32.700  1.00 36.76           N
ATOM   3058  CA  LEU C  75     -19.695 -25.273 -31.263  1.00 35.90           C
ATOM   3059  CB  LEU C  75     -18.345 -25.117 -30.551  1.00 35.82           C
ATOM   3060  CG  LEU C  75     -17.609 -26.419 -30.228  1.00 35.86           C
ATOM   3061  CD1 LEU C  75     -16.332 -26.140 -29.448  1.00 36.13           C
ATOM   3062  CD2 LEU C  75     -18.501 -27.383 -29.458  1.00 36.06           C
ATOM   3063  C   LEU C  75     -20.566 -24.017 -31.114  1.00 34.92           C
ATOM   3064  O   LEU C  75     -21.309 -23.947 -30.115  1.00 34.91           O
ATOM   3065  N   HIS C  76     -20.500 -23.074 -32.061  1.00 33.67           N
ATOM   3066  CA  HIS C  76     -21.351 -21.852 -32.076  1.00 33.65           C
ATOM   3067  CB  HIS C  76     -20.983 -20.929 -33.244  1.00 34.03           C
ATOM   3068  CG  HIS C  76     -21.647 -19.596 -33.171  1.00 34.17           C
ATOM   3069  ND1 HIS C  76     -22.929 -19.382 -33.638  1.00 34.58           N
ATOM   3070  CE1 HIS C  76     -23.261 -18.122 -33.441  1.00 34.58           C
ATOM   3071  NE2 HIS C  76     -22.230 -17.508 -32.851  1.00 34.22           N
ATOM   3072  CD2 HIS C  76     -21.220 -18.413 -32.679  1.00 33.75           C
ATOM   3073  C   HIS C  76     -22.831 -22.258 -32.104  1.00 33.22           C
ATOM   3074  O   HIS C  76     -23.616 -21.682 -31.325  1.00 33.00           O
ATOM   3075  N   ALA C  77     -23.185 -23.226 -32.955  1.00 32.02           N
ATOM   3076  CA  ALA C  77     -24.549 -23.794 -33.085  1.00 31.68           C
ATOM   3077  CB  ALA C  77     -24.641 -24.640 -34.332  1.00 31.21           C
ATOM   3078  C   ALA C  77     -24.904 -24.608 -31.832  1.00 30.97           C
ATOM   3079  O   ALA C  77     -26.070 -24.539 -31.392  1.00 31.38           O
ATOM   3080  N   ALA C  78     -23.941 -25.355 -31.287  1.00 30.18           N
ATOM   3081  CA  ALA C  78     -24.108 -26.213 -30.090  1.00 30.12           C
ATOM   3082  CB  ALA C  78     -22.882 -27.067 -29.886  1.00 30.50           C
ATOM   3083  C   ALA C  78     -24.399 -25.344 -28.858  1.00 30.16           C
ATOM   3084  O   ALA C  78     -25.259 -25.742 -28.048  1.00 29.19           O
ATOM   3085  N   MET C  79     -23.711 -24.203 -28.724  1.00 29.51           N
ATOM   3086  CA  MET C  79     -23.896 -23.250 -27.594  1.00 29.38           C
ATOM   3087  CB  MET C  79     -22.874 -22.109 -27.644  1.00 28.42           C
ATOM   3088  CG  MET C  79     -23.005 -21.114 -26.496  1.00 28.37           C
ATOM   3089  SD  MET C  79     -22.835 -21.870 -24.852  1.00 27.67           S
ATOM   3090  CE  MET C  79     -21.164 -22.509 -24.954  1.00 28.06           C
ATOM   3091  C   MET C  79     -25.317 -22.674 -27.646  1.00 28.98           C
ATOM   3092  O   MET C  79     -25.962 -22.603 -26.583  1.00 28.04           O
ATOM   3093  N   GLN C  80     -25.787 -22.287 -28.836  1.00 29.53           N
ATOM   3094  CA  GLN C  80     -27.174 -21.792 -29.051  1.00 29.96           C
ATOM   3095  CB  GLN C  80     -27.394 -21.403 -30.514  1.00 30.45           C
ATOM   3096  CG  GLN C  80     -26.685 -20.114 -30.905  1.00 30.82           C
ATOM   3097  CD  GLN C  80     -26.948 -19.733 -32.340  1.00 31.27           C
ATOM   3098  OE1 GLN C  80     -28.047 -19.321 -32.698  1.00 31.33           O
ATOM   3099  NE2 GLN C  80     -25.931 -19.862 -33.177  1.00 31.94           N
ATOM   3100  C   GLN C  80     -28.165 -22.867 -28.588  1.00 29.75           C
ATOM   3101  O   GLN C  80     -29.085 -22.522 -27.821  1.00 31.15           O
ATOM   3102  N   ASP C  81     -27.961 -24.121 -29.013  1.00 29.34           N
ATOM   3103  CA  ASP C  81     -28.805 -25.290 -28.637  1.00 28.77           C
ATOM   3104  CB  ASP C  81     -28.363 -26.569 -29.352  1.00 29.16           C
ATOM   3105  CG  ASP C  81     -28.692 -26.611 -30.835  1.00 30.14           C
ATOM   3106  OD1 ASP C  81     -29.504 -25.778 -31.288  1.00 30.82           O
ATOM   3107  OD2 ASP C  81     -28.135 -27.486 -31.524  1.00 31.26           O
ATOM   3108  C   ASP C  81     -28.756 -25.504 -27.120  1.00 27.40           C
ATOM   3109  O   ASP C  81     -29.809 -25.839 -26.540  1.00 25.86           O
ATOM   3110  N   TRP C  82     -27.577 -25.340 -26.509  1.00 26.09           N
ATOM   3111  CA  TRP C  82     -27.369 -25.483 -25.043  1.00 25.44           C
ATOM   3112  CB  TRP C  82     -25.884 -25.371 -24.678  1.00 25.29           C
ATOM   3113  CG  TRP C  82     -25.601 -25.612 -23.227  1.00 25.07           C
ATOM   3114  CD1 TRP C  82     -25.356 -26.813 -22.630  1.00 24.88           C
ATOM   3115  NE1 TRP C  82     -25.140 -26.643 -21.289  1.00 25.08           N
ATOM   3116  CE2 TRP C  82     -25.247 -25.312 -20.983  1.00 24.82           C
ATOM   3117  CD2 TRP C  82     -25.535 -24.624 -22.181  1.00 24.63           C
ATOM   3118  CE3 TRP C  82     -25.688 -23.233 -22.138  1.00 24.97           C
ATOM   3119  CZ3 TRP C  82     -25.550 -22.584 -20.929  1.00 24.41           C
ATOM   3120  CH2 TRP C  82     -25.259 -23.287 -19.759  1.00 24.69           C
ATOM   3121  CZ2 TRP C  82     -25.100 -24.654 -19.762  1.00 24.77           C
ATOM   3122  C   TRP C  82     -28.214 -24.440 -24.305  1.00 24.77           C
ATOM   3123  O   TRP C  82     -28.950 -24.833 -23.380  1.00 24.45           O
ATOM   3124  N   LEU C  83     -28.111 -23.169 -24.710  1.00 24.50           N
ATOM   3125  CA  LEU C  83     -28.868 -22.033 -24.118  1.00 24.72           C
ATOM   3126  CB  LEU C  83     -28.499 -20.738 -24.849  1.00 24.64           C
ATOM   3127  CG  LEU C  83     -27.132 -20.158 -24.489  1.00 24.62           C
ATOM   3128  CD1 LEU C  83     -26.726 -19.065 -25.464  1.00 24.14           C
ATOM   3129  CD2 LEU C  83     -27.128 -19.631 -23.062  1.00 24.62           C
ATOM   3130  C   LEU C  83     -30.375 -22.312 -24.199  1.00 25.36           C
ATOM   3131  O   LEU C  83     -31.053 -22.165 -23.166  1.00 24.35           O
ATOM   3132  N   GLU C  84     -30.872 -22.709 -25.373  1.00 26.71           N
ATOM   3133  CA  GLU C  84     -32.313 -23.000 -25.611  1.00 27.76           C
ATOM   3134  CB  GLU C  84     -32.554 -23.379 -27.074  1.00 29.65           C
ATOM   3135  CG  GLU C  84     -32.364 -22.224 -28.044  1.00 31.46           C
ATOM   3136  CD  GLU C  84     -33.547 -21.277 -28.172  1.00 33.10           C
ATOM   3137  OE1 GLU C  84     -34.067 -20.827 -27.129  1.00 34.54           O
ATOM   3138  OE2 GLU C  84     -33.946 -20.988 -29.320  1.00 34.41           O
ATOM   3139  C   GLU C  84     -32.767 -24.115 -24.659  1.00 26.78           C
ATOM   3140  O   GLU C  84     -33.833 -23.955 -24.034  1.00 27.09           O
ATOM   3141  N   SER C  85     -31.973 -25.184 -24.541  1.00 26.16           N
ATOM   3142  CA  SER C  85     -32.239 -26.361 -23.671  1.00 25.87           C
ATOM   3143  CB  SER C  85     -31.186 -27.422 -23.867  1.00 26.21           C
ATOM   3144  OG  SER C  85     -31.340 -28.469 -22.922  1.00 26.67           O
ATOM   3145  C   SER C  85     -32.341 -25.927 -22.201  1.00 25.37           C
ATOM   3146  O   SER C  85     -33.316 -26.329 -21.535  1.00 24.39           O
ATOM   3147  N   VAL C  86     -31.383 -25.128 -21.717  1.00 24.76           N
ATOM   3148  CA  VAL C  86     -31.295 -24.695 -20.287  1.00 24.41           C
ATOM   3149  CB  VAL C  86     -30.010 -23.888 -20.010  1.00 24.60           C
ATOM   3150  CG1 VAL C  86     -30.055 -23.192 -18.655  1.00 24.83           C
ATOM   3151  CG2 VAL C  86     -28.767 -24.761 -20.114  1.00 24.78           C
ATOM   3152  C   VAL C  86     -32.554 -23.901 -19.908  1.00 24.02           C
ATOM   3153  O   VAL C  86     -33.090 -24.139 -18.810  1.00 23.25           O
ATOM   3154  N   TYR C  87     -33.013 -22.997 -20.776  1.00 23.81           N
ATOM   3155  CA  TYR C  87     -34.099 -22.029 -20.468  1.00 23.97           C
ATOM   3156  CB  TYR C  87     -33.745 -20.659 -21.050  1.00 23.95           C
ATOM   3157  CG  TYR C  87     -32.636 -19.997 -20.274  1.00 23.72           C
ATOM   3158  CD1 TYR C  87     -32.915 -19.248 -19.144  1.00 23.57           C
ATOM   3159  CE1 TYR C  87     -31.905 -18.661 -18.401  1.00 23.58           C
ATOM   3160  CZ  TYR C  87     -30.584 -18.841 -18.771  1.00 23.60           C
ATOM   3161  OH  TYR C  87     -29.590 -18.266 -18.034  1.00 23.40           O
ATOM   3162  CE2 TYR C  87     -30.284 -19.602 -19.887  1.00 23.53           C
ATOM   3163  CD2 TYR C  87     -31.307 -20.180 -20.621  1.00 23.62           C
ATOM   3164  C   TYR C  87     -35.464 -22.573 -20.912  1.00 24.39           C
ATOM   3165  O   TYR C  87     -36.482 -21.967 -20.529  1.00 23.95           O
ATOM   3166  N   ALA C  88     -35.488 -23.690 -21.646  1.00 25.15           N
ATOM   3167  CA  ALA C  88     -36.722 -24.415 -22.035  1.00 25.69           C
ATOM   3168  CB  ALA C  88     -36.517 -25.152 -23.336  1.00 25.57           C
ATOM   3169  C   ALA C  88     -37.145 -25.378 -20.918  1.00 26.36           C
ATOM   3170  O   ALA C  88     -38.353 -25.669 -20.825  1.00 27.55           O
ATOM   3171  N   ALA C  89     -36.196 -25.843 -20.098  1.00 26.77           N
ATOM   3172  CA  ALA C  89     -36.385 -26.938 -19.115  1.00 27.31           C
ATOM   3173  CB  ALA C  89     -35.139 -27.115 -18.284  1.00 27.77           C
ATOM   3174  C   ALA C  89     -37.615 -26.673 -18.236  1.00 28.07           C
ATOM   3175  O   ALA C  89     -38.557 -27.488 -18.288  1.00 28.46           O
ATOM   3176  N   ALA C  90     -37.617 -25.580 -17.464  1.00 27.86           N
ATOM   3177  CA  ALA C  90     -38.667 -25.285 -16.460  1.00 28.51           C
ATOM   3178  CB  ALA C  90     -38.261 -24.138 -15.563  1.00 28.28           C
ATOM   3179  C   ALA C  90     -40.008 -25.047 -17.156  1.00 29.15           C
ATOM   3180  O   ALA C  90     -40.986 -25.711 -16.821  1.00 29.47           O
ATOM   3181  N   PRO C  91     -40.112 -24.127 -18.147  1.00 29.93           N
ATOM   3182  CA  PRO C  91     -41.381 -23.882 -18.838  1.00 31.12           C
ATOM   3183  CB  PRO C  91     -41.005 -22.886 -19.946  1.00 30.68           C
ATOM   3184  CG  PRO C  91     -39.791 -22.174 -19.404  1.00 30.60           C
ATOM   3185  CD  PRO C  91     -39.043 -23.235 -18.625  1.00 30.55           C
ATOM   3186  C   PRO C  91     -42.035 -25.123 -19.471  1.00 32.32           C
ATOM   3187  O   PRO C  91     -43.250 -25.218 -19.421  1.00 33.96           O
ATOM   3188  N   THR C  92     -41.236 -26.031 -20.044  1.00 33.19           N
ATOM   3189  CA  THR C  92     -41.716 -27.247 -20.762  1.00 34.04           C
ATOM   3190  CB  THR C  92     -40.883 -27.515 -22.023  1.00 33.87           C
ATOM   3191  OG1 THR C  92     -39.563 -27.897 -21.634  1.00 33.13           O
ATOM   3192  CG2 THR C  92     -40.820 -26.320 -22.949  1.00 34.01           C
ATOM   3193  C   THR C  92     -41.710 -28.469 -19.832  1.00 35.24           C
ATOM   3194  O   THR C  92     -42.179 -29.535 -20.279  1.00 35.71           O
ATOM   3195  N   GLU C  93     -41.199 -28.323 -18.603  1.00 36.44           N
ATOM   3196  CA  GLU C  93     -41.070 -29.404 -17.584  1.00 37.87           C
ATOM   3197  CB  GLU C  93     -42.449 -29.885 -17.119  1.00 39.24           C
ATOM   3198  CG  GLU C  93     -43.314 -28.789 -16.524  1.00 40.36           C
ATOM   3199  CD  GLU C  93     -44.659 -29.272 -16.006  1.00 41.74           C
ATOM   3200  OE1 GLU C  93     -44.672 -30.184 -15.155  1.00 43.53           O
ATOM   3201  OE2 GLU C  93     -45.690 -28.744 -16.463  1.00 43.18           O
ATOM   3202  C   GLU C  93     -40.256 -30.574 -18.156  1.00 38.16           C
ATOM   3203  O   GLU C  93     -40.543 -31.729 -17.782  1.00 38.95           O
ATOM   3204  N   GLU C  94     -39.271 -30.286 -19.015  1.00 37.64           N
ATOM   3205  CA  GLU C  94     -38.366 -31.298 -19.623  1.00 37.90           C
ATOM   3206  CB  GLU C  94     -38.121 -30.979 -21.100  1.00 37.97           C
ATOM   3207  CG  GLU C  94     -39.363 -31.101 -21.970  1.00 38.11           C
ATOM   3208  CD  GLU C  94     -39.915 -32.507 -22.148  1.00 38.84           C
ATOM   3209  OE1 GLU C  94     -39.235 -33.472 -21.744  1.00 40.02           O
ATOM   3210  OE2 GLU C  94     -41.030 -32.635 -22.693  1.00 39.01           O
ATOM   3211  C   GLU C  94     -37.071 -31.336 -18.803  1.00 37.40           C
ATOM   3212  O   GLU C  94     -35.989 -31.098 -19.376  1.00 38.12           O
ATOM   3213  N   TYR C  95     -37.194 -31.627 -17.505  1.00 36.57           N
ATOM   3214  CA  TYR C  95     -36.084 -31.614 -16.516  1.00 36.13           C
ATOM   3215  CB  TYR C  95     -36.635 -31.652 -15.089  1.00 34.55           C
ATOM   3216  CG  TYR C  95     -37.465 -30.451 -14.709  1.00 33.64           C
ATOM   3217  CD1 TYR C  95     -36.883 -29.201 -14.562  1.00 32.58           C
ATOM   3218  CE1 TYR C  95     -37.632 -28.089 -14.213  1.00 31.76           C
ATOM   3219  CZ  TYR C  95     -38.994 -28.215 -14.000  1.00 31.97           C
ATOM   3220  OH  TYR C  95     -39.737 -27.122 -13.655  1.00 29.90           O
ATOM   3221  CE2 TYR C  95     -39.595 -29.454 -14.142  1.00 32.23           C
ATOM   3222  CD2 TYR C  95     -38.830 -30.557 -14.492  1.00 32.69           C
ATOM   3223  C   TYR C  95     -35.132 -32.783 -16.795  1.00 37.43           C
ATOM   3224  O   TYR C  95     -33.911 -32.564 -16.782  1.00 37.12           O
ATOM   3225  N   GLU C  96     -35.681 -33.972 -17.067  1.00 39.17           N
ATOM   3226  CA  GLU C  96     -34.912 -35.236 -17.242  1.00 40.55           C
ATOM   3227  CB  GLU C  96     -35.857 -36.438 -17.329  1.00 42.48           C
ATOM   3228  CG  GLU C  96     -36.703 -36.629 -16.083  1.00 44.17           C
ATOM   3229  CD  GLU C  96     -37.354 -37.996 -15.958  1.00 46.13           C
ATOM   3230  OE1 GLU C  96     -37.127 -38.665 -14.929  1.00 47.13           O
ATOM   3231  OE2 GLU C  96     -38.093 -38.384 -16.885  1.00 47.98           O
ATOM   3232  C   GLU C  96     -34.023 -35.151 -18.490  1.00 40.14           C
ATOM   3233  O   GLU C  96     -32.886 -35.657 -18.427  1.00 39.36           O
ATOM   3234  N   ARG C  97     -34.510 -34.538 -19.576  1.00 40.20           N
ATOM   3235  CA  ARG C  97     -33.782 -34.477 -20.876  1.00 40.84           C
ATOM   3236  CB  ARG C  97     -34.682 -34.055 -22.044  1.00 42.57           C
ATOM   3237  CG  ARG C  97     -36.138 -34.481 -21.931  1.00 45.12           C
ATOM   3238  CD  ARG C  97     -36.727 -34.907 -23.261  1.00 46.89           C
ATOM   3239  NE  ARG C  97     -36.387 -36.291 -23.563  1.00 48.86           N
ATOM   3240  CZ  ARG C  97     -36.868 -36.992 -24.587  1.00 50.22           C
ATOM   3241  NH2 ARG C  97     -36.488 -38.247 -24.756  1.00 51.03           N
ATOM   3242  NH1 ARG C  97     -37.722 -36.444 -25.437  1.00 50.52           N
ATOM   3243  C   ARG C  97     -32.616 -33.489 -20.760  1.00 38.72           C
ATOM   3244  O   ARG C  97     -31.541 -33.778 -21.321  1.00 37.14           O
ATOM   3245  N   THR C  98     -32.827 -32.360 -20.077  1.00 38.02           N
ATOM   3246  CA  THR C  98     -31.817 -31.278 -19.930  1.00 37.47           C
ATOM   3247  CB  THR C  98     -32.427 -29.997 -19.347  1.00 38.03           C
ATOM   3248  OG1 THR C  98     -33.685 -29.776 -19.986  1.00 40.20           O
ATOM   3249  CG2 THR C  98     -31.535 -28.790 -19.541  1.00 38.12           C
ATOM   3250  C   THR C  98     -30.642 -31.790 -19.089  1.00 35.95           C
ATOM   3251  O   THR C  98     -29.495 -31.554 -19.508  1.00 34.63           O
ATOM   3252  N   VAL C  99     -30.912 -32.471 -17.966  1.00 35.12           N
ATOM   3253  CA  VAL C  99     -29.855 -32.997 -17.047  1.00 35.10           C
ATOM   3254  CB  VAL C  99     -30.412 -33.509 -15.701  1.00 35.55           C
ATOM   3255  CG1 VAL C  99     -31.267 -32.465 -14.999  1.00 35.85           C
ATOM   3256  CG2 VAL C  99     -31.169 -34.821 -15.837  1.00 36.08           C
ATOM   3257  C   VAL C  99     -29.065 -34.089 -17.781  1.00 34.90           C
ATOM   3258  O   VAL C  99     -27.838 -34.155 -17.579  1.00 33.67           O
ATOM   3259  N   ALA C 100     -29.742 -34.910 -18.594  1.00 34.98           N
ATOM   3260  CA  ALA C 100     -29.119 -35.952 -19.445  1.00 34.93           C
ATOM   3261  CB  ALA C 100     -30.180 -36.762 -20.153  1.00 35.05           C
ATOM   3262  C   ALA C 100     -28.162 -35.282 -20.438  1.00 34.55           C
ATOM   3263  O   ALA C 100     -27.054 -35.815 -20.649  1.00 33.48           O
ATOM   3264  N   PHE C 101     -28.572 -34.142 -21.003  1.00 34.63           N
ATOM   3265  CA  PHE C 101     -27.768 -33.331 -21.953  1.00 35.31           C
ATOM   3266  CB  PHE C 101     -28.653 -32.298 -22.660  1.00 36.00           C
ATOM   3267  CG  PHE C 101     -27.948 -31.422 -23.666  1.00 36.78           C
ATOM   3268  CD1 PHE C 101     -26.941 -31.923 -24.479  1.00 37.45           C
ATOM   3269  CE1 PHE C 101     -26.301 -31.110 -25.402  1.00 37.42           C
ATOM   3270  CZ  PHE C 101     -26.672 -29.793 -25.537  1.00 37.28           C
ATOM   3271  CD2 PHE C 101     -28.313 -30.093 -23.818  1.00 36.98           C
ATOM   3272  CE2 PHE C 101     -27.677 -29.285 -24.748  1.00 37.61           C
ATOM   3273  C   PHE C 101     -26.584 -32.696 -21.209  1.00 34.78           C
ATOM   3274  O   PHE C 101     -25.469 -32.714 -21.762  1.00 33.87           O
ATOM   3275  N   GLN C 102     -26.807 -32.171 -19.997  1.00 34.35           N
ATOM   3276  CA  GLN C 102     -25.738 -31.578 -19.143  1.00 34.31           C
ATOM   3277  CB  GLN C 102     -26.293 -31.034 -17.823  1.00 33.51           C
ATOM   3278  CG  GLN C 102     -27.258 -29.866 -17.976  1.00 32.91           C
ATOM   3279  CD  GLN C 102     -26.768 -28.805 -18.931  1.00 33.01           C
ATOM   3280  OE1 GLN C 102     -25.583 -28.480 -18.974  1.00 32.14           O
ATOM   3281  NE2 GLN C 102     -27.686 -28.249 -19.704  1.00 32.64           N
ATOM   3282  C   GLN C 102     -24.670 -32.638 -18.855  1.00 35.34           C
ATOM   3283  O   GLN C 102     -23.476 -32.337 -19.053  1.00 34.05           O
ATOM   3284  N   ARG C 103     -25.095 -33.824 -18.407  1.00 36.71           N
ATOM   3285  CA  ARG C 103     -24.215 -34.996 -18.135  1.00 38.67           C
ATOM   3286  CB  ARG C 103     -25.040 -36.204 -17.675  1.00 41.05           C
ATOM   3287  CG  ARG C 103     -24.980 -36.457 -16.176  1.00 43.71           C
ATOM   3288  CD  ARG C 103     -23.665 -37.098 -15.770  1.00 45.43           C
ATOM   3289  NE  ARG C 103     -23.519 -37.201 -14.324  1.00 47.01           N
ATOM   3290  CZ  ARG C 103     -24.086 -38.130 -13.557  1.00 48.22           C
ATOM   3291  NH2 ARG C 103     -23.877 -38.117 -12.251  1.00 48.68           N
ATOM   3292  NH1 ARG C 103     -24.860 -39.066 -14.085  1.00 48.61           N
ATOM   3293  C   ARG C 103     -23.396 -35.338 -19.388  1.00 37.86           C
ATOM   3294  O   ARG C 103     -22.195 -35.638 -19.238  1.00 37.24           O
ATOM   3295  N   LYS C 104     -24.022 -35.293 -20.569  1.00 37.30           N
ATOM   3296  CA  LYS C 104     -23.379 -35.595 -21.877  1.00 37.64           C
ATOM   3297  CB  LYS C 104     -24.421 -35.589 -23.000  1.00 39.29           C
ATOM   3298  CG  LYS C 104     -23.917 -36.069 -24.356  1.00 40.58           C
ATOM   3299  CD  LYS C 104     -25.021 -36.443 -25.332  1.00 41.88           C
ATOM   3300  CE  LYS C 104     -25.877 -37.609 -24.875  1.00 43.14           C
ATOM   3301  NZ  LYS C 104     -25.084 -38.849 -24.696  1.00 44.01           N
ATOM   3302  C   LYS C 104     -22.272 -34.569 -22.154  1.00 36.13           C
ATOM   3303  O   LYS C 104     -21.134 -34.992 -22.438  1.00 35.29           O
ATOM   3304  N   VAL C 105     -22.600 -33.276 -22.067  1.00 35.08           N
ATOM   3305  CA  VAL C 105     -21.654 -32.144 -22.308  1.00 34.85           C
ATOM   3306  CB  VAL C 105     -22.362 -30.778 -22.216  1.00 34.73           C
ATOM   3307  CG1 VAL C 105     -21.379 -29.622 -22.335  1.00 34.64           C
ATOM   3308  CG2 VAL C 105     -23.469 -30.642 -23.251  1.00 34.65           C
ATOM   3309  C   VAL C 105     -20.501 -32.246 -21.301  1.00 34.90           C
ATOM   3310  O   VAL C 105     -19.343 -32.042 -21.710  1.00 34.04           O
ATOM   3311  N   GLY C 106     -20.815 -32.544 -20.037  1.00 35.66           N
ATOM   3312  CA  GLY C 106     -19.830 -32.699 -18.949  1.00 37.05           C
ATOM   3313  C   GLY C 106     -18.823 -33.792 -19.258  1.00 38.43           C
ATOM   3314  O   GLY C 106     -17.612 -33.548 -19.088  1.00 38.32           O
ATOM   3315  N   GLU C 107     -19.310 -34.954 -19.705  1.00 39.21           N
ATOM   3316  CA  GLU C 107     -18.479 -36.141 -20.043  1.00 40.91           C
ATOM   3317  CB  GLU C 107     -19.368 -37.336 -20.398  1.00 43.10           C
ATOM   3318  CG  GLU C 107     -18.644 -38.669 -20.331  1.00 45.56           C
ATOM   3319  CD  GLU C 107     -19.385 -39.825 -20.982  1.00 48.04           C
ATOM   3320  OE1 GLU C 107     -20.613 -39.935 -20.777  1.00 50.16           O
ATOM   3321  OE2 GLU C 107     -18.733 -40.609 -21.701  1.00 51.23           O
ATOM   3322  C   GLU C 107     -17.530 -35.780 -21.192  1.00 39.82           C
ATOM   3323  O   GLU C 107     -16.358 -36.192 -21.128  1.00 40.60           O
ATOM   3324  N   VAL C 108     -18.016 -35.028 -22.185  1.00 38.85           N
ATOM   3325  CA  VAL C 108     -17.226 -34.572 -23.370  1.00 39.35           C
ATOM   3326  CB  VAL C 108     -18.105 -33.816 -24.387  1.00 39.12           C
ATOM   3327  CG1 VAL C 108     -17.272 -33.078 -25.426  1.00 39.45           C
ATOM   3328  CG2 VAL C 108     -19.104 -34.741 -25.068  1.00 39.32           C
ATOM   3329  C   VAL C 108     -16.050 -33.711 -22.887  1.00 39.31           C
ATOM   3330  O   VAL C 108     -14.918 -33.957 -23.350  1.00 39.46           O
ATOM   3331  N   HIS C 109     -16.310 -32.744 -22.000  1.00 38.45           N
ATOM   3332  CA  HIS C 109     -15.298 -31.799 -21.449  1.00 38.47           C
ATOM   3333  CB  HIS C 109     -15.965 -30.693 -20.620  1.00 38.00           C
ATOM   3334  CG  HIS C 109     -16.712 -29.692 -21.433  1.00 37.75           C
ATOM   3335  ND1 HIS C 109     -17.887 -29.123 -20.993  1.00 38.92           N
ATOM   3336  CE1 HIS C 109     -18.331 -28.281 -21.900  1.00 38.83           C
ATOM   3337  NE2 HIS C 109     -17.474 -28.279 -22.926  1.00 37.11           N
ATOM   3338  CD2 HIS C 109     -16.461 -29.154 -22.646  1.00 37.68           C
ATOM   3339  C   HIS C 109     -14.261 -32.560 -20.616  1.00 38.94           C
ATOM   3340  O   HIS C 109     -13.055 -32.350 -20.850  1.00 39.74           O
ATOM   3341  N   ALA C 110     -14.717 -33.398 -19.679  1.00 40.12           N
ATOM   3342  CA  ALA C 110     -13.868 -34.185 -18.752  1.00 40.99           C
ATOM   3343  CB  ALA C 110     -14.727 -34.892 -17.732  1.00 40.67           C
ATOM   3344  C   ALA C 110     -13.002 -35.179 -19.539  1.00 42.18           C
ATOM   3345  O   ALA C 110     -11.876 -35.459 -19.086  1.00 42.65           O
ATOM   3346  N   ARG C 111     -13.508 -35.681 -20.671  1.00 43.38           N
ATOM   3347  CA  ARG C 111     -12.817 -36.665 -21.549  1.00 44.27           C
ATOM   3348  CB  ARG C 111     -13.769 -37.172 -22.639  1.00 45.95           C
ATOM   3349  CG  ARG C 111     -13.149 -38.192 -23.583  1.00 47.33           C
ATOM   3350  CD  ARG C 111     -14.175 -39.069 -24.278  1.00 48.47           C
ATOM   3351  NE  ARG C 111     -15.343 -38.323 -24.739  1.00 49.85           N
ATOM   3352  CZ  ARG C 111     -16.591 -38.470 -24.287  1.00 50.95           C
ATOM   3353  NH2 ARG C 111     -17.559 -37.725 -24.793  1.00 51.36           N
ATOM   3354  NH1 ARG C 111     -16.881 -39.355 -23.347  1.00 51.70           N
ATOM   3355  C   ARG C 111     -11.569 -36.026 -22.173  1.00 44.20           C
ATOM   3356  O   ARG C 111     -10.529 -36.712 -22.231  1.00 45.79           O
ATOM   3357  N   ILE C 112     -11.670 -34.770 -22.624  1.00 42.74           N
ATOM   3358  CA  ILE C 112     -10.573 -34.031 -23.323  1.00 41.29           C
ATOM   3359  CB  ILE C 112     -11.092 -33.354 -24.610  1.00 41.97           C
ATOM   3360  CG1 ILE C 112     -12.076 -32.216 -24.318  1.00 41.94           C
ATOM   3361  CG2 ILE C 112     -11.687 -34.390 -25.552  1.00 42.26           C
ATOM   3362  CD1 ILE C 112     -12.616 -31.531 -25.552  1.00 42.40           C
ATOM   3363  C   ILE C 112      -9.916 -33.034 -22.355  1.00 40.03           C
ATOM   3364  O   ILE C 112      -9.186 -32.148 -22.839  1.00 39.18           O
ATOM   3365  N   ASP C 113     -10.160 -33.184 -21.046  1.00 39.08           N
ATOM   3366  CA  ASP C 113      -9.454 -32.470 -19.945  1.00 38.88           C
ATOM   3367  CB  ASP C 113      -7.977 -32.877 -19.883  1.00 40.43           C
ATOM   3368  CG  ASP C 113      -7.685 -34.054 -18.967  1.00 41.44           C
ATOM   3369  OD1 ASP C 113      -8.604 -34.864 -18.729  1.00 42.31           O
ATOM   3370  OD2 ASP C 113      -6.536 -34.147 -18.493  1.00 43.31           O
ATOM   3371  C   ASP C 113      -9.605 -30.950 -20.103  1.00 36.92           C
ATOM   3372  O   ASP C 113      -8.590 -30.241 -19.966  1.00 36.16           O
ATOM   3373  N   ILE C 114     -10.824 -30.462 -20.359  1.00 35.07           N
ATOM   3374  CA  ILE C 114     -11.145 -29.004 -20.308  1.00 33.50           C
ATOM   3375  CB  ILE C 114     -12.546 -28.698 -20.882  1.00 33.82           C
ATOM   3376  CG1 ILE C 114     -12.698 -29.164 -22.333  1.00 33.84           C
ATOM   3377  CG2 ILE C 114     -12.878 -27.219 -20.737  1.00 33.62           C
ATOM   3378  CD1 ILE C 114     -11.694 -28.566 -23.294  1.00 34.32           C
ATOM   3379  C   ILE C 114     -11.019 -28.570 -18.849  1.00 32.41           C
ATOM   3380  O   ILE C 114     -11.718 -29.106 -17.991  1.00 31.71           O
ATOM   3381  N   PRO C 115     -10.110 -27.626 -18.506  1.00 30.98           N
ATOM   3382  CA  PRO C 115      -9.991 -27.151 -17.128  1.00 30.33           C
ATOM   3383  CB  PRO C 115      -8.941 -26.033 -17.201  1.00 30.56           C
ATOM   3384  CG  PRO C 115      -8.154 -26.338 -18.458  1.00 31.10           C
ATOM   3385  CD  PRO C 115      -9.154 -26.965 -19.408  1.00 31.00           C
ATOM   3386  C   PRO C 115     -11.343 -26.622 -16.628  1.00 29.05           C
ATOM   3387  O   PRO C 115     -11.954 -25.838 -17.332  1.00 28.19           O
ATOM   3388  N   VAL C 116     -11.782 -27.078 -15.450  1.00 28.37           N
ATOM   3389  CA  VAL C 116     -13.108 -26.727 -14.860  1.00 28.43           C
ATOM   3390  CB  VAL C 116     -13.401 -27.541 -13.583  1.00 28.96           C
ATOM   3391  CG1 VAL C 116     -12.483 -27.166 -12.429  1.00 29.12           C
ATOM   3392  CG2 VAL C 116     -14.858 -27.422 -13.166  1.00 29.74           C
ATOM   3393  C   VAL C 116     -13.169 -25.211 -14.613  1.00 27.63           C
ATOM   3394  O   VAL C 116     -14.260 -24.641 -14.776  1.00 27.06           O
ATOM   3395  N   HIS C 117     -12.043 -24.572 -14.270  1.00 27.81           N
ATOM   3396  CA  HIS C 117     -11.966 -23.106 -14.012  1.00 27.26           C
ATOM   3397  CB  HIS C 117     -10.596 -22.706 -13.435  1.00 27.88           C
ATOM   3398  CG  HIS C 117      -9.511 -22.529 -14.445  1.00 27.90           C
ATOM   3399  ND1 HIS C 117      -8.600 -23.527 -14.731  1.00 28.25           N
ATOM   3400  CE1 HIS C 117      -7.754 -23.097 -15.645  1.00 28.32           C
ATOM   3401  NE2 HIS C 117      -8.086 -21.839 -15.963  1.00 28.41           N
ATOM   3402  CD2 HIS C 117      -9.175 -21.473 -15.218  1.00 28.39           C
ATOM   3403  C   HIS C 117     -12.346 -22.327 -15.281  1.00 26.85           C
ATOM   3404  O   HIS C 117     -12.932 -21.240 -15.141  1.00 27.16           O
ATOM   3405  N   LEU C 118     -12.043 -22.860 -16.471  1.00 26.13           N
ATOM   3406  CA  LEU C 118     -12.430 -22.237 -17.768  1.00 24.89           C
ATOM   3407  CB  LEU C 118     -11.608 -22.845 -18.908  1.00 25.32           C
ATOM   3408  CG  LEU C 118     -10.116 -22.512 -18.901  1.00 25.45           C
ATOM   3409  CD1 LEU C 118      -9.447 -23.036 -20.162  1.00 25.52           C
ATOM   3410  CD2 LEU C 118      -9.889 -21.015 -18.764  1.00 25.83           C
ATOM   3411  C   LEU C 118     -13.932 -22.425 -18.014  1.00 24.28           C
ATOM   3412  O   LEU C 118     -14.547 -21.511 -18.598  1.00 23.44           O
ATOM   3413  N   VAL C 119     -14.494 -23.567 -17.605  1.00 23.60           N
ATOM   3414  CA  VAL C 119     -15.957 -23.858 -17.711  1.00 23.68           C
ATOM   3415  CB  VAL C 119     -16.289 -25.308 -17.308  1.00 24.03           C
ATOM   3416  CG1 VAL C 119     -17.792 -25.545 -17.233  1.00 24.23           C
ATOM   3417  CG2 VAL C 119     -15.634 -26.313 -18.245  1.00 24.38           C
ATOM   3418  C   VAL C 119     -16.718 -22.836 -16.855  1.00 23.41           C
ATOM   3419  O   VAL C 119     -17.706 -22.275 -17.360  1.00 23.29           O
ATOM   3420  N   THR C 120     -16.260 -22.584 -15.623  1.00 23.45           N
ATOM   3421  CA  THR C 120     -16.901 -21.632 -14.673  1.00 23.55           C
ATOM   3422  CB  THR C 120     -16.301 -21.720 -13.263  1.00 24.01           C
ATOM   3423  OG1 THR C 120     -14.932 -21.322 -13.315  1.00 24.52           O
ATOM   3424  CG2 THR C 120     -16.413 -23.103 -12.659  1.00 24.53           C
ATOM   3425  C   THR C 120     -16.820 -20.209 -15.243  1.00 23.38           C
ATOM   3426  O   THR C 120     -17.832 -19.491 -15.153  1.00 22.17           O
ATOM   3427  N   ARG C 121     -15.673 -19.816 -15.810  1.00 23.42           N
ATOM   3428  CA  ARG C 121     -15.495 -18.483 -16.452  1.00 23.57           C
ATOM   3429  CB  ARG C 121     -14.074 -18.284 -16.987  1.00 24.50           C
ATOM   3430  CG  ARG C 121     -13.832 -16.892 -17.558  1.00 25.33           C
ATOM   3431  CD  ARG C 121     -12.580 -16.812 -18.406  1.00 25.88           C
ATOM   3432  NE  ARG C 121     -11.387 -17.148 -17.646  1.00 26.08           N
ATOM   3433  CZ  ARG C 121     -10.202 -17.438 -18.175  1.00 26.80           C
ATOM   3434  NH2 ARG C 121      -9.184 -17.733 -17.386  1.00 26.75           N
ATOM   3435  NH1 ARG C 121     -10.035 -17.442 -19.487  1.00 27.36           N
ATOM   3436  C   ARG C 121     -16.495 -18.344 -17.605  1.00 23.00           C
ATOM   3437  O   ARG C 121     -17.118 -17.270 -17.717  1.00 22.65           O
ATOM   3438  N   GLY C 122     -16.620 -19.388 -18.430  1.00 22.65           N
ATOM   3439  CA  GLY C 122     -17.564 -19.445 -19.563  1.00 22.73           C
ATOM   3440  C   GLY C 122     -18.998 -19.250 -19.103  1.00 22.55           C
ATOM   3441  O   GLY C 122     -19.725 -18.469 -19.743  1.00 23.05           O
ATOM   3442  N   ALA C 123     -19.393 -19.935 -18.026  1.00 22.47           N
ATOM   3443  CA  ALA C 123     -20.721 -19.803 -17.382  1.00 22.19           C
ATOM   3444  CB  ALA C 123     -20.829 -20.757 -16.222  1.00 22.47           C
ATOM   3445  C   ALA C 123     -20.927 -18.352 -16.934  1.00 22.24           C
ATOM   3446  O   ALA C 123     -22.019 -17.803 -17.168  1.00 22.28           O
ATOM   3447  N   CYS C 124     -19.904 -17.750 -16.324  1.00 22.17           N
ATOM   3448  CA  CYS C 124     -19.934 -16.347 -15.837  1.00 22.13           C
ATOM   3449  CB  CYS C 124     -18.665 -15.994 -15.073  1.00 23.01           C
ATOM   3450  SG  CYS C 124     -18.639 -14.260 -14.555  1.00 23.86           S
ATOM   3451  C   CYS C 124     -20.142 -15.382 -17.012  1.00 21.12           C
ATOM   3452  O   CYS C 124     -20.938 -14.432 -16.854  1.00 20.68           O
ATOM   3453  N   ALA C 125     -19.466 -15.610 -18.145  1.00 20.42           N
ATOM   3454  CA  ALA C 125     -19.604 -14.794 -19.376  1.00 20.26           C
ATOM   3455  CB  ALA C 125     -18.716 -15.328 -20.474  1.00 20.37           C
ATOM   3456  C   ALA C 125     -21.075 -14.769 -19.812  1.00 19.83           C
ATOM   3457  O   ALA C 125     -21.600 -13.672 -20.091  1.00 19.17           O
ATOM   3458  N   LEU C 126     -21.719 -15.937 -19.851  1.00 19.81           N
ATOM   3459  CA  LEU C 126     -23.137 -16.083 -20.272  1.00 19.59           C
ATOM   3460  CB  LEU C 126     -23.477 -17.567 -20.423  1.00 19.65           C
ATOM   3461  CG  LEU C 126     -22.775 -18.290 -21.571  1.00 19.74           C
ATOM   3462  CD1 LEU C 126     -23.120 -19.769 -21.564  1.00 19.93           C
ATOM   3463  CD2 LEU C 126     -23.123 -17.664 -22.914  1.00 20.03           C
ATOM   3464  C   LEU C 126     -24.055 -15.394 -19.253  1.00 19.42           C
ATOM   3465  O   LEU C 126     -24.925 -14.621 -19.692  1.00 19.82           O
ATOM   3466  N   ILE C 127     -23.870 -15.664 -17.955  1.00 19.58           N
ATOM   3467  CA  ILE C 127     -24.681 -15.064 -16.850  1.00 19.41           C
ATOM   3468  CB  ILE C 127     -24.230 -15.576 -15.465  1.00 19.40           C
ATOM   3469  CG1 ILE C 127     -24.590 -17.049 -15.257  1.00 19.30           C
ATOM   3470  CG2 ILE C 127     -24.802 -14.707 -14.351  1.00 19.42           C
ATOM   3471  CD1 ILE C 127     -23.853 -17.704 -14.113  1.00 19.04           C
ATOM   3472  C   ILE C 127     -24.591 -13.535 -16.949  1.00 19.50           C
ATOM   3473  O   ILE C 127     -25.649 -12.879 -16.920  1.00 19.30           O
ATOM   3474  N   ARG C 128     -23.373 -12.996 -17.053  1.00 19.71           N
ATOM   3475  CA  ARG C 128     -23.112 -11.532 -17.121  1.00 20.20           C
ATOM   3476  CB  ARG C 128     -21.611 -11.250 -17.252  1.00 20.45           C
ATOM   3477  CG  ARG C 128     -21.280  -9.810 -17.613  1.00 21.35           C
ATOM   3478  CD  ARG C 128     -19.801  -9.500 -17.503  1.00 21.79           C
ATOM   3479  NE  ARG C 128     -19.002 -10.221 -18.488  1.00 22.80           N
ATOM   3480  CZ  ARG C 128     -18.257 -11.301 -18.250  1.00 23.15           C
ATOM   3481  NH2 ARG C 128     -17.578 -11.854 -19.239  1.00 23.54           N
ATOM   3482  NH1 ARG C 128     -18.188 -11.832 -17.039  1.00 23.46           N
ATOM   3483  C   ARG C 128     -23.879 -10.929 -18.303  1.00 20.39           C
ATOM   3484  O   ARG C 128     -24.600  -9.940 -18.094  1.00 19.91           O
ATOM   3485  N   ARG C 129     -23.732 -11.507 -19.497  1.00 21.42           N
ATOM   3486  CA  ARG C 129     -24.279 -10.927 -20.751  1.00 22.34           C
ATOM   3487  CB  ARG C 129     -23.671 -11.608 -21.981  1.00 24.40           C
ATOM   3488  CG  ARG C 129     -23.907 -10.864 -23.289  1.00 26.07           C
ATOM   3489  CD  ARG C 129     -23.895  -9.354 -23.122  1.00 27.93           C
ATOM   3490  NE  ARG C 129     -23.940  -8.628 -24.379  1.00 29.76           N
ATOM   3491  CZ  ARG C 129     -24.039  -7.304 -24.485  1.00 31.35           C
ATOM   3492  NH2 ARG C 129     -24.079  -6.742 -25.681  1.00 32.29           N
ATOM   3493  NH1 ARG C 129     -24.103  -6.546 -23.401  1.00 32.22           N
ATOM   3494  C   ARG C 129     -25.812 -11.012 -20.741  1.00 21.98           C
ATOM   3495  O   ARG C 129     -26.451 -10.013 -21.114  1.00 21.81           O
ATOM   3496  N   ILE C 130     -26.382 -12.142 -20.310  1.00 21.35           N
ATOM   3497  CA  ILE C 130     -27.864 -12.329 -20.209  1.00 21.03           C
ATOM   3498  CB  ILE C 130     -28.236 -13.760 -19.768  1.00 20.82           C
ATOM   3499  CG1 ILE C 130     -27.872 -14.796 -20.835  1.00 20.94           C
ATOM   3500  CG2 ILE C 130     -29.712 -13.839 -19.402  1.00 20.58           C
ATOM   3501  CD1 ILE C 130     -27.802 -16.216 -20.324  1.00 21.34           C
ATOM   3502  C   ILE C 130     -28.434 -11.266 -19.259  1.00 20.79           C
ATOM   3503  O   ILE C 130     -29.465 -10.660 -19.605  1.00 20.27           O
ATOM   3504  N   CYS C 131     -27.793 -11.044 -18.108  1.00 20.78           N
ATOM   3505  CA  CYS C 131     -28.262 -10.081 -17.073  1.00 21.01           C
ATOM   3506  CB  CYS C 131     -27.540 -10.289 -15.747  1.00 20.91           C
ATOM   3507  SG  CYS C 131     -27.987 -11.851 -14.946  1.00 21.40           S
ATOM   3508  C   CYS C 131     -28.101  -8.644 -17.588  1.00 21.69           C
ATOM   3509  O   CYS C 131     -28.997  -7.827 -17.317  1.00 21.88           O
ATOM   3510  N   GLU C 132     -27.016  -8.353 -18.316  1.00 22.40           N
ATOM   3511  CA  GLU C 132     -26.810  -7.046 -19.003  1.00 23.15           C
ATOM   3512  CB  GLU C 132     -25.478  -7.018 -19.755  1.00 23.11           C
ATOM   3513  CG  GLU C 132     -24.285  -6.732 -18.861  1.00 23.00           C
ATOM   3514  CD  GLU C 132     -22.936  -6.751 -19.559  1.00 23.35           C
ATOM   3515  OE1 GLU C 132     -22.897  -7.033 -20.775  1.00 23.32           O
ATOM   3516  OE2 GLU C 132     -21.926  -6.481 -18.884  1.00 22.76           O
ATOM   3517  C   GLU C 132     -27.982  -6.784 -19.960  1.00 24.12           C
ATOM   3518  O   GLU C 132     -28.501  -5.649 -19.955  1.00 24.67           O
ATOM   3519  N   LEU C 133     -28.386  -7.800 -20.732  1.00 24.40           N
ATOM   3520  CA  LEU C 133     -29.497  -7.715 -21.723  1.00 25.05           C
ATOM   3521  CB  LEU C 133     -29.498  -8.966 -22.608  1.00 25.18           C
ATOM   3522  CG  LEU C 133     -28.340  -9.076 -23.599  1.00 25.51           C
ATOM   3523  CD1 LEU C 133     -28.331 -10.440 -24.271  1.00 25.77           C
ATOM   3524  CD2 LEU C 133     -28.403  -7.967 -24.640  1.00 25.72           C
ATOM   3525  C   LEU C 133     -30.841  -7.541 -21.000  1.00 25.33           C
ATOM   3526  O   LEU C 133     -31.660  -6.735 -21.480  1.00 25.07           O
ATOM   3527  N   LEU C 134     -31.062  -8.259 -19.894  1.00 26.13           N
ATOM   3528  CA  LEU C 134     -32.301  -8.156 -19.072  1.00 27.46           C
ATOM   3529  CB  LEU C 134     -32.274  -9.196 -17.947  1.00 27.31           C
ATOM   3530  CG  LEU C 134     -32.654 -10.616 -18.364  1.00 27.07           C
ATOM   3531  CD1 LEU C 134     -32.304 -11.613 -17.272  1.00 27.12           C
ATOM   3532  CD2 LEU C 134     -34.134 -10.705 -18.716  1.00 27.23           C
ATOM   3533  C   LEU C 134     -32.434  -6.738 -18.504  1.00 29.36           C
ATOM   3534  O   LEU C 134     -33.576  -6.250 -18.414  1.00 28.30           O
ATOM   3535  N   ASP C 135     -31.312  -6.104 -18.150  1.00 31.44           N
ATOM   3536  CA  ASP C 135     -31.267  -4.741 -17.553  1.00 34.55           C
ATOM   3537  CB  ASP C 135     -29.845  -4.365 -17.129  1.00 35.10           C
ATOM   3538  CG  ASP C 135     -29.781  -3.179 -16.182  1.00 35.83           C
ATOM   3539  OD1 ASP C 135     -30.680  -3.061 -15.323  1.00 36.26           O
ATOM   3540  OD2 ASP C 135     -28.833  -2.380 -16.313  1.00 37.03           O
ATOM   3541  C   ASP C 135     -31.827  -3.712 -18.546  1.00 36.28           C
ATOM   3542  O   ASP C 135     -32.400  -2.708 -18.083  1.00 38.07           O
ATOM   3543  N   ARG C 136     -31.666  -3.955 -19.851  1.00 38.41           N
ATOM   3544  CA  ARG C 136     -32.087  -3.037 -20.946  1.00 40.44           C
ATOM   3545  CB  ARG C 136     -31.125  -3.167 -22.130  1.00 42.39           C
ATOM   3546  CG  ARG C 136     -29.702  -2.720 -21.822  1.00 43.54           C
ATOM   3547  CD  ARG C 136     -28.662  -3.661 -22.398  1.00 44.86           C
ATOM   3548  NE  ARG C 136     -27.368  -3.503 -21.741  1.00 46.06           N
ATOM   3549  CZ  ARG C 136     -26.234  -3.130 -22.334  1.00 47.10           C
ATOM   3550  NH2 ARG C 136     -25.128  -3.028 -21.617  1.00 47.43           N
ATOM   3551  NH1 ARG C 136     -26.195  -2.869 -23.631  1.00 47.88           N
ATOM   3552  C   ARG C 136     -33.524  -3.340 -21.394  1.00 40.63           C
ATOM   3553  O   ARG C 136     -34.068  -2.538 -22.178  1.00 40.86           O
ATOM   3554  N   ASP C 137     -34.111  -4.446 -20.924  1.00 41.36           N
ATOM   3555  CA  ASP C 137     -35.482  -4.898 -21.287  1.00 42.26           C
ATOM   3556  CB  ASP C 137     -35.643  -6.400 -21.025  1.00 42.52           C
ATOM   3557  CG  ASP C 137     -36.713  -7.072 -21.869  1.00 42.83           C
ATOM   3558  OD1 ASP C 137     -37.795  -6.477 -22.028  1.00 41.06           O
ATOM   3559  OD2 ASP C 137     -36.449  -8.187 -22.369  1.00 42.76           O
ATOM   3560  C   ASP C 137     -36.499  -4.039 -20.522  1.00 43.18           C
ATOM   3561  O   ASP C 137     -36.803  -4.371 -19.359  1.00 43.03           O
ATOM   3562  N   ALA C 138     -37.003  -2.976 -21.162  1.00 44.06           N
ATOM   3563  CA  ALA C 138     -37.872  -1.933 -20.562  1.00 44.64           C
ATOM   3564  CB  ALA C 138     -38.039  -0.782 -21.524  1.00 45.02           C
ATOM   3565  C   ALA C 138     -39.235  -2.511 -20.156  1.00 45.05           C
ATOM   3566  O   ALA C 138     -39.834  -1.972 -19.205  1.00 46.58           O
ATOM   3567  N   SER C 139     -39.707  -3.552 -20.851  1.00 45.52           N
ATOM   3568  CA  SER C 139     -41.016  -4.220 -20.611  1.00 44.88           C
ATOM   3569  CB  SER C 139     -41.290  -5.274 -21.653  1.00 45.48           C
ATOM   3570  OG  SER C 139     -40.285  -6.276 -21.641  1.00 46.64           O
ATOM   3571  C   SER C 139     -41.069  -4.811 -19.195  1.00 43.95           C
ATOM   3572  O   SER C 139     -42.177  -4.871 -18.624  1.00 43.25           O
ATOM   3573  N   LEU C 140     -39.921  -5.229 -18.650  1.00 42.23           N
ATOM   3574  CA  LEU C 140     -39.804  -5.767 -17.267  1.00 40.78           C
ATOM   3575  CB  LEU C 140     -38.536  -6.621 -17.150  1.00 40.58           C
ATOM   3576  CG  LEU C 140     -38.415  -7.784 -18.135  1.00 40.36           C
ATOM   3577  CD1 LEU C 140     -37.169  -8.608 -17.841  1.00 40.13           C
ATOM   3578  CD2 LEU C 140     -39.656  -8.663 -18.107  1.00 40.27           C
ATOM   3579  C   LEU C 140     -39.765  -4.602 -16.271  1.00 39.82           C
ATOM   3580  O   LEU C 140     -39.118  -3.582 -16.580  1.00 39.11           O
ATOM   3581  N   SER C 141     -40.429  -4.757 -15.122  1.00 39.27           N
ATOM   3582  CA  SER C 141     -40.300  -3.867 -13.938  1.00 39.18           C
ATOM   3583  CB  SER C 141     -41.428  -4.082 -12.959  1.00 39.11           C
ATOM   3584  OG  SER C 141     -41.287  -5.324 -12.285  1.00 38.55           O
ATOM   3585  C   SER C 141     -38.936  -4.112 -13.281  1.00 39.53           C
ATOM   3586  O   SER C 141     -38.269  -5.096 -13.663  1.00 39.74           O
ATOM   3587  N   ALA C 142     -38.542  -3.254 -12.335  1.00 38.97           N
ATOM   3588  CA  ALA C 142     -37.264  -3.344 -11.590  1.00 38.25           C
ATOM   3589  CB  ALA C 142     -37.094  -2.136 -10.701  1.00 39.11           C
ATOM   3590  C   ALA C 142     -37.230  -4.650 -10.785  1.00 36.62           C
ATOM   3591  O   ALA C 142     -36.182  -5.326 -10.793  1.00 36.14           O
ATOM   3592  N   ALA C 143     -38.343  -4.990 -10.126  1.00 35.37           N
ATOM   3593  CA  ALA C 143     -38.504  -6.213  -9.305  1.00 34.04           C
ATOM   3594  CB  ALA C 143     -39.813  -6.166  -8.555  1.00 34.25           C
ATOM   3595  C   ALA C 143     -38.414  -7.454 -10.203  1.00 32.63           C
ATOM   3596  O   ALA C 143     -37.716  -8.410  -9.814  1.00 31.47           O
ATOM   3597  N   GLN C 144     -39.092  -7.429 -11.356  1.00 31.67           N
ATOM   3598  CA  GLN C 144     -39.177  -8.569 -12.310  1.00 31.31           C
ATOM   3599  CB  GLN C 144     -40.251  -8.306 -13.370  1.00 32.89           C
ATOM   3600  CG  GLN C 144     -40.354  -9.392 -14.436  1.00 34.40           C
ATOM   3601  CD  GLN C 144     -40.594 -10.772 -13.869  1.00 36.09           C
ATOM   3602  OE1 GLN C 144     -40.043 -11.763 -14.345  1.00 36.45           O
ATOM   3603  NE2 GLN C 144     -41.423 -10.849 -12.839  1.00 37.16           N
ATOM   3604  C   GLN C 144     -37.805  -8.809 -12.954  1.00 29.16           C
ATOM   3605  O   GLN C 144     -37.389  -9.980 -13.018  1.00 28.22           O
ATOM   3606  N   ALA C 145     -37.145  -7.749 -13.432  1.00 28.32           N
ATOM   3607  CA  ALA C 145     -35.786  -7.798 -14.025  1.00 27.77           C
ATOM   3608  CB  ALA C 145     -35.357  -6.420 -14.472  1.00 28.14           C
ATOM   3609  C   ALA C 145     -34.797  -8.385 -13.008  1.00 26.49           C
ATOM   3610  O   ALA C 145     -33.986  -9.242 -13.401  1.00 26.51           O
ATOM   3611  N   ALA C 146     -34.870  -7.939 -11.750  1.00 25.61           N
ATOM   3612  CA  ALA C 146     -33.964  -8.349 -10.649  1.00 24.64           C
ATOM   3613  CB  ALA C 146     -34.214  -7.499  -9.429  1.00 25.00           C
ATOM   3614  C   ALA C 146     -34.160  -9.840 -10.348  1.00 23.77           C
ATOM   3615  O   ALA C 146     -33.152 -10.568 -10.252  1.00 23.40           O
ATOM   3616  N   ALA C 147     -35.416 -10.276 -10.218  1.00 22.73           N
ATOM   3617  CA  ALA C 147     -35.801 -11.682  -9.958  1.00 22.02           C
ATOM   3618  CB  ALA C 147     -37.293 -11.779  -9.752  1.00 21.99           C
ATOM   3619  C   ALA C 147     -35.328 -12.573 -11.116  1.00 21.30           C
ATOM   3620  O   ALA C 147     -34.815 -13.672 -10.844  1.00 20.72           O
ATOM   3621  N   THR C 148     -35.481 -12.112 -12.360  1.00 21.39           N
ATOM   3622  CA  THR C 148     -35.105 -12.886 -13.573  1.00 21.41           C
ATOM   3623  CB  THR C 148     -35.656 -12.245 -14.851  1.00 21.71           C
ATOM   3624  OG1 THR C 148     -37.055 -12.016 -14.665  1.00 22.77           O
ATOM   3625  CG2 THR C 148     -35.436 -13.112 -16.071  1.00 21.73           C
ATOM   3626  C   THR C 148     -33.581 -13.060 -13.616  1.00 21.00           C
ATOM   3627  O   THR C 148     -33.127 -14.166 -13.969  1.00 20.55           O
ATOM   3628  N   CYS C 149     -32.818 -12.021 -13.261  1.00 21.17           N
ATOM   3629  CA  CYS C 149     -31.330 -12.060 -13.231  1.00 21.04           C
ATOM   3630  CB  CYS C 149     -30.737 -10.692 -12.916  1.00 21.39           C
ATOM   3631  SG  CYS C 149     -30.833  -9.548 -14.317  1.00 22.01           S
ATOM   3632  C   CYS C 149     -30.862 -13.109 -12.214  1.00 21.21           C
ATOM   3633  O   CYS C 149     -29.921 -13.861 -12.538  1.00 21.33           O
ATOM   3634  N   ARG C 150     -31.507 -13.169 -11.044  1.00 21.13           N
ATOM   3635  CA  ARG C 150     -31.186 -14.147  -9.968  1.00 21.23           C
ATOM   3636  CB  ARG C 150     -31.963 -13.827  -8.687  1.00 21.60           C
ATOM   3637  CG  ARG C 150     -31.495 -12.561  -7.984  1.00 21.86           C
ATOM   3638  CD  ARG C 150     -31.895 -12.522  -6.521  1.00 22.29           C
ATOM   3639  NE  ARG C 150     -33.338 -12.637  -6.335  1.00 22.50           N
ATOM   3640  CZ  ARG C 150     -34.215 -11.640  -6.442  1.00 23.17           C
ATOM   3641  NH2 ARG C 150     -35.500 -11.878  -6.244  1.00 23.45           N
ATOM   3642  NH1 ARG C 150     -33.820 -10.414  -6.747  1.00 23.48           N
ATOM   3643  C   ARG C 150     -31.476 -15.561 -10.484  1.00 20.79           C
ATOM   3644  O   ARG C 150     -30.639 -16.456 -10.249  1.00 21.11           O
ATOM   3645  N   TYR C 151     -32.606 -15.747 -11.173  1.00 20.09           N
ATOM   3646  CA  TYR C 151     -32.989 -17.025 -11.828  1.00 20.21           C
ATOM   3647  CB  TYR C 151     -34.355 -16.923 -12.510  1.00 20.45           C
ATOM   3648  CG  TYR C 151     -34.650 -18.074 -13.437  1.00 20.28           C
ATOM   3649  CD1 TYR C 151     -34.829 -19.355 -12.942  1.00 20.73           C
ATOM   3650  CE1 TYR C 151     -35.085 -20.426 -13.784  1.00 20.96           C
ATOM   3651  CZ  TYR C 151     -35.155 -20.225 -15.151  1.00 21.01           C
ATOM   3652  OH  TYR C 151     -35.403 -21.280 -15.984  1.00 21.61           O
ATOM   3653  CE2 TYR C 151     -34.959 -18.956 -15.666  1.00 20.75           C
ATOM   3654  CD2 TYR C 151     -34.707 -17.896 -14.810  1.00 20.60           C
ATOM   3655  C   TYR C 151     -31.912 -17.425 -12.843  1.00 19.62           C
ATOM   3656  O   TYR C 151     -31.486 -18.593 -12.835  1.00 19.95           O
ATOM   3657  N   VAL C 152     -31.494 -16.480 -13.691  1.00 19.41           N
ATOM   3658  CA  VAL C 152     -30.471 -16.699 -14.759  1.00 19.29           C
ATOM   3659  CB  VAL C 152     -30.209 -15.406 -15.558  1.00 19.28           C
ATOM   3660  CG1 VAL C 152     -28.878 -15.444 -16.291  1.00 19.39           C
ATOM   3661  CG2 VAL C 152     -31.345 -15.114 -16.526  1.00 19.44           C
ATOM   3662  C   VAL C 152     -29.191 -17.246 -14.117  1.00 19.07           C
ATOM   3663  O   VAL C 152     -28.678 -18.273 -14.603  1.00 19.00           O
ATOM   3664  N   ALA C 153     -28.697 -16.590 -13.061  1.00 19.20           N
ATOM   3665  CA  ALA C 153     -27.500 -17.020 -12.300  1.00 19.57           C
ATOM   3666  CB  ALA C 153     -27.195 -16.036 -11.197  1.00 19.71           C
ATOM   3667  C   ALA C 153     -27.729 -18.435 -11.751  1.00 19.94           C
ATOM   3668  O   ALA C 153     -26.861 -19.300 -11.961  1.00 20.63           O
ATOM   3669  N   ASP C 154     -28.878 -18.666 -11.111  1.00 20.45           N
ATOM   3670  CA  ASP C 154     -29.213 -19.940 -10.416  1.00 20.82           C
ATOM   3671  CB  ASP C 154     -30.547 -19.845  -9.672  1.00 21.35           C
ATOM   3672  CG  ASP C 154     -30.427 -19.386  -8.230  1.00 22.24           C
ATOM   3673  OD1 ASP C 154     -29.308 -19.004  -7.815  1.00 24.08           O
ATOM   3674  OD2 ASP C 154     -31.453 -19.411  -7.533  1.00 22.37           O
ATOM   3675  C   ASP C 154     -29.247 -21.109 -11.410  1.00 20.70           C
ATOM   3676  O   ASP C 154     -28.573 -22.122 -11.143  1.00 20.27           O
ATOM   3677  N   VAL C 155     -30.017 -20.991 -12.497  1.00 20.68           N
ATOM   3678  CA  VAL C 155     -30.275 -22.119 -13.442  1.00 20.90           C
ATOM   3679  CB  VAL C 155     -31.497 -21.862 -14.348  1.00 20.95           C
ATOM   3680  CG1 VAL C 155     -31.234 -20.799 -15.402  1.00 21.05           C
ATOM   3681  CG2 VAL C 155     -31.983 -23.148 -14.999  1.00 21.15           C
ATOM   3682  C   VAL C 155     -29.003 -22.406 -14.252  1.00 21.02           C
ATOM   3683  O   VAL C 155     -28.742 -23.591 -14.519  1.00 20.40           O
ATOM   3684  N   THR C 156     -28.234 -21.375 -14.623  1.00 21.77           N
ATOM   3685  CA  THR C 156     -26.949 -21.536 -15.356  1.00 21.78           C
ATOM   3686  CB  THR C 156     -26.329 -20.197 -15.775  1.00 22.03           C
ATOM   3687  OG1 THR C 156     -27.294 -19.450 -16.513  1.00 22.01           O
ATOM   3688  CG2 THR C 156     -25.077 -20.390 -16.606  1.00 22.27           C
ATOM   3689  C   THR C 156     -25.968 -22.318 -14.477  1.00 21.74           C
ATOM   3690  O   THR C 156     -25.324 -23.252 -14.993  1.00 21.29           O
ATOM   3691  N   MET C 157     -25.858 -21.947 -13.200  1.00 22.10           N
ATOM   3692  CA  MET C 157     -24.921 -22.594 -12.244  1.00 22.79           C
ATOM   3693  CB  MET C 157     -24.793 -21.770 -10.959  1.00 23.28           C
ATOM   3694  CG  MET C 157     -24.087 -20.449 -11.190  1.00 24.02           C
ATOM   3695  SD  MET C 157     -22.401 -20.682 -11.798  1.00 24.76           S
ATOM   3696  CE  MET C 157     -21.591 -21.178 -10.278  1.00 25.57           C
ATOM   3697  C   MET C 157     -25.395 -24.021 -11.937  1.00 22.49           C
ATOM   3698  O   MET C 157     -24.524 -24.887 -11.748  1.00 22.75           O
ATOM   3699  N   THR C 158     -26.710 -24.272 -11.929  1.00 22.92           N
ATOM   3700  CA  THR C 158     -27.290 -25.637 -11.791  1.00 23.24           C
ATOM   3701  CB  THR C 158     -28.821 -25.613 -11.689  1.00 23.69           C
ATOM   3702  OG1 THR C 158     -29.168 -25.020 -10.437  1.00 23.92           O
ATOM   3703  CG2 THR C 158     -29.442 -26.990 -11.771  1.00 24.19           C
ATOM   3704  C   THR C 158     -26.816 -26.500 -12.967  1.00 23.55           C
ATOM   3705  O   THR C 158     -26.378 -27.638 -12.715  1.00 23.50           O
ATOM   3706  N   ALA C 159     -26.901 -25.979 -14.196  1.00 23.95           N
ATOM   3707  CA  ALA C 159     -26.432 -26.655 -15.430  1.00 24.84           C
ATOM   3708  CB  ALA C 159     -26.725 -25.806 -16.643  1.00 24.98           C
ATOM   3709  C   ALA C 159     -24.936 -26.962 -15.303  1.00 25.69           C
ATOM   3710  O   ALA C 159     -24.551 -28.131 -15.480  1.00 26.04           O
ATOM   3711  N   VAL C 160     -24.135 -25.943 -14.976  1.00 26.51           N
ATOM   3712  CA  VAL C 160     -22.655 -26.048 -14.796  1.00 27.34           C
ATOM   3713  CB  VAL C 160     -22.051 -24.689 -14.399  1.00 27.97           C
ATOM   3714  CG1 VAL C 160     -20.633 -24.821 -13.862  1.00 28.28           C
ATOM   3715  CG2 VAL C 160     -22.102 -23.713 -15.561  1.00 28.22           C
ATOM   3716  C   VAL C 160     -22.355 -27.126 -13.749  1.00 27.35           C
ATOM   3717  O   VAL C 160     -21.464 -27.962 -13.998  1.00 26.86           O
ATOM   3718  N   GLU C 161     -23.075 -27.105 -12.625  1.00 28.09           N
ATOM   3719  CA  GLU C 161     -22.934 -28.102 -11.532  1.00 29.53           C
ATOM   3720  CB  GLU C 161     -24.032 -27.907 -10.484  1.00 29.99           C
ATOM   3721  CG  GLU C 161     -23.743 -28.601  -9.171  1.00 30.71           C
ATOM   3722  CD  GLU C 161     -24.926 -28.635  -8.223  1.00 31.12           C
ATOM   3723  OE1 GLU C 161     -25.423 -27.552  -7.852  1.00 30.04           O
ATOM   3724  OE2 GLU C 161     -25.355 -29.745  -7.870  1.00 33.18           O
ATOM   3725  C   GLU C 161     -22.981 -29.511 -12.136  1.00 30.06           C
ATOM   3726  O   GLU C 161     -22.056 -30.303 -11.871  1.00 29.78           O
ATOM   3727  N   MET C 162     -23.997 -29.794 -12.955  1.00 30.89           N
ATOM   3728  CA  MET C 162     -24.234 -31.141 -13.542  1.00 32.24           C
ATOM   3729  CB  MET C 162     -25.669 -31.267 -14.057  1.00 33.76           C
ATOM   3730  CG  MET C 162     -26.668 -31.369 -12.924  1.00 35.22           C
ATOM   3731  SD  MET C 162     -28.370 -31.187 -13.471  1.00 38.58           S
ATOM   3732  CE  MET C 162     -29.160 -30.780 -11.915  1.00 38.34           C
ATOM   3733  C   MET C 162     -23.227 -31.421 -14.665  1.00 31.75           C
ATOM   3734  O   MET C 162     -22.921 -32.605 -14.884  1.00 31.94           O
ATOM   3735  N   MET C 163     -22.717 -30.380 -15.332  1.00 31.28           N
ATOM   3736  CA  MET C 163     -21.596 -30.496 -16.305  1.00 31.37           C
ATOM   3737  CB  MET C 163     -21.373 -29.185 -17.066  1.00 31.57           C
ATOM   3738  CG  MET C 163     -22.363 -28.961 -18.190  1.00 31.80           C
ATOM   3739  SD  MET C 163     -22.238 -27.305 -18.912  1.00 32.47           S
ATOM   3740  CE  MET C 163     -20.529 -27.309 -19.447  1.00 32.33           C
ATOM   3741  C   MET C 163     -20.308 -30.878 -15.562  1.00 31.83           C
ATOM   3742  O   MET C 163     -19.436 -31.508 -16.188  1.00 31.49           O
ATOM   3743  N   CYS C 164     -20.189 -30.510 -14.281  1.00 31.89           N
ATOM   3744  CA  CYS C 164     -18.951 -30.670 -13.470  1.00 33.06           C
ATOM   3745  CB  CYS C 164     -18.750 -29.484 -12.535  1.00 32.46           C
ATOM   3746  SG  CYS C 164     -18.282 -27.971 -13.413  1.00 32.30           S
ATOM   3747  C   CYS C 164     -18.967 -31.982 -12.674  1.00 34.65           C
ATOM   3748  O   CYS C 164     -17.934 -32.288 -12.051  1.00 33.86           O
ATOM   3749  N   HIS C 165     -20.080 -32.725 -12.692  1.00 37.41           N
ATOM   3750  CA  HIS C 165     -20.182 -34.097 -12.120  1.00 39.63           C
ATOM   3751  CB  HIS C 165     -21.611 -34.650 -12.248  1.00 40.98           C
ATOM   3752  CG  HIS C 165     -22.526 -34.222 -11.150  1.00 41.60           C
ATOM   3753  ND1 HIS C 165     -23.145 -32.990 -11.142  1.00 43.31           N
ATOM   3754  CE1 HIS C 165     -23.894 -32.881 -10.065  1.00 42.69           C
ATOM   3755  NE2 HIS C 165     -23.781 -34.011  -9.365  1.00 43.14           N
ATOM   3756  CD2 HIS C 165     -22.933 -34.856 -10.029  1.00 42.99           C
ATOM   3757  C   HIS C 165     -19.156 -35.017 -12.796  1.00 40.78           C
ATOM   3758  O   HIS C 165     -18.595 -35.885 -12.100  1.00 41.14           O
ATOM   3759  N   ALA C 166     -18.914 -34.816 -14.097  1.00 42.14           N
ATOM   3760  CA  ALA C 166     -18.002 -35.630 -14.938  1.00 42.88           C
ATOM   3761  CB  ALA C 166     -18.114 -35.198 -16.379  1.00 43.21           C
ATOM   3762  C   ALA C 166     -16.552 -35.529 -14.439  1.00 43.82           C
ATOM   3763  O   ALA C 166     -15.783 -36.473 -14.702  1.00 43.64           O
ATOM   3764  N   TYR C 167     -16.190 -34.439 -13.749  1.00 44.18           N
ATOM   3765  CA  TYR C 167     -14.822 -34.195 -13.211  1.00 44.35           C
ATOM   3766  CB  TYR C 167     -14.578 -32.700 -12.982  1.00 43.68           C
ATOM   3767  CG  TYR C 167     -14.489 -31.880 -14.245  1.00 43.14           C
ATOM   3768  CD1 TYR C 167     -13.483 -32.100 -15.172  1.00 42.68           C
ATOM   3769  CE1 TYR C 167     -13.395 -31.352 -16.335  1.00 42.77           C
ATOM   3770  CZ  TYR C 167     -14.323 -30.356 -16.585  1.00 42.45           C
ATOM   3771  OH  TYR C 167     -14.247 -29.612 -17.725  1.00 42.47           O
ATOM   3772  CE2 TYR C 167     -15.332 -30.118 -15.669  1.00 42.75           C
ATOM   3773  CD2 TYR C 167     -15.405 -30.877 -14.512  1.00 42.75           C
ATOM   3774  C   TYR C 167     -14.597 -34.994 -11.918  1.00 45.58           C
ATOM   3775  O   TYR C 167     -13.472 -34.937 -11.386  1.00 45.99           O
ATOM   3776  N   SER C 168     -15.620 -35.707 -11.430  1.00 47.14           N
ATOM   3777  CA  SER C 168     -15.545 -36.620 -10.258  1.00 48.39           C
ATOM   3778  CB  SER C 168     -16.193 -35.997  -9.048  1.00 48.65           C
ATOM   3779  OG  SER C 168     -15.695 -34.687  -8.824  1.00 49.00           O
ATOM   3780  C   SER C 168     -16.189 -37.966 -10.610  1.00 48.62           C
ATOM   3781  O   SER C 168     -16.725 -38.667  -9.751  1.00 49.66           O
TER    3782      SER C 168
HETATM 3783  CHA HEM C 201     -18.218 -29.560 -26.246  1.00 33.17           C
HETATM 3784  CHB HEM C 201     -21.059 -26.267 -24.236  1.00 30.34           C
HETATM 3785  CHC HEM C 201     -17.176 -24.766 -21.775  1.00 29.12           C
HETATM 3786  CHD HEM C 201     -14.523 -26.618 -25.361  1.00 31.51           C
HETATM 3787  C1A HEM C 201     -19.365 -28.899 -25.875  1.00 32.83           C
HETATM 3788  C2A HEM C 201     -20.747 -29.272 -26.199  1.00 33.79           C
HETATM 3789  C3A HEM C 201     -21.549 -28.349 -25.634  1.00 32.15           C
HETATM 3790  C4A HEM C 201     -20.667 -27.392 -24.961  1.00 31.33           C
HETATM 3791  CMA HEM C 201     -23.051 -28.313 -25.693  1.00 32.17           C
HETATM 3792  CAA HEM C 201     -21.137 -30.481 -26.985  1.00 35.24           C
HETATM 3793  CBA HEM C 201     -21.075 -30.283 -28.513  1.00 37.47           C
HETATM 3794  CGA HEM C 201     -21.767 -31.365 -29.313  1.00 38.94           C
HETATM 3795  O1A HEM C 201     -22.460 -31.111 -30.326  1.00 40.65           O
HETATM 3796  O2A HEM C 201     -21.712 -32.508 -28.784  1.00 40.53           O
HETATM 3797  C1B HEM C 201     -20.301 -25.635 -23.316  1.00 29.36           C
HETATM 3798  C2B HEM C 201     -20.781 -24.760 -22.273  1.00 28.90           C
HETATM 3799  C3B HEM C 201     -19.681 -24.337 -21.580  1.00 28.49           C
HETATM 3800  C4B HEM C 201     -18.517 -24.945 -22.187  1.00 29.05           C
HETATM 3801  CMB HEM C 201     -22.239 -24.437 -22.068  1.00 29.04           C
HETATM 3802  CAB HEM C 201     -19.578 -23.426 -20.409  1.00 28.08           C
HETATM 3803  CBB HEM C 201     -20.542 -22.957 -19.644  1.00 27.58           C
HETATM 3804  C1C HEM C 201     -16.069 -25.039 -22.575  1.00 29.66           C
HETATM 3805  C2C HEM C 201     -14.713 -24.550 -22.407  1.00 29.84           C
HETATM 3806  C3C HEM C 201     -13.959 -25.098 -23.454  1.00 30.18           C
HETATM 3807  C4C HEM C 201     -14.853 -25.888 -24.216  1.00 30.57           C
HETATM 3808  CMC HEM C 201     -14.217 -23.637 -21.316  1.00 29.71           C
HETATM 3809  CAC HEM C 201     -12.519 -24.929 -23.765  1.00 30.26           C
HETATM 3810  CBC HEM C 201     -11.692 -23.953 -23.377  1.00 30.55           C
HETATM 3811  C1D HEM C 201     -15.258 -27.683 -25.882  1.00 32.20           C
HETATM 3812  C2D HEM C 201     -14.769 -28.706 -26.782  1.00 32.93           C
HETATM 3813  C3D HEM C 201     -15.824 -29.555 -27.042  1.00 33.74           C
HETATM 3814  C4D HEM C 201     -16.967 -29.057 -26.297  1.00 32.88           C
HETATM 3815  CMD HEM C 201     -13.370 -28.780 -27.307  1.00 33.00           C
HETATM 3816  CAD HEM C 201     -15.819 -30.758 -27.897  1.00 34.97           C
HETATM 3817  CBD HEM C 201     -15.930 -30.410 -29.404  1.00 35.85           C
HETATM 3818  CGD HEM C 201     -15.599 -31.559 -30.253  1.00 37.03           C
HETATM 3819  O1D HEM C 201     -14.433 -32.059 -30.252  1.00 37.73           O
HETATM 3820  O2D HEM C 201     -16.632 -32.177 -30.639  1.00 36.86           O
HETATM 3821  NA  HEM C 201     -19.372 -27.758 -25.132  1.00 31.24           N
HETATM 3822  NB  HEM C 201     -18.911 -25.730 -23.251  1.00 29.05           N
HETATM 3823  NC  HEM C 201     -16.084 -25.825 -23.673  1.00 29.81           N
HETATM 3824  ND  HEM C 201     -16.583 -27.910 -25.606  1.00 31.38           N
HETATM 3825 FE   HEM C 201     -17.725 -26.802 -24.417  1.00 29.39          FE
HETATM 3826  O   HOH C 202     -33.566 -15.436  -5.660  1.00 24.87           O
HETATM 3827  O   HOH C 203     -35.597 -22.225 -24.941  1.00 24.04           O
HETATM 3828  C   CYN C 204     -17.872 -25.505 -25.776  1.00 24.88           C
HETATM 3829  N   CYN C 204     -18.061 -24.486 -26.603  1.00 25.01           N
HETATM 3830  O   HOH C 206     -36.309 -20.276 -18.449  1.00 24.46           O
HETATM 3831  O   HOH C 207     -35.057 -23.866 -16.878  1.00 26.43           O
HETATM 3832  O   HOH C 208     -28.841  -6.569 -14.603  1.00 24.20           O
HETATM 3833  O   HOH C 209     -21.160 -14.012 -13.677  1.00 31.26           O
HETATM 3834  O   HOH C 210     -41.711 -19.911 -22.287  1.00 24.69           O
HETATM 3835  O   HOH C 211     -31.804  -6.106 -13.265  1.00 35.08           O
HETATM 3836  O   HOH C 212     -30.696  -9.645  -9.499  1.00 23.80           O
HETATM 3837  O   HOH C 213     -27.843 -13.574  -8.581  1.00 23.74           O
HETATM 3838  O   HOH C 214     -28.850 -16.097  -8.134  1.00 23.19           O
HETATM 3839  O   HOH C 215     -26.202 -18.253  -8.428  1.00 32.34           O
HETATM 3840  O   HOH C 216     -30.567  -7.263 -10.705  1.00 20.06           O
HETATM 3841  O   HOH C 217     -28.641 -11.238  -9.940  1.00 27.04           O
HETATM 3842  O   HOH C 218     -22.971 -24.573  -9.581  1.00 32.52           O
HETATM 3843  O   HOH C 219     -25.319 -24.982  -8.525  1.00 30.72           O
HETATM 3844  O   HOH C 220     -31.316  -8.940  -7.080  1.00 31.81           O
HETATM 3845  O   HOH C 221      -9.257 -25.842 -13.264  1.00 31.00           O
HETATM 3846  O   HOH D   1     -13.687  -6.720  29.463  1.00 25.84           O
HETATM 3847  O   HOH D   2     -13.742 -12.419  28.022  1.00 23.52           O
HETATM 3848  O   HOH D   3     -17.493 -29.459 -17.949  1.00 37.99           O
HETATM 3849  O   HOH D   4      -7.573  -6.074  10.443  1.00 28.52           O
HETATM 3850  O   HOH D   5     -20.255 -36.408   7.687  1.00 26.29           O
HETATM 3851  O   HOH D   6      -5.024   4.017  34.631  1.00 28.16           O
HETATM 3852  O   HOH D   7      -7.207   5.154  33.531  1.00 27.91           O
HETATM 3853  O   HOH D   8     -21.265  16.118  12.477  1.00 24.21           O
HETATM 3854  O   HOH D   9     -16.150  -5.248  29.000  1.00 23.19           O
HETATM 3855  O   HOH D  10     -15.584 -18.527 -12.843  1.00 33.05           O
HETATM 3856  O   HOH D  11      -6.368 -22.895  -6.850  1.00 40.81           O
HETATM 3857  O   HOH D  12     -42.485  -6.861 -14.836  1.00 37.80           O
HETATM 3858  O   HOH D  13      -1.547  -3.850  36.576  1.00 29.25           O
HETATM 3859  O   HOH D  14      -4.363   8.016   9.431  1.00 27.25           O
HETATM 3860  O   HOH D  16     -11.032  -8.969  32.912  1.00 26.13           O
HETATM 3861  O   HOH D  17     -22.647 -10.380  10.067  1.00 31.16           O
HETATM 3862  O   HOH D  18      -4.363 -14.596  21.740  1.00 28.73           O
HETATM 3863  O   HOH D  19     -35.158 -28.312 -21.961  1.00 31.51           O
HETATM 3864  O   HOH D  20      11.827   1.150  36.783  1.00 30.11           O
HETATM 3865  O   HOH D  22     -25.025 -11.170   9.502  1.00 28.28           O
HETATM 3866  O   HOH D  23     -10.722 -17.300   5.448  1.00 25.82           O
HETATM 3867  O   HOH D  24     -28.584 -13.077 -31.482  1.00 30.55           O
HETATM 3868  O   HOH D  25      -8.589   2.336   7.261  1.00 30.15           O
HETATM 3869  O   HOH D  26       4.513   0.917  21.202  1.00 25.54           O
HETATM 3870  O   HOH D  27     -25.096  15.162  15.581  1.00 41.37           O
HETATM 3871  O   HOH D  28      -2.404   6.389  15.475  1.00 28.68           O
HETATM 3872  O   HOH D  29       6.816 -10.490  22.194  1.00 37.60           O
HETATM 3873  O   HOH D  30     -17.536 -32.515  -9.149  1.00 31.66           O
HETATM 3874  O   HOH D  31      -5.838 -15.834  35.333  1.00 34.57           O
HETATM 3875  O   HOH D  32      10.494   4.192  23.996  1.00 33.48           O
HETATM 3876  O   HOH D  33     -34.482  -2.104 -16.702  1.00 33.09           O
HETATM 3877  O   HOH D  34      -2.937 -20.599  27.224  1.00 33.43           O
HETATM 3878  O   HOH D  35     -10.321 -29.521 -14.415  1.00 32.79           O
HETATM 3879  O   HOH D  36     -11.532 -14.653  29.518  1.00 36.09           O
HETATM 3880  O   HOH D  37     -14.338 -11.977   8.799  1.00 33.64           O
HETATM 3881  O   HOH D  38      -0.684 -11.437  36.435  1.00 41.20           O
HETATM 3882  O   HOH D  39      -7.558 -17.207 -13.855  1.00 34.11           O
HETATM 3883  O   HOH D  40     -39.601 -25.737 -11.108  1.00 28.85           O
HETATM 3884  O   HOH D  41       6.658  -9.378  33.168  1.00 33.77           O
HETATM 3885  O   HOH D  42      -2.954  -3.706 -16.117  1.00 26.13           O
HETATM 3886  O   HOH D  43      -1.896  -6.478  -6.594  1.00 37.12           O
HETATM 3887  O   HOH D  44     -27.497  -1.422 -14.176  1.00 34.58           O
HETATM 3888  O   HOH D  45     -36.106 -14.674  -5.827  1.00 45.75           O
HETATM 3889  O   HOH D  46       6.993  -0.350  19.713  1.00 37.32           O
HETATM 3890  O   HOH D  47      -8.351 -10.327 -17.973  1.00 32.21           O
HETATM 3891  O   HOH D  48     -35.255  -4.473 -17.268  1.00 32.81           O
HETATM 3892  O   HOH D  49       3.696   2.957  38.630  1.00 31.09           O
HETATM 3893  O   HOH D  50     -22.000  -3.488 -16.242  1.00 33.75           O
HETATM 3894  O   HOH D  51     -36.827  -8.855  -7.270  1.00 34.28           O
HETATM 3895  O   HOH D  52     -12.226 -20.866  23.876  1.00 38.04           O
HETATM 3896  O   HOH D  53     -11.488 -19.912  11.124  1.00 33.12           O
HETATM 3897  O   HOH D  54     -23.610   0.836  -7.679  1.00 38.04           O
HETATM 3898  O   HOH D  55     -11.341 -14.687  18.513  1.00 35.28           O
HETATM 3899  O   HOH D  56     -37.720 -34.479 -19.363  1.00 40.52           O
HETATM 3900  O   HOH D  57       0.000 -16.686  -0.000  0.50 69.32           O
HETATM 3901  O   HOH D  58      -1.005   3.064  37.547  1.00 35.77           O
HETATM 3902  O   HOH D  59      -2.301   8.657  14.153  1.00 44.18           O
HETATM 3903  O   HOH D  60     -11.224 -17.328  30.705  1.00 38.77           O
END
